# Supplementary material for: Global mRNA profiling reveals the effect of boron as a crop protection tool against Sclerotinia sclerotiorum
Source: AoB Plants. 2024 Sep 26;16(6):plae056. doi: 10.1093/aobpla/plae056 (PMC11551614; doi:10.1093/aobpla/plae056)
Supplement: plae056_suppl_Supplementary_Dataset_S1 [file plae056_suppl_supplementary_dataset_s1.xlsx]

## Sheet: DEGs InfvU
BoronIN vs BoronU Down								BoscalidIN vs BoscalidU Down								UTCIN v UTCU Down
GeneID	baseMean	log2FoldChange	lfcSE	pvalue	padj	Comparison		GeneID	baseMean	log2FoldChange	lfcSE	pvalue	padj	Comparison		GeneID	baseMean	log2FoldChange	lfcSE	pvalue	padj	Comparison
BnaC07g23220D	19.0326	-22.0666	2.69855	7.0073e-17	1.97224e-14	Boron		BnaA06g03220D	9.66252	-21.4283	2.52243	4.97e-18	1.29e-15	Bosc		BnaA02g29650D	18.4688	-20.9772	2.35117	3e-21	1.88e-19	UTC
BnaC05g38730D	31.3223	-21.1986	4.19693	2.02003e-08	6.62723e-07	Boron		BnaA03g03800D	9.30479	-21.4173	2.6155	6.44e-17	1.4e-14	Bosc		BnaA09g07000D	10.9619	-20.8182	2.49054	2.51e-19	1.23e-17	UTC
BnaC05g38640D	41.8149	-20.3977	4.78988	1.64788e-07	4.14251e-06	Boron		BnaA04g03220D	9.92495	-21.3195	2.53482	1.02e-17	2.51e-15	Bosc		BnaC07g23220D	19.0326	-20.7751	2.8957	1.25e-15	3.73e-14	UTC
BnaC04g43710D	71.1045	-20.1211	5.44318	4.8397e-07	1.06515e-05	Boron		BnaA04g17590D	11.9851	-21.1151	3.56794	3.05e-10	1.59e-08	Bosc		BnaA07g31360D	19.1901	-20.5847	3.06545	1.89e-14	4.86e-13	UTC
BnaA09g07000D	10.9619	-17.9246	2.44803	4.45764e-14	6.72349e-12	Boron		BnaC04g21440D	7.80447	-21.0386	2.60335	1.56e-16	3.22e-14	Bosc		BnaA06g37450D	73.3162	-20.5401	4.60074	1.5e-09	1.91e-08	UTC
BnaA03g50780D	18.415	-13.8736	5.46207	2.51617e-06	4.47976e-05	Boron		BnaAnng36880D	55.0379	-20.3002	5.17237	2.17e-07	5.12e-06	Bosc		BnaA04g03220D	9.92495	-20.299	2.7201	1.02e-16	3.53e-15	UTC
BnaCnng33370D	10.7994	-13.5578	9.05636	1.80083e-05	0.000243242	Boron		BnaA05g10130D	10.4017	-20.2163	4.26609	2.84e-08	8.88e-07	Bosc		BnaA06g29020D	11.1706	-20.2796	2.37102	2.64e-20	1.47e-18	UTC
BnaA09g15090D	1087.78	-11.6255	2.80989	8.27221e-09	3.05272e-07	Boron		BnaA03g18950D	42.1788	-20.164	4.82975	1.24e-07	3.19e-06	Bosc		BnaA06g03220D	9.66252	-19.9986	2.73242	1.88e-16	6.32e-15	UTC
BnaCnng05810D	12.2745	-10.9853	7.52681	2.27233e-05	0.000296996	Boron		BnaCnng05810D	12.2745	-19.923	4.7929	1.25e-07	3.21e-06	Bosc		BnaC08g33320D	13.0289	-19.5589	3.65111	1.4e-11	2.39e-10	UTC
BnaA09g15080D	395.593	-10.803	3.4005	2.91846e-07	6.81793e-06	Boron		BnaC02g04110D	7.62476	-18.9965	5.35103	4e-07	8.64e-06	Bosc		BnaA03g50780D	18.415	-19.4373	4.2408	5.14e-10	7.03e-09	UTC
BnaC08g41800D	209.845	-10.5444	2.4451	2.47936e-09	1.07161e-07	Boron		BnaA07g36350D	9.99615	-18.5462	5.80572	7.51e-07	1.48e-05	Bosc		BnaA04g17590D	11.9851	-17.7612	4.53842	4.47e-09	5.26e-08	UTC
BnaC02g23360D	13.7278	-9.57522	6.69502	2.65648e-05	0.000339854	Boron		BnaA06g20250D	25.5634	-16.6762	8.3598	5.56e-06	8.1e-05	Bosc		BnaCnng05810D	12.2745	-15.6072	5.96856	3.8e-07	3.13e-06	UTC
BnaA09g27680D	138.289	-9.31118	1.75574	1.59883e-11	1.28659e-09	Boron		BnaA01g36750D	19.2396	-16.1511	8.51286	6.65e-06	9.42e-05	Bosc		BnaA01g33270D	12.7564	-13.5269	6.59363	2.08e-06	1.46e-05	UTC
BnaC03g24250D	224.592	-8.56257	1.08523	7.37271e-19	3.31063e-16	Boron		BnaCnng51570D	15.758	-14.927	8.798	9.83e-06	0.00013094	Bosc		BnaA06g20250D	25.5634	-11.7366	7.72717	8.21e-06	5.03e-05	UTC
BnaC03g71570D	161.995	-8.19838	2.11481	4.74367e-08	1.39381e-06	Boron		BnaA03g05190D	12.7379	-13.8563	8.96305	1.35e-05	0.00017113	Bosc		BnaCnng51570D	15.758	-10.2344	7.43284	1.52e-05	8.74e-05	UTC
BnaA07g32220D	678.565	-8.14276	2.45831	3.60925e-07	8.21954e-06	Boron		BnaC04g19900D	9.00659	-13.7275	8.97759	1.41e-05	0.00017645	Bosc		BnaA01g36750D	19.2396	-10.1821	7.42003	1.56e-05	8.92e-05	UTC
BnaA01g08120D	82.3071	-8.03057	2.43521	4.0825e-07	9.15551e-06	Boron		BnaA09g08280D	8.49377	-13.0034	9.037	1.73e-05	0.00020972	Bosc		BnaA01g31950D	212.299	-9.85921	1.46546	8.78e-14	2.03e-12	UTC
BnaA01g33270D	12.7564	-7.80961	7.62793	7.41727e-05	0.000813259	Boron		BnaC07g50470D	8.44667	-12.9732	9.03871	1.75e-05	0.00021122	Bosc		BnaA06g38220D	623.844	-9.72572	1.24364	3.59e-17	1.32e-15	UTC
BnaA01g03200D	1003.27	-7.35796	1.85658	8.14254e-08	2.23508e-06	Boron		BnaC06g15790D	7.27601	-12.2441	9.05905	2.14e-05	0.00025136	Bosc		BnaCnng33370D	10.7994	-9.6942	7.29271	1.92e-05	0.00010748	UTC
BnaC02g20340D	542.929	-7.33483	0.866388	6.44035e-20	3.34488e-17	Boron		BnaA03g35690D	260.225	-10.1992	1.3937	9.35e-18	2.31e-15	Bosc		BnaC08g41800D	209.845	-9.44477	2.02102	9.85e-09	1.09e-07	UTC
BnaA10g02480D	182.926	-7.28037	1.92667	1.68628e-07	4.22102e-06	Boron		BnaA09g15710D	64.9091	-8.04223	2.22523	2.84e-07	6.45e-06	Bosc		BnaC09g50270D	1083.13	-9.43082	0.913642	5.83e-27	7.39e-25	UTC
BnaC02g09500D	357.681	-7.2578	1.01048	1.86426e-15	3.86139e-13	Boron		BnaA03g59650D	60.0808	-7.64494	2.40396	1.35e-06	2.43e-05	Bosc		BnaA03g05190D	12.7379	-9.41865	7.21408	2.16e-05	0.00011961	UTC
BnaA10g18500D	118.76	-7.09022	1.19826	1.01984e-11	8.63181e-10	Boron		BnaC05g35370D	38.3566	-7.51628	2.03572	3.97e-07	8.58e-06	Bosc		BnaC02g48660D	76.8429	-9.35002	1.57368	1.85e-11	3.1e-10	UTC
BnaC06g26980D	23.789	-7.06446	1.66564	4.03314e-08	1.2092e-06	Boron		BnaC05g31870D	36.7119	-7.33742	2.02707	5.87e-07	1.21e-05	Bosc		BnaA09g51970D	448.214	-9.11776	1.04923	4.42e-20	2.39e-18	UTC
BnaC05g12590D	46.8744	-7.05176	2.0422	5.82262e-07	1.24549e-05	Boron		BnaCnng02990D	28.368	-7.22279	1.77291	1.66e-07	4.12e-06	Bosc		BnaA09g15090D	1087.78	-8.80719	2.06922	7.94e-08	7.45e-07	UTC
BnaC03g48330D	33.9593	-7.00028	1.8752	2.6161e-07	6.21775e-06	Boron		BnaA07g36770D	54.8389	-7.13089	2.61858	5.41e-06	7.92e-05	Bosc		BnaCnng05580D	288.549	-8.21362	1.06707	2.63e-16	8.62e-15	UTC
BnaC03g52010D	134.609	-6.89474	1.38358	2.01456e-09	8.91682e-08	Boron		BnaA07g32920D	42.9085	-6.92781	1.87392	7.08e-07	1.41e-05	Bosc		BnaA10g25280D	45.4047	-8.15639	1.33729	1.46e-11	2.48e-10	UTC
BnaA10g03280D	48.6301	-6.7194	1.49218	2.14275e-08	6.96766e-07	Boron		BnaCnng03000D	66.7073	-6.90729	1.70114	2.42e-07	5.65e-06	Bosc		BnaA03g32410D	49.5722	-8.13294	1.41305	1.06e-10	1.6e-09	UTC
BnaA07g27410D	65.5587	-6.68231	1.5692	5.8957e-08	1.68272e-06	Boron		BnaA05g25900D	87.441	-6.73518	1.97116	1.73e-06	3.01e-05	Bosc		BnaAnng05800D	36.241	-8.13023	1.28948	4.24e-12	7.74e-11	UTC
BnaA05g12980D	588.946	-6.68055	1.68257	1.66737e-07	4.18079e-06	Boron		BnaC07g50100D	38.549	-6.67752	1.37898	1.53e-08	5.18e-07	Bosc		BnaCnng13310D	58.5044	-8.11294	1.67713	1.05e-08	1.16e-07	UTC
BnaC03g32910D	184.817	-6.67927	0.85137	3.28482e-17	1.00117e-14	Boron		BnaC01g27600D	1910.93	-6.64229	0.594789	1.84e-30	2.84e-27	Bosc		BnaA01g24980D	8.36915	-8.02244	6.7386	4.12e-05	0.00021169	UTC
BnaC01g04460D	1423.76	-6.52977	1.59828	1.30878e-07	3.38109e-06	Boron		BnaAnng12060D	2014.66	-6.63365	0.470745	1.4e-46	1.41e-42	Bosc		BnaA10g18500D	118.76	-7.97497	1.37778	9.27e-11	1.42e-09	UTC
BnaA03g09540D	28.9398	-6.52667	1.90924	1.03915e-06	2.0644e-05	Boron		BnaC04g36930D	85.0581	-6.58142	1.71057	6.25e-07	1.27e-05	Bosc		BnaC02g07750D	31.8592	-7.87959	1.41647	3.25e-10	4.59e-09	UTC
BnaAnng41220D	348.085	-6.4741	0.706111	5.41292e-22	4.08217e-19	Boron		BnaAnng12050D	1576	-6.54983	0.554535	1.19e-33	2.79e-30	Bosc		BnaCnng01580D	153.359	-7.73585	1.56425	7.21e-09	8.2e-08	UTC
BnaC09g33360D	186.567	-6.44423	1.30987	4.78861e-09	1.91884e-07	Boron		BnaC05g39980D	72.5018	-6.51525	3.13059	2.37e-05	0.00027339	Bosc		BnaC03g48330D	33.9593	-7.71111	1.7527	7.52e-08	7.09e-07	UTC
BnaC07g22820D	14.7135	-6.29122	1.51156	1.26401e-07	3.28129e-06	Boron		BnaA10g25280D	45.4047	-6.49145	1.33709	1.71e-08	5.73e-07	Bosc		BnaA06g25300D	44.0971	-7.7091	1.54871	6.25e-09	7.17e-08	UTC
BnaC08g46620D	40.5656	-6.15179	2.03579	3.78466e-06	6.36993e-05	Boron		BnaC08g41800D	209.845	-6.42162	2.25712	7.5e-06	0.00010442	Bosc		BnaC01g14310D	42.5823	-7.685	1.86218	2.14e-07	1.85e-06	UTC
BnaC09g51620D	1140.68	-6.11421	1.67472	7.80397e-07	1.60961e-05	Boron		BnaCnng77490D	17.7991	-6.3736	1.6174	5.54e-07	1.15e-05	Bosc		BnaC07g50470D	8.44667	-7.65103	6.58991	4.96e-05	0.00024953	UTC
BnaC06g15870D	27.1703	-6.04005	1.45252	1.60614e-07	4.04796e-06	Boron		BnaA08g27660D	28.2188	-6.34637	2.24193	8.16e-06	0.00011208	Bosc		BnaCnng66370D	53.6644	-7.60192	1.48667	3.36e-09	4.03e-08	UTC
BnaC04g30030D	13.6715	-6.01261	1.54073	3.92123e-07	8.83426e-06	Boron		BnaC09g50270D	1083.13	-6.29683	0.782915	3.35e-17	7.6e-15	Bosc		BnaC09g01240D	31.3932	-7.57814	1.732	8.57e-08	8e-07	UTC
BnaA01g15650D	179.489	-5.99853	0.973079	9.99367e-12	8.50741e-10	Boron		BnaAnng12070D	1340.5	-6.27254	0.590517	1.04e-27	1.11e-24	Bosc		BnaC05g16720D	144.001	-7.57395	1.30743	9.8e-11	1.49e-09	UTC
BnaA07g22990D	14.0099	-5.94577	1.81901	2.5041e-06	4.45961e-05	Boron		BnaA03g21600D	102.103	-6.20088	2.57666	1.87e-05	0.00022398	Bosc		BnaA01g08240D	356.739	-7.52691	1.07173	4.4e-14	1.06e-12	UTC
BnaA06g24680D	24.0856	-5.94174	1.62317	8.73755e-07	1.7754e-05	Boron		BnaC08g50100D	57.5669	-6.16572	1.46276	2.61e-07	6e-06	Bosc		BnaC04g01470D	493.933	-7.45996	0.86373	1.53e-19	7.81e-18	UTC
BnaA10g00380D	762.55	-5.89865	0.891618	6.41946e-13	7.26189e-11	Boron		BnaC01g27590D	467.735	-6.14166	0.679589	7.46e-21	3.01e-18	Bosc		BnaC02g41520D	41.7972	-7.45739	1.88048	4.06e-07	3.32e-06	UTC
BnaA06g06530D	97.248	-5.89088	0.873522	2.77172e-13	3.43249e-11	Boron		BnaC03g77110D	103.615	-6.0907	1.73347	2.19e-06	3.66e-05	Bosc		BnaA09g08280D	8.49377	-7.45464	6.5072	5.49e-05	0.0002725	UTC
BnaA01g15910D	88.4635	-5.87926	1.18473	6.80512e-09	2.59097e-07	Boron		BnaC06g26980D	23.789	-6.0892	1.63252	1.23e-06	2.23e-05	Bosc		BnaCnng56180D	44.5595	-7.42162	1.39889	1.33e-09	1.71e-08	UTC
BnaCnng78230D	33.838	-5.8438	2.08129	7.62388e-06	0.000116455	Boron		BnaCnng40070D	13.4189	-6.07389	1.36061	1.12e-07	2.91e-06	Bosc		BnaA03g07520D	70.3383	-7.38802	1.4854	6.7e-09	7.65e-08	UTC
BnaCnng03180D	25.2089	-5.83451	1.68411	1.64735e-06	3.09794e-05	Boron		BnaC07g25300D	265.309	-6.06233	1.47101	3.79e-07	8.25e-06	Bosc		BnaA03g44890D	37.3722	-7.31704	1.60367	4.2e-08	4.15e-07	UTC
BnaC06g33300D	8618.74	-5.81235	1.46469	3.69206e-07	8.3854e-06	Boron		BnaC02g38360D	22.6777	-5.96177	2.46483	2.19e-05	0.00025641	Bosc		BnaA07g38610D	50.9372	-7.25845	1.53412	2.04e-08	2.14e-07	UTC
BnaC08g49320D	11.4122	-5.76191	1.65129	1.62601e-06	3.06565e-05	Boron		BnaA10g03800D	77.0747	-5.94114	2.42105	2.11e-05	0.00024792	Bosc		BnaA07g32220D	678.565	-7.22434	2.08657	2.22e-06	1.55e-05	UTC
BnaC02g41520D	41.7972	-5.71136	1.91493	5.84939e-06	9.26702e-05	Boron		BnaC03g58480D	20.3871	-5.89776	2.30962	1.85e-05	0.0002222	Bosc		BnaA09g06500D	189.823	-7.21741	1.0736	3.39e-13	7.18e-12	UTC
BnaA01g31950D	212.299	-5.64828	0.913122	1.17063e-11	9.72614e-10	Boron		BnaC02g12680D	220.984	-5.89368	0.603552	9.21e-24	5.76e-21	Bosc		BnaA10g07700D	26.9242	-7.2067	1.37051	1.7e-09	2.15e-08	UTC
BnaCnng77490D	17.7991	-5.42657	1.74021	5.28762e-06	8.48906e-05	Boron		BnaA03g21590D	407.044	-5.85939	1.5177	9.51e-07	1.8e-05	Bosc		BnaC06g15790D	7.27601	-7.15462	6.3757	6.42e-05	0.000313	UTC
BnaA05g35300D	11.1747	-5.39282	2.29766	2.5192e-05	0.000324763	Boron		BnaA08g13410D	40.7429	-5.80932	1.95801	9.09e-06	0.00012263	Bosc		BnaA09g08190D	410.767	-7.13878	2.19822	4.23e-06	2.76e-05	UTC
BnaA03g25830D	20.8825	-5.31513	2.16485	2.22979e-05	0.000292714	Boron		BnaA01g14010D	213.195	-5.77068	1.58422	1.85e-06	3.18e-05	Bosc		BnaC03g32090D	15.9264	-7.09904	1.42845	6.95e-09	7.91e-08	UTC
BnaA03g57560D	132.633	-5.28848	0.998407	1.88024e-09	8.42372e-08	Boron		BnaC02g12690D	205.217	-5.75039	0.613604	4.43e-22	2.14e-19	Bosc		BnaA09g27680D	138.289	-7.0758	1.17399	2.57e-11	4.25e-10	UTC
BnaA07g36350D	9.99615	-5.22036	6.48782	0.000189865	0.0017982	Boron		BnaC01g02960D	68.9354	-5.73347	1.53708	1.47e-06	2.61e-05	Bosc		BnaC07g18680D	25.395	-7.06346	1.3989	4.76e-09	5.57e-08	UTC
BnaA03g31060D	134.205	-5.20343	0.74938	1.06566e-13	1.46123e-11	Boron		BnaC03g32550D	203.587	-5.71648	1.56834	1.88e-06	3.23e-05	Bosc		BnaAnng41220D	348.085	-6.98587	0.612148	1.21e-31	2.95e-29	UTC
BnaA10g26870D	59.3478	-5.20325	1.01624	4.58036e-09	1.84418e-07	Boron		BnaC09g33360D	186.567	-5.68971	0.85547	1.35e-12	1.24e-10	Bosc		BnaCnng15740D	116.743	-6.95939	1.71376	3.23e-07	2.7e-06	UTC
BnaC04g51100D	1554.71	-5.19568	0.657582	9.23035e-17	2.49908e-14	Boron		BnaCnng64550D	69.8779	-5.66905	2.429	3.1e-05	0.00034147	Bosc		BnaCnng52390D	3697.44	-6.94097	0.497686	1.21e-45	1.74e-42	UTC
BnaC04g10590D	613.367	-5.19497	0.473244	2.19058e-29	4.9561e-26	Boron		BnaC06g15410D	49.5189	-5.64047	1.70028	4.55e-06	6.86e-05	Bosc		BnaA02g33390D	45.6096	-6.92986	1.23508	2.66e-10	3.8e-09	UTC
BnaCnng09200D	5189.54	-5.18549	0.848027	2.16289e-11	1.68071e-09	Boron		BnaA02g27790D	22.7877	-5.63169	2.59204	4.03e-05	0.00042512	Bosc		BnaA08g17900D	19.9446	-6.92659	1.53665	5.5e-08	5.33e-07	UTC
BnaC01g27600D	1910.93	-5.1838	0.587347	4.10658e-20	2.19605e-17	Boron		BnaC03g35490D	316.32	-5.59332	1.50586	1.62e-06	2.84e-05	Bosc		BnaC08g00430D	32.0358	-6.91484	2.02469	2.84e-06	1.94e-05	UTC
BnaC03g04260D	8.3024	-5.1805	1.94657	1.68572e-05	0.000230633	Boron		BnaA04g01840D	10.4773	-5.58351	1.67276	4.44e-06	6.72e-05	Bosc		BnaC05g31870D	36.7119	-6.86805	2.03615	3.27e-06	2.2e-05	UTC
BnaCnng05580D	288.549	-5.15333	0.818482	7.24567e-12	6.27716e-10	Boron		BnaA09g47550D	16.3455	-5.57435	2.4173	3.47e-05	0.00037517	Bosc		BnaA01g12530D	43.1643	-6.85817	1.46669	2.66e-08	2.73e-07	UTC
BnaAnng12050D	1576	-5.11786	0.548232	4.0569e-22	3.14004e-19	Boron		BnaAnng19830D	25.7951	-5.56058	1.26385	1.72e-07	4.24e-06	Bosc		BnaA03g09540D	28.9398	-6.85656	1.83962	1.07e-06	7.99e-06	UTC
BnaA05g09180D	176.311	-5.05312	0.790806	4.07668e-12	3.79441e-10	Boron		BnaA03g25700D	18.0005	-5.54062	2.47208	3.92e-05	0.00041523	Bosc		BnaA08g03570D	64.8296	-6.84948	1.8825	1.44e-06	1.04e-05	UTC
BnaA06g38220D	623.844	-5.03253	0.960491	2.61481e-09	1.12123e-07	Boron		BnaA03g53130D	144.494	-5.53889	1.49684	1.72e-06	2.99e-05	Bosc		BnaC06g33300D	8618.74	-6.83637	1.45027	2.25e-08	2.33e-07	UTC
BnaA08g15280D	45.0807	-5.02924	1.105	6.06899e-08	1.72049e-06	Boron		BnaAnng03110D	51.3331	-5.52126	2.77847	5.57e-05	0.00055558	Bosc		BnaC04g44230D	15.3877	-6.80293	1.78762	8.3e-07	6.35e-06	UTC
BnaC05g14070D	312.157	-5.00755	0.491605	9.94191e-26	1.29961e-22	Boron		BnaC04g28060D	109.946	-5.51557	1.58874	3.25e-06	5.15e-05	Bosc		BnaCnng52400D	1308.82	-6.78812	0.651071	5.59e-27	7.14e-25	UTC
BnaCnng52390D	3697.44	-5.00098	0.487933	5.20456e-26	7.28935e-23	Boron		BnaC03g73380D	26.5432	-5.50919	1.9304	1.37e-05	0.00017225	Bosc		BnaC03g71570D	161.995	-6.77169	1.6652	3.24e-07	2.71e-06	UTC
BnaCnng07960D	67.3194	-4.99827	1.21081	3.19276e-07	7.38831e-06	Boron		BnaA09g13680D	82.8912	-5.49457	1.34049	5.06e-07	1.06e-05	Bosc		BnaCnng44680D	16.756	-6.73095	1.74001	6.75e-07	5.26e-06	UTC
BnaCnng04540D	92.6509	-4.99411	0.65697	9.39442e-16	2.10615e-13	Boron		BnaC05g03710D	55.3938	-5.49346	1.77131	8.09e-06	0.00011115	Bosc		BnaC07g22820D	14.7135	-6.6998	1.51046	7.49e-08	7.07e-07	UTC
BnaA07g19400D	16.4732	-4.9922	1.72076	1.15818e-05	0.000167351	Boron		BnaC09g26950D	18.2973	-5.48535	2.55964	4.69e-05	0.00048224	Bosc		BnaC05g14070D	312.157	-6.6721	0.560446	3.48e-34	1.2e-31	UTC
BnaC06g29540D	59.0732	-4.9721	1.17627	2.22378e-07	5.38985e-06	Boron		BnaC04g02280D	157.283	-5.46881	1.1834	7.39e-08	2.03e-06	Bosc		BnaA10g03280D	48.6301	-6.66916	1.34859	7.63e-09	8.63e-08	UTC
BnaA05g34950D	721.102	-4.96219	0.606614	9.95933e-18	3.44616e-15	Boron		BnaA01g03090D	176.271	-5.46507	1.66528	5.35e-06	7.85e-05	Bosc		BnaA01g03200D	1003.27	-6.66424	1.79444	1.17e-06	8.65e-06	UTC
BnaAnng40250D	399.606	-4.95523	1.03559	2.23766e-08	7.24826e-07	Boron		BnaCnng15740D	116.743	-5.45201	2.20207	2.87e-05	0.00032062	Bosc		BnaCnng09200D	5189.54	-6.54914	0.853557	3.27e-16	1.06e-14	UTC
BnaA06g25300D	44.0971	-4.94751	1.14623	1.58573e-07	4.00445e-06	Boron		BnaAnng04390D	12.9913	-5.44901	1.97004	1.69e-05	0.00020484	Bosc		BnaC09g52880D	14.9626	-6.53006	1.42923	4.21e-08	4.16e-07	UTC
BnaA06g01490D	58.8458	-4.92617	1.04885	3.30669e-08	1.01839e-06	Boron		BnaC02g05070D	114.131	-5.4478	1.35091	6.37e-07	1.29e-05	Bosc		BnaA08g11440D	209.218	-6.52293	1.0465	6.55e-12	1.17e-10	UTC
BnaA06g40660D	435.469	-4.92588	0.653417	1.4956e-15	3.2226e-13	Boron		BnaCnng75130D	142.801	-5.43385	1.83646	1.14e-05	0.00014845	Bosc		BnaA04g09410D	518.996	-6.51503	0.64808	2.27e-25	2.29e-23	UTC
BnaA04g11140D	20.2964	-4.90775	2.04707	3.37312e-05	0.000417025	Boron		BnaC09g03550D	55.9246	-5.43348	1.39786	1.02e-06	1.9e-05	Bosc		BnaC07g19530D	34.6595	-6.51192	1.42778	4.36e-08	4.29e-07	UTC
BnaCnng42990D	4537.01	-4.87817	0.70831	1.55521e-13	2.02846e-11	Boron		BnaC01g37680D	473.377	-5.43072	1.47479	1.87e-06	3.22e-05	Bosc		BnaA09g09600D	312.883	-6.49575	0.705134	7.43e-22	4.92e-20	UTC
BnaCnng40650D	36.0706	-4.87708	1.77166	1.72402e-05	0.000234862	Boron		BnaA07g15740D	146.126	-5.37928	1.67849	6.68e-06	9.46e-05	Bosc		BnaA09g02390D	47.0267	-6.48312	1.16221	2.89e-10	4.11e-09	UTC
BnaC01g21320D	49.0427	-4.84546	0.693158	7.5944e-14	1.09114e-11	Boron		BnaC05g10650D	197.067	-5.36828	1.82173	1.21e-05	0.00015604	Bosc		BnaA03g04590D	17.1617	-6.46999	1.76512	1.43e-06	1.04e-05	UTC
BnaC05g03290D	37.4031	-4.83113	1.02407	3.02581e-08	9.39261e-07	Boron		BnaC04g51500D	143.905	-5.35764	1.70814	7.92e-06	0.00010924	Bosc		BnaA01g15660D	20.208	-6.45799	1.68842	8.21e-07	6.29e-06	UTC
BnaC05g39610D	52.6581	-4.8128	3.01052	0.000106748	0.00110903	Boron		BnaC04g25050D	13.735	-5.34515	1.55565	3.78e-06	5.87e-05	Bosc		BnaC03g72430D	38.5833	-6.45592	1.93495	4.15e-06	2.72e-05	UTC
BnaC05g21590D	124.42	-4.80052	0.89347	1.31329e-09	6.24014e-08	Boron		BnaC02g12700D	338.176	-5.30181	0.510712	2.36e-26	1.99e-23	Bosc		BnaA06g01410D	12.6981	-6.42188	1.71526	1.1e-06	8.18e-06	UTC
BnaC01g08110D	13.3439	-4.79762	1.54683	8.03036e-06	0.000121778	Boron		BnaCnng14580D	108.942	-5.29367	1.25786	3.58e-07	7.88e-06	Bosc		BnaA05g24680D	11.7318	-6.41974	1.49754	1.39e-07	1.25e-06	UTC
BnaAnng12060D	2014.66	-4.79708	0.461283	1.0555e-26	1.73609e-23	Boron		BnaCnng13310D	58.5044	-5.28826	1.74102	1.02e-05	0.00013561	Bosc		BnaC02g05070D	114.131	-6.41189	1.36372	2.3e-08	2.39e-07	UTC
BnaA03g56860D	12.1463	-4.78976	1.79469	2.17739e-05	0.000286924	Boron		BnaA05g01610D	49.4528	-5.28376	1.71558	9.31e-06	0.00012492	Bosc		BnaC02g06370D	114.196	-6.40896	1.33151	1.38e-08	1.49e-07	UTC
BnaA07g14530D	12.4774	-4.78714	1.68056	1.47764e-05	0.000206023	Boron		BnaA05g10500D	88.6511	-5.26886	1.32815	8.12e-07	1.58e-05	Bosc		BnaA06g15210D	406.062	-6.37557	0.651758	3.07e-24	2.72e-22	UTC
BnaC04g16900D	358.271	-4.76332	0.501524	8.31426e-23	7.64185e-20	Boron		BnaA09g00750D	107.979	-5.25338	1.34942	1.03e-06	1.93e-05	Bosc		BnaA05g29700D	12.71	-6.36313	1.66414	8.35e-07	6.38e-06	UTC
BnaA03g16250D	75.4004	-4.73007	1.1716	4.6772e-07	1.03394e-05	Boron		BnaC05g14070D	312.157	-5.24872	0.502137	1.13e-26	1.01e-23	Bosc		BnaC02g20340D	542.929	-6.33274	0.853348	1.93e-15	5.6e-14	UTC
BnaA03g02900D	90.5483	-4.70542	0.867547	9.87418e-10	4.86872e-08	Boron		BnaA09g41420D	100.926	-5.24645	1.23338	3.06e-07	6.87e-06	Bosc		BnaA03g56990D	30.8384	-6.32771	1.96732	6.18e-06	3.89e-05	UTC
BnaA03g27860D	33.5539	-4.69972	0.848515	5.36481e-10	2.82524e-08	Boron		BnaA09g14940D	48.0577	-5.24127	3.24882	0.00010104	0.00090687	Bosc		BnaC09g51620D	1140.68	-6.30829	1.68257	1.1e-06	8.17e-06	UTC
BnaA01g15660D	20.208	-4.68492	1.39729	4.30927e-06	7.13249e-05	Boron		BnaC01g16500D	149.616	-5.23931	1.81473	1.46e-05	0.00018184	Bosc		BnaA03g35840D	47.4655	-6.30786	2.45334	3.3e-05	0.00017371	UTC
BnaAnng19830D	25.7951	-4.68241	1.04869	8.87743e-08	2.39874e-06	Boron		BnaA05g33680D	83.3364	-5.21436	2.06107	3.03e-05	0.00033471	Bosc		BnaAnng38970D	886.337	-6.30353	0.728892	1.01e-19	5.26e-18	UTC
BnaA09g51590D	10.8845	-4.66986	1.37415	3.80323e-06	6.39387e-05	Boron		BnaA09g04230D	173.318	-5.20738	1.76523	1.29e-05	0.0001647	Bosc		BnaA08g22650D	218.524	-6.29642	0.72783	9.83e-20	5.12e-18	UTC
BnaA07g23000D	1100.76	-4.64192	0.735832	6.13684e-12	5.39601e-10	Boron		BnaA09g13690D	321.394	-5.19081	1.35462	1.26e-06	2.27e-05	Bosc		BnaA06g13170D	29.2948	-6.2918	2.1756	1.54e-05	8.83e-05	UTC
BnaAnng12070D	1340.5	-4.62781	0.584465	7.19456e-17	2.00575e-14	Boron		BnaC04g21430D	24.1246	-5.17613	1.95769	2.49e-05	0.00028515	Bosc		BnaA08g27660D	28.2188	-6.27566	2.20626	1.75e-05	9.9e-05	UTC
BnaC03g78050D	7.28003	-4.62011	1.89006	3.81792e-05	0.000463923	Boron		BnaCnng76410D	966.573	-5.17488	1.42516	2.3e-06	3.81e-05	Bosc		BnaA09g09560D	395.929	-6.27503	0.8273	5.48e-16	1.71e-14	UTC
BnaAnng29090D	8.30788	-4.61009	1.76796	2.77764e-05	0.000353203	Boron		BnaAnng13710D	191.832	-5.17462	1.63318	7.85e-06	0.00010843	Bosc		BnaC03g38990D	16.2844	-6.25936	1.39948	6.3e-08	6.04e-07	UTC
BnaC01g27590D	467.735	-4.59356	0.670688	1.7927e-13	2.30753e-11	Boron		BnaA08g18330D	378.803	-5.1675	1.5779	6.04e-06	8.69e-05	Bosc		BnaC02g04710D	12.2404	-6.25434	1.63878	8.69e-07	6.61e-06	UTC
BnaA10g20160D	15.737	-4.58868	1.9001	4.12742e-05	0.000495088	Boron		BnaCnng48740D	288.712	-5.16446	1.65388	8.8e-06	0.00011923	Bosc		BnaC02g08360D	18.195	-6.25203	1.48749	1.96e-07	1.71e-06	UTC
BnaC08g22920D	1004.48	-4.58668	0.660325	9.2029e-14	1.28587e-11	Boron		BnaCnng05770D	414.845	-5.11991	1.36237	1.59e-06	2.79e-05	Bosc		BnaA01g08120D	82.3071	-6.238	2.15059	1.54e-05	8.82e-05	UTC
BnaC04g14700D	7.64211	-4.57412	1.92182	4.4513e-05	0.000528655	Boron		BnaA05g00810D	436.354	-5.11441	1.0509	2.62e-08	8.29e-07	Bosc		BnaC01g04460D	1423.76	-6.23241	1.62633	8.22e-07	6.3e-06	UTC
BnaC09g14610D	73.6011	-4.5633	0.666904	1.84053e-13	2.36392e-11	Boron		BnaC03g27410D	27.0781	-5.10439	2.11715	4.01e-05	0.00042356	Bosc		BnaC09g33360D	186.567	-6.20954	0.85247	4.89e-15	1.35e-13	UTC
BnaC08g48040D	799.522	-4.53324	1.40838	6.63539e-06	0.00010341	Boron		BnaC08g17350D	12.3614	-5.06448	1.58681	7.66e-06	0.00010626	Bosc		BnaCnng33860D	26.25	-6.2076	1.54598	4.13e-07	3.37e-06	UTC
BnaA10g18290D	182.111	-4.52465	0.894211	5.88255e-09	2.28895e-07	Boron		BnaCnng74460D	39.5089	-5.06197	1.88563	2.43e-05	0.00027926	Bosc		BnaA03g15390D	14.1916	-6.2057	1.66829	1.24e-06	9.1e-06	UTC
BnaA05g28060D	52.2394	-4.49087	1.27359	2.73189e-06	4.81573e-05	Boron		BnaA10g26720D	34.9476	-5.05414	1.60923	8.72e-06	0.00011823	Bosc		BnaC01g19020D	92.9005	-6.19252	0.832726	1.58e-15	4.63e-14	UTC
BnaC04g46320D	29.5893	-4.47193	0.893851	7.6241e-09	2.8493e-07	Boron		BnaA09g24500D	45.6838	-5.04736	1.36707	1.95e-06	3.33e-05	Bosc		BnaUnng04250D	201.702	-6.19124	0.927791	3.38e-13	7.15e-12	UTC
BnaC01g09790D	708.385	-4.44824	1.01706	1.27053e-07	3.29531e-06	Boron		BnaA05g18860D	32.1218	-5.01554	2.19591	5.29e-05	0.00053068	Bosc		BnaC08g29000D	44.8876	-6.18904	1.4074	8.68e-08	8.09e-07	UTC
BnaA07g09130D	23.5114	-4.44741	1.88018	5.00585e-05	0.000583906	Boron		BnaA01g36420D	19.5799	-5.01446	2.70168	9.71e-05	0.00087719	Bosc		BnaC03g58650D	69.0453	-6.1815	1.82679	3.85e-06	2.54e-05	UTC
BnaA06g05360D	1469.27	-4.44497	0.653769	2.28341e-13	2.91365e-11	Boron		BnaC03g72420D	592.122	-5.00149	1.52215	6.12e-06	8.77e-05	Bosc		BnaA07g10080D	18.4519	-6.17806	1.59072	6.83e-07	5.32e-06	UTC
BnaC09g01240D	31.3932	-4.4081	1.61852	2.43511e-05	0.000315236	Boron		BnaC01g34750D	6.56085	-5.00021	1.68915	1.36e-05	0.00017212	Bosc		BnaC07g17610D	33.2316	-6.17018	1.29682	1.72e-08	1.83e-07	UTC
BnaA06g03570D	170.571	-4.37774	0.825347	1.62838e-09	7.50686e-08	Boron		BnaC09g22170D	184.719	-4.98382	1.67487	1.32e-05	0.00016814	Bosc		BnaC04g10590D	613.367	-6.15747	0.497342	7.55e-37	3.67e-34	UTC
BnaA10g27610D	81.7185	-4.37759	0.733391	4.11553e-11	2.96773e-09	Boron		BnaA01g05340D	45.355	-4.95845	1.67552	1.39e-05	0.00017435	Bosc		BnaC08g14920D	49.2039	-6.13177	0.981506	5.06e-12	9.15e-11	UTC
BnaC02g04710D	12.2404	-4.36964	1.79801	4.65663e-05	0.000549161	Boron		BnaC03g61440D	25.5155	-4.94883	1.41477	3.47e-06	5.45e-05	Bosc		BnaC07g15250D	18.4905	-6.12602	1.49144	2.88e-07	2.43e-06	UTC
BnaA10g05780D	35.069	-4.36711	1.11681	7.61915e-07	1.57646e-05	Boron		BnaCnng10290D	43.082	-4.94169	3.19551	0.0001356	0.00115526	Bosc		BnaA09g45060D	16.4111	-6.12432	1.58216	7.2e-07	5.58e-06	UTC
BnaA06g01390D	4993.55	-4.35964	0.821219	1.57637e-09	7.30144e-08	Boron		BnaC05g04510D	11.2135	-4.92966	2.42581	8.3e-05	0.00077125	Bosc		BnaC01g13370D	1253.04	-6.10285	0.930758	6.92e-13	1.41e-11	UTC
BnaAnng28960D	36.8197	-4.35813	0.846447	3.56426e-09	1.47963e-07	Boron		BnaA03g58450D	198.564	-4.92733	1.63213	1.21e-05	0.00015684	Bosc		BnaA05g25270D	263.777	-6.08085	0.464824	9.08e-41	7.63e-38	UTC
BnaA04g29520D	844.33	-4.35797	0.661194	8.51635e-13	9.19203e-11	Boron		BnaA03g56990D	30.8384	-4.92279	1.76965	2.1e-05	0.00024685	Bosc		BnaAnng12050D	1576	-6.07699	0.5555	1.46e-29	2.68e-27	UTC
BnaA02g04440D	18.7308	-4.35479	1.09085	5.6442e-07	1.21217e-05	Boron		BnaC07g45340D	233.654	-4.91146	1.51722	7.07e-06	9.94e-05	Bosc		BnaA07g04280D	788.805	-6.06812	0.890091	1.19e-13	2.71e-12	UTC
BnaC02g06370D	114.196	-4.33497	1.05121	3.41835e-07	7.84859e-06	Boron		BnaA06g30420D	427.325	-4.90151	1.60229	1.11e-05	0.00014526	Bosc		BnaC03g26100D	71.2171	-6.04707	1.12974	8.52e-10	1.13e-08	UTC
BnaA08g11440D	209.218	-4.32238	1.04885	3.45139e-07	7.91519e-06	Boron		BnaC07g18740D	66.9784	-4.88556	2.71788	0.00011503	0.00100662	Bosc		BnaA10g19670D	58.0769	-6.03415	2.27792	3.16e-05	0.00016755	UTC
BnaC08g10290D	38.9957	-4.30971	1.23322	3.13648e-06	5.42488e-05	Boron		BnaC04g00460D	420.789	-4.87098	1.62693	1.31e-05	0.00016695	Bosc		BnaA02g07470D	81.8535	-6.02811	0.71397	4.75e-19	2.23e-17	UTC
BnaA06g31910D	938.598	-4.30134	0.547171	8.66161e-17	2.35884e-14	Boron		BnaA03g02030D	114.412	-4.86783	1.27628	1.34e-06	2.42e-05	Bosc		BnaC06g29540D	59.0732	-6.02016	1.53086	5.75e-07	4.56e-06	UTC
BnaCnng02110D	333.687	-4.22038	1.082	7.91246e-07	1.62913e-05	Boron		BnaC05g39970D	390.559	-4.866	1.53458	8.47e-06	0.0001156	Bosc		BnaA07g16560D	16.254	-6.00242	1.54927	7.19e-07	5.57e-06	UTC
BnaC03g76670D	106.659	-4.21944	0.582746	8.62641e-15	1.50576e-12	Boron		BnaA03g48890D	137.655	-4.84823	0.521433	9.93e-22	4.57e-19	Bosc		BnaAnng19830D	25.7951	-5.98664	1.45745	2.89e-07	2.43e-06	UTC
BnaA04g26200D	48.1017	-4.21154	0.848302	8.30907e-09	3.06441e-07	Boron		BnaA03g27540D	205.703	-4.84774	1.56329	1.01e-05	0.0001346	Bosc		BnaC08g07060D	16.5575	-5.9785	1.86079	6.93e-06	4.32e-05	UTC
BnaC05g49400D	1298.17	-4.20918	0.767618	5.76013e-10	2.99853e-08	Boron		BnaA02g17570D	17.5206	-4.8452	2.78301	0.00012602	0.00108581	Bosc		BnaA09g02120D	17352.3	-5.97369	0.510447	2.27e-33	6.99e-31	UTC
BnaC06g22050D	218.733	-4.20555	0.837835	6.33431e-09	2.44816e-07	Boron		BnaC08g03520D	25.9672	-4.84479	2.00993	4.66e-05	0.00047933	Bosc		BnaA06g12480D	206.444	-5.95101	0.639153	1.97e-22	1.42e-20	UTC
BnaA02g34710D	51.3896	-4.1943	0.70566	4.21619e-11	3.01719e-09	Boron		BnaCnng41410D	132.678	-4.84212	1.99489	4.52e-05	0.00046712	Bosc		BnaC08g17210D	51.77	-5.94665	0.991839	2.15e-11	3.59e-10	UTC
BnaA10g02230D	199.365	-4.19023	0.544119	2.69104e-16	6.65117e-14	Boron		BnaA02g09560D	192.613	-4.83995	2.65981	0.00011659	0.00101816	Bosc		BnaC09g41810D	81.5008	-5.9317	1.17836	4.29e-09	5.06e-08	UTC
BnaA01g16280D	36.7332	-4.1894	1.09442	1.03062e-06	2.05023e-05	Boron		BnaC09g15570D	35.4159	-4.82951	3.11919	0.0001491	0.0012507	Bosc		BnaA10g01900D	26.0707	-5.92672	1.93907	1.12e-05	6.66e-05	UTC
BnaC02g12690D	205.217	-4.18278	0.588916	2.24022e-14	3.61037e-12	Boron		BnaCnng31830D	251.892	-4.82626	1.53682	9.22e-06	0.00012408	Bosc		BnaC04g33320D	141.202	-5.9213	1.1647	3.32e-09	4e-08	UTC
BnaCnng40070D	13.4189	-4.16957	1.36581	1.19467e-05	0.000171906	Boron		BnaC03g70650D	161.541	-4.82271	2.14982	6.4e-05	0.00062102	Bosc		BnaA06g33460D	31.4567	-5.91982	1.46082	3.61e-07	2.99e-06	UTC
BnaA09g51970D	448.214	-4.16073	0.814545	3.99154e-09	1.63965e-07	Boron		BnaA02g07920D	128.905	-4.78978	1.86762	3.53e-05	0.00038008	Bosc		BnaA02g02940D	438.304	-5.90834	0.812851	4.48e-15	1.24e-13	UTC
BnaA06g33460D	31.4567	-4.15743	1.18733	3.15476e-06	5.44849e-05	Boron		BnaA07g08550D	11.6057	-4.78851	2.517	0.00011002	0.00097127	Bosc		BnaC06g41400D	30.963	-5.89616	1.63093	1.88e-06	1.33e-05	UTC
BnaC02g32000D	147.487	-4.15539	0.637797	1.18327e-12	1.23413e-10	Boron		BnaC04g21470D	847.187	-4.78205	1.49319	7.92e-06	0.00010924	Bosc		BnaA06g24680D	24.0856	-5.87223	1.78719	5.69e-06	3.61e-05	UTC
BnaC05g00460D	1530.56	-4.15425	0.852363	1.25814e-08	4.39222e-07	Boron		BnaC07g19530D	34.6595	-4.76498	0.972503	2.05e-08	6.68e-07	Bosc		BnaC03g32910D	184.817	-5.84323	0.695882	6.01e-19	2.79e-17	UTC
BnaC04g09770D	873.997	-4.15319	0.54691	5.87464e-16	1.37131e-13	Boron		BnaA09g31270D	70.0997	-4.75538	0.739425	5.16e-12	4.11e-10	Bosc		BnaC08g18190D	115.927	-5.84086	0.78803	1.49e-15	4.37e-14	UTC
BnaA02g15460D	175.83	-4.15123	0.718757	1.08853e-10	6.93734e-09	Boron		BnaA08g06980D	12.0627	-4.74807	1.40386	4.89e-06	7.26e-05	Bosc		BnaA02g18200D	56.7927	-5.8254	1.22097	1.52e-08	1.64e-07	UTC
BnaC05g38350D	28.8389	-4.14811	1.83775	7.57699e-05	0.000827532	Boron		BnaC05g01430D	175.62	-4.74491	1.80881	3.18e-05	0.00034825	Bosc		BnaC05g52180D	182.204	-5.81009	0.55538	1.9e-27	2.61e-25	UTC
BnaC05g15030D	81.8088	-4.14758	0.981593	2.23259e-07	5.40675e-06	Boron		BnaC05g52180D	182.204	-4.73351	0.455575	1.96e-26	1.7e-23	Bosc		BnaC02g06380D	115.445	-5.80593	1.25113	2.81e-08	2.88e-07	UTC
BnaA03g00750D	615.708	-4.14072	0.492514	8.53312e-19	3.77408e-16	Boron		BnaA03g06060D	15.6518	-4.72071	2.75007	0.00014338	0.00121045	Bosc		BnaC03g27390D	87.5427	-5.80374	0.798312	4.12e-15	1.15e-13	UTC
BnaA10g03470D	412.55	-4.13871	0.495659	1.37912e-18	5.87864e-16	Boron		BnaA10g07700D	26.9242	-4.71865	0.907997	4.99e-09	1.9e-07	Bosc		BnaA01g30460D	103.252	-5.79996	0.793693	3.12e-15	8.81e-14	UTC
BnaC01g19020D	92.9005	-4.128	0.722717	1.54197e-10	9.43859e-09	Boron		BnaA05g25270D	263.777	-4.71348	0.378499	1.06e-36	4.44e-33	Bosc		BnaC05g49400D	1298.17	-5.79745	0.76507	4.13e-16	1.31e-14	UTC
BnaC06g24160D	1767.53	-4.11966	0.700586	5.80231e-11	4.0202e-09	Boron		BnaA01g26320D	60.7181	-4.71259	2.70505	0.00014076	0.00119256	Bosc		BnaC02g46180D	8.196	-5.79725	1.48479	6.51e-07	5.11e-06	UTC
BnaA09g50590D	294.4	-4.11332	0.615605	3.8066e-13	4.56048e-11	Boron		BnaAnng12170D	56.0652	-4.71198	1.75524	2.82e-05	0.00031529	Bosc		BnaAnng12060D	2014.66	-5.797	0.466183	2.65e-37	1.39e-34	UTC
BnaA08g02840D	18.3326	-4.10559	1.03547	6.2015e-07	1.31743e-05	Boron		BnaC01g26360D	28.5267	-4.70425	1.23824	1.39e-06	2.48e-05	Bosc		BnaC02g12690D	205.217	-5.79614	0.632332	6.53e-22	4.36e-20	UTC
BnaA01g08240D	356.739	-4.10285	1.0731	1.04958e-06	2.08231e-05	Boron		BnaC08g00430D	32.0358	-4.68481	2.18062	8.2e-05	0.00076413	Bosc		BnaA08g24920D	5263.76	-5.79279	0.727116	1.97e-17	7.48e-16	UTC
BnaCnng13310D	58.5044	-4.09581	1.42079	1.92952e-05	0.000258606	Boron		BnaA01g16380D	18.9711	-4.67929	1.50608	1.03e-05	0.0001363	Bosc		BnaAnng04390D	12.9913	-5.78941	1.9196	1.32e-05	7.71e-05	UTC
BnaA09g42990D	16.4262	-4.08387	1.7865	7.49667e-05	0.000820588	Boron		BnaCnng04540D	92.6509	-4.67308	0.61809	2.01e-15	3.28e-13	Bosc		BnaC01g27590D	467.735	-5.78393	0.678081	1.85e-19	9.26e-18	UTC
BnaC02g12680D	220.984	-4.04934	0.557331	6.07458e-15	1.12752e-12	Boron		BnaA03g16500D	31.1378	-4.67167	1.9232	4.91e-05	0.00050017	Bosc		BnaA09g24500D	45.6838	-5.77446	1.26526	3.99e-08	3.97e-07	UTC
BnaC03g06070D	916.646	-4.04018	0.68515	4.97105e-11	3.50716e-09	Boron		BnaA01g29830D	425.942	-4.66353	1.57827	1.52e-05	0.00018791	Bosc		BnaA04g01590D	35.6296	-5.76732	1.07167	6.66e-10	8.96e-09	UTC
BnaA09g56100D	111.013	-4.03977	0.702222	1.148e-10	7.27696e-09	Boron		BnaA06g31320D	259.25	-4.6618	1.89594	4.64e-05	0.00047762	Bosc		BnaA07g27410D	65.5587	-5.75687	1.34593	1.42e-07	1.27e-06	UTC
BnaA10g17050D	65.3135	-4.02833	0.74017	6.45076e-10	3.30828e-08	Boron		BnaA06g12480D	206.444	-4.65189	0.576002	3.59e-17	8.09e-15	Bosc		BnaA08g22500D	70.1675	-5.75433	0.883528	7.57e-13	1.53e-11	UTC
BnaA10g14320D	803.05	-4.02237	0.44049	1.2597e-21	8.51728e-19	Boron		BnaA03g27350D	175.806	-4.64047	1.90601	4.92e-05	0.00050155	Bosc		BnaC03g60120D	33.0912	-5.75394	1.42561	3.88e-07	3.19e-06	UTC
BnaC03g69280D	308.612	-4.01859	0.437515	7.66751e-22	5.50041e-19	Boron		BnaAnng41220D	348.085	-4.6279	0.538211	4.57e-19	1.41e-16	Bosc		BnaC04g06110D	768.896	-5.7491	0.65144	1.36e-20	7.96e-19	UTC
BnaC02g18360D	12.8457	-4.01804	2.51916	0.000220536	0.0020449	Boron		BnaC08g48680D	7.88951	-4.61365	1.84373	4.33e-05	0.00045121	Bosc		BnaC04g25050D	13.735	-5.73368	1.55683	1.51e-06	1.09e-05	UTC
BnaA02g01590D	86.4841	-4.01234	0.673816	3.45605e-11	2.55722e-09	Boron		BnaC01g04350D	186.605	-4.61175	1.74417	3.19e-05	0.00034966	Bosc		BnaA06g36210D	18.0923	-5.72498	1.71608	5.03e-06	3.23e-05	UTC
BnaC09g39310D	74.1229	-4.00059	0.904809	9.47033e-08	2.5345e-06	Boron		BnaA01g30520D	8.16097	-4.60073	2.28049	0.00010724	0.00095018	Bosc		BnaA07g23000D	1100.76	-5.70899	0.749916	2.96e-16	9.62e-15	UTC
BnaA09g09560D	395.929	-3.98948	0.839594	2.10749e-08	6.87201e-07	Boron		BnaC04g21650D	11.2613	-4.59621	2.54189	0.00014396	0.00121482	Bosc		BnaA03g06880D	29.6761	-5.69819	1.36997	2.34e-07	2.01e-06	UTC
BnaC03g31810D	15.8678	-3.98686	1.62017	5.559e-05	0.000637557	Boron		BnaA03g50000D	152.35	-4.56889	0.498549	2.87e-21	1.21e-18	Bosc		BnaC06g41410D	11.3536	-5.69457	1.81097	9.3e-06	5.62e-05	UTC
BnaA10g07760D	88.1587	-3.97517	0.832327	1.86839e-08	6.18843e-07	Boron		BnaC04g33710D	40.9935	-4.5598	0.997175	7.67e-08	2.09e-06	Bosc		BnaA09g05600D	10.5222	-5.69153	1.66476	3.85e-06	2.54e-05	UTC
BnaA07g38700D	5845.55	-3.95844	0.492949	1.55277e-17	5.1183e-15	Boron		BnaC05g03660D	15.2696	-4.55863	1.46465	1.03e-05	0.00013656	Bosc		BnaA01g15910D	88.4635	-5.68759	1.16833	9.29e-09	1.04e-07	UTC
BnaCnng52400D	1308.82	-3.95712	0.6585	2.38939e-11	1.8349e-09	Boron		BnaA03g04590D	17.1617	-4.55197	1.83851	4.7e-05	0.00048289	Bosc		BnaC04g10220D	205.038	-5.67364	0.490903	8.95e-33	2.54e-30	UTC
BnaC07g50660D	556.203	-3.95469	0.488883	9.57918e-18	3.35408e-15	Boron		BnaC02g32690D	17.3984	-4.53981	2.75574	0.00017871	0.00145018	Bosc		BnaA03g45610D	9.88887	-5.67357	1.88903	1.43e-05	8.25e-05	UTC
BnaC07g47260D	577.009	-3.94581	0.72038	5.0695e-10	2.69141e-08	Boron		BnaA08g11700D	89.3353	-4.53067	2.05191	8.08e-05	0.00075521	Bosc		BnaA09g02370D	25.0355	-5.67093	1.56936	1.96e-06	1.38e-05	UTC
BnaA09g02120D	17352.3	-3.93786	0.517289	4.0476e-16	9.75804e-14	Boron		BnaA05g25890D	383.902	-4.52424	1.71141	3.29e-05	0.000359	Bosc		BnaAnng12070D	1340.5	-5.66713	0.589727	8.79e-24	7.45e-22	UTC
BnaA10g11680D	660.692	-3.93411	1.01853	9.08023e-07	1.83237e-05	Boron		BnaC07g36670D	120.137	-4.52397	1.98287	7.06e-05	0.0006743	Bosc		BnaC01g08110D	13.3439	-5.65623	1.65184	3.81e-06	2.52e-05	UTC
BnaC04g12630D	167.055	-3.92864	0.708636	3.47283e-10	1.91998e-08	Boron		BnaC07g36660D	118.775	-4.52257	1.24657	2.34e-06	3.86e-05	Bosc		BnaA07g06900D	3519.06	-5.64958	0.521986	3.35e-29	5.85e-27	UTC
BnaA03g32410D	49.5722	-3.92827	0.909167	1.43968e-07	3.66615e-06	Boron		BnaCnng52120D	68.9745	-4.51898	2.56667	0.00016208	0.00133665	Bosc		BnaC03g08720D	10.589	-5.64895	1.7248	6.25e-06	3.93e-05	UTC
BnaAnng38970D	886.337	-3.92772	0.717598	5.12448e-10	2.7157e-08	Boron		BnaC03g22670D	6.12592	-4.49432	1.74506	3.88e-05	0.00041171	Bosc		BnaC02g09500D	357.681	-5.63428	0.979147	7.82e-11	1.21e-09	UTC
BnaA03g05190D	12.7379	-3.92727	6.26032	0.000370551	0.00314269	Boron		BnaC07g32930D	8.07672	-4.48725	1.72131	3.62e-05	0.00038889	Bosc		BnaC01g27600D	1910.93	-5.62086	0.597196	5.57e-23	4.33e-21	UTC
BnaC09g27360D	119.034	-3.9243	0.831003	2.36319e-08	7.61293e-07	Boron		BnaC01g11000D	111.119	-4.47845	1.43138	9.98e-06	0.0001327	Bosc		BnaC09g42570D	125.03	-5.61629	0.644419	3.19e-20	1.76e-18	UTC
BnaC09g50270D	1083.13	-3.91213	0.809395	1.3848e-08	4.77489e-07	Boron		BnaC08g39830D	303.637	-4.46335	0.443048	4.07e-25	3.03e-22	Bosc		BnaAnng08310D	19.4634	-5.60691	1.42034	5.58e-07	4.44e-06	UTC
BnaA07g13160D	92.2422	-3.91054	0.661389	4.1168e-11	2.96773e-09	Boron		BnaC08g21170D	211.937	-4.45708	1.56576	2.07e-05	0.00024435	Bosc		BnaA05g28060D	52.2394	-5.60559	1.34903	2.39e-07	2.04e-06	UTC
BnaC01g06560D	7.05702	-3.90964	1.81316	0.000108582	0.0011253	Boron		BnaC09g19870D	28.0127	-4.45587	3.05793	0.00021929	0.00171672	Bosc		BnaA04g26200D	48.1017	-5.60383	0.932275	1.67e-11	2.82e-10	UTC
BnaA05g04830D	10.16	-3.90869	1.58651	5.78461e-05	0.000659829	Boron		BnaA07g37510D	6.61493	-4.45319	2.01134	8.34e-05	0.00077442	Bosc		BnaA02g01650D	8.99131	-5.60033	2.08927	3.57e-05	0.00018635	UTC
BnaA03g10580D	12.174	-3.90651	1.45151	3.40439e-05	0.000420626	Boron		BnaC06g37750D	35.938	-4.44626	3.13141	0.00022476	0.00175255	Bosc		BnaC09g01920D	44.973	-5.59781	1.00685	2.35e-10	3.39e-09	UTC
BnaA02g17830D	127.025	-3.90326	0.785554	7.10057e-09	2.6878e-07	Boron		BnaC04g20020D	6.5297	-4.43101	1.85065	5.88e-05	0.00057971	Bosc		BnaA06g00210D	1269.32	-5.59644	0.532033	8.28e-28	1.19e-25	UTC
BnaA10g07350D	10876	-3.89817	0.509368	2.84263e-16	6.96729e-14	Boron		BnaA02g11540D	12.5508	-4.4213	2.60741	0.00018889	0.00151855	Bosc		BnaC07g48480D	29.9334	-5.58751	1.2593	7.01e-08	6.65e-07	UTC
BnaA10g27910D	1579.14	-3.89414	0.400206	3.65613e-24	3.91033e-21	Boron		BnaA10g23860D	14.8722	-4.42102	2.77926	0.0002083	0.00164446	Bosc		BnaC06g31750D	50.7727	-5.58705	2.67649	0.00013304	0.00059359	UTC
BnaC09g08390D	203.385	-3.89124	1.10101	2.94273e-06	5.1315e-05	Boron		BnaA09g27680D	138.289	-4.41442	1.16802	1.4e-06	2.5e-05	Bosc		BnaC03g76670D	106.659	-5.58612	0.682329	2.79e-18	1.17e-16	UTC
BnaC05g16720D	144.001	-3.88649	0.885107	1.05327e-07	2.79213e-06	Boron		BnaC04g47740D	8.75309	-4.41411	2.0105	8.82e-05	0.00081094	Bosc		BnaA10g00380D	762.55	-5.57547	0.920026	1.22e-11	2.11e-10	UTC
BnaC03g61440D	25.5155	-3.88188	1.71379	8.95694e-05	0.000952945	Boron		BnaC03g26740D	90.9786	-4.3921	2.20484	0.00012844	0.00110219	Bosc		BnaA05g34960D	13.3945	-5.56797	2.09939	3.9e-05	0.00020127	UTC
BnaA08g26490D	1920.82	-3.85673	0.95573	4.63613e-07	1.02718e-05	Boron		BnaC08g28710D	67.3752	-4.38718	1.4947	1.68e-05	0.00020417	Bosc		BnaA04g20860D	412.553	-5.56367	0.594079	8.22e-23	6.26e-21	UTC
BnaAnng03070D	124.262	-3.85046	0.860708	7.24828e-08	2.01309e-06	Boron		BnaA03g22710D	83.695	-4.38548	2.24804	0.00013792	0.0011724	Bosc		BnaA09g05910D	8.33363	-5.55991	1.79417	1.12e-05	6.63e-05	UTC
BnaUnng04250D	201.702	-3.8504	0.954399	4.65258e-07	1.03005e-05	Boron		BnaA09g02340D	93.0543	-4.38446	2.22987	0.00013464	0.0011487	Bosc		BnaA02g20630D	289.097	-5.55893	0.599319	1.9e-22	1.37e-20	UTC
BnaC01g18650D	484.617	-3.84845	0.576098	3.02398e-13	3.71362e-11	Boron		BnaC09g52880D	14.9626	-4.37075	1.08346	5.71e-07	1.18e-05	Bosc		BnaA06g06110D	35.5906	-5.55634	1.27738	1.03e-07	9.47e-07	UTC
BnaA07g37510D	6.61493	-3.84439	2.01164	0.000174602	0.00167906	Boron		BnaC04g31520D	142.394	-4.36551	2.63414	0.00020608	0.00163137	Bosc		BnaA01g16460D	9.69434	-5.53248	1.78842	1.15e-05	6.78e-05	UTC
BnaC07g38560D	35.1741	-3.83166	1.62047	7.52344e-05	0.000822906	Boron		BnaA08g03150D	35.2824	-4.35491	2.02955	0.00010009	0.00089985	Bosc		BnaA08g17920D	7.46022	-5.53101	1.90087	1.97e-05	0.00011037	UTC
BnaCnng03900D	61.0916	-3.79014	0.899331	2.21038e-07	5.36179e-06	Boron		BnaA09g21510D	67.4142	-4.31556	0.502733	3.82e-19	1.19e-16	Bosc		BnaA09g15080D	395.593	-5.53039	2.64599	0.00013745	0.00061041	UTC
BnaC07g24660D	3873.28	-3.78898	0.468485	8.04848e-18	2.86936e-15	Boron		BnaA08g10690D	68.5302	-4.29056	1.50586	2.12e-05	0.00024918	Bosc		BnaA10g18290D	182.111	-5.52989	0.955167	6.12e-11	9.57e-10	UTC
BnaA10g13580D	120.092	-3.78861	0.756043	5.46988e-09	2.14964e-07	Boron		BnaCnng53960D	47.769	-4.28865	0.696948	1.95e-11	1.37e-09	Bosc		BnaA02g01320D	12.316	-5.50414	2.02546	3.39e-05	0.00017789	UTC
BnaA10g12890D	91.5631	-3.78753	0.802147	2.26434e-08	7.33064e-07	Boron		BnaA05g10900D	14.5758	-4.28521	1.71456	4.94e-05	0.00050308	Bosc		BnaCnng47750D	85.5916	-5.50331	0.752181	2.38e-15	6.84e-14	UTC
BnaC06g36590D	72.5471	-3.77771	1.9077	0.000164565	0.00159821	Boron		BnaA08g23970D	137.078	-4.28314	1.94909	9.41e-05	0.00085448	Bosc		BnaA06g05360D	1469.27	-5.5026	0.664042	1.14e-18	5.07e-17	UTC
BnaCnng21800D	380.456	-3.77577	0.791141	1.76868e-08	5.88798e-07	Boron		BnaA02g30620D	238.106	-4.26918	1.82172	7.01e-05	0.00067037	Bosc		BnaC07g44110D	23.0191	-5.50004	1.80749	1.35e-05	7.85e-05	UTC
BnaA06g06420D	80.6682	-3.77311	1.24398	1.45185e-05	0.000202976	Boron		BnaC09g38100D	481.861	-4.26797	1.08362	7.74e-07	1.52e-05	Bosc		BnaC08g48040D	799.522	-5.49954	1.36373	3.99e-07	3.27e-06	UTC
BnaC08g37130D	293.807	-3.77288	0.47352	2.08965e-17	6.60963e-15	Boron		BnaCnng77170D	13.8869	-4.264	2.60648	0.00022986	0.00178501	Bosc		BnaC09g28100D	65.0734	-5.49788	0.904311	1.05e-11	1.82e-10	UTC
BnaCnng43100D	432.492	-3.76075	0.582026	1.19859e-12	1.24569e-10	Boron		BnaA08g01490D	121.235	-4.26255	0.45048	1.29e-22	6.6e-20	Bosc		BnaA07g07570D	426.961	-5.47395	0.687	1.53e-17	5.87e-16	UTC
BnaA03g21830D	52.6191	-3.76037	1.1097	4.89138e-06	7.93958e-05	Boron		BnaA05g00170D	194.561	-4.25013	0.792105	1.54e-09	6.75e-08	Bosc		BnaCnng43100D	432.492	-5.47256	0.587845	1.28e-22	9.47e-21	UTC
BnaC05g21580D	43.208	-3.75687	1.30659	2.2674e-05	0.000296791	Boron		BnaC03g27390D	87.5427	-4.24974	0.748721	2.94e-10	1.54e-08	Bosc		BnaA06g39100D	55.6299	-5.46505	1.27684	1.4e-07	1.26e-06	UTC
BnaA06g15210D	406.062	-3.75306	0.594296	3.06596e-12	2.92779e-10	Boron		BnaC09g08530D	14.0617	-4.24913	2.76994	0.00025442	0.00193459	Bosc		BnaC04g09770D	873.997	-5.44638	0.560871	2.67e-24	2.38e-22	UTC
BnaC08g29000D	44.8876	-3.7494	0.989183	1.19466e-06	2.34171e-05	Boron		BnaA01g31790D	15.9292	-4.2409	2.23684	0.00016608	0.001366	Bosc		BnaA01g14010D	213.195	-5.44454	1.66497	6.73e-06	4.2e-05	UTC
BnaC03g19520D	313.64	-3.74228	0.831276	6.22518e-08	1.76138e-06	Boron		BnaCnng05800D	191.582	-4.23825	1.73098	5.63e-05	0.00056011	Bosc		BnaA02g35680D	7.61035	-5.42806	1.46411	1.45e-06	1.05e-05	UTC
BnaA10g25280D	45.4047	-3.72279	0.761612	9.88657e-09	3.56969e-07	Boron		BnaC02g00820D	14.0342	-4.23134	2.6957	0.00025152	0.00191697	Bosc		BnaC04g51100D	1554.71	-5.42543	0.6751	8.46e-18	3.34e-16	UTC
BnaC05g08180D	336.69	-3.72239	0.738166	4.53653e-09	1.82779e-07	Boron		BnaA03g15390D	14.1916	-4.22978	1.89117	8.92e-05	0.00081806	Bosc		BnaCnng46440D	8.19899	-5.42006	1.51272	2.3e-06	1.6e-05	UTC
BnaC01g18660D	50.7565	-3.71905	0.710007	1.6368e-09	7.53389e-08	Boron		BnaA03g48830D	43.7086	-4.22949	1.03122	4.19e-07	9.01e-06	Bosc		BnaAnng35530D	6.09783	-5.41523	1.75687	1.23e-05	7.24e-05	UTC
BnaA05g09400D	9385.03	-3.71733	0.512872	4.97251e-15	9.43558e-13	Boron		BnaC01g03500D	115.287	-4.22564	1.96229	0.00010567	0.00093955	Bosc		BnaA03g06640D	133.886	-5.41154	0.9161	2.91e-11	4.78e-10	UTC
BnaCnng37580D	5.90187	-3.70522	2.24433	0.000282789	0.00251928	Boron		BnaA06g38220D	623.844	-4.21374	1.01935	3.68e-07	8.07e-06	Bosc		BnaC05g05900D	59.6146	-5.40355	0.786626	5.59e-14	1.33e-12	UTC
BnaC09g01520D	12880.7	-3.69922	0.440976	6.00312e-19	2.71637e-16	Boron		BnaA06g09010D	244.935	-4.20834	0.455158	9.13e-22	4.23e-19	Bosc		BnaA02g28330D	150.401	-5.40114	0.708834	2.26e-16	7.49e-15	UTC
BnaA04g20860D	412.553	-3.69534	0.564516	6.5397e-13	7.36956e-11	Boron		BnaC02g01620D	166.815	-4.20208	2.10571	0.00014395	0.00121482	Bosc		BnaA06g10690D	12.0076	-5.39926	1.58736	4.39e-06	2.86e-05	UTC
BnaC03g16970D	97.898	-3.6933	0.553357	2.76671e-13	3.43249e-11	Boron		BnaA01g09410D	52.3066	-4.18828	1.42506	1.7e-05	0.00020636	Bosc		BnaC05g31270D	1025.46	-5.3937	0.510639	4.24e-28	6.25e-26	UTC
BnaC07g29160D	61.6859	-3.68819	0.513268	7.6415e-15	1.35802e-12	Boron		BnaC06g14040D	193.893	-4.17778	1.88515	9.54e-05	0.00086359	Bosc		BnaA06g36370D	37.8898	-5.37471	1.57003	4.09e-06	2.69e-05	UTC
BnaA04g22080D	7241.52	-3.67832	0.866395	1.91288e-07	4.71006e-06	Boron		BnaA03g36530D	40.9441	-4.17712	0.612632	2.47e-13	2.65e-11	Bosc		BnaA03g40190D	99.075	-5.37328	1.02314	1.21e-09	1.56e-08	UTC
BnaA05g30530D	124.735	-3.67147	0.94704	8.62725e-07	1.75602e-05	Boron		BnaA01g25640D	14.8051	-4.1741	2.7722	0.00027834	0.00208359	Bosc		BnaA07g28860D	318.797	-5.36924	0.458526	1.08e-33	3.5e-31	UTC
BnaC03g59520D	17762.6	-3.67128	0.462415	2.37002e-17	7.41564e-15	Boron		BnaC03g37910D	405.463	-4.17169	1.68906	5.49e-05	0.0005481	Bosc		BnaA09g00010D	982.451	-5.35426	0.633818	2.62e-19	1.28e-17	UTC
BnaC02g37040D	18351.7	-3.6654	0.53498	8.05393e-14	1.1416e-11	Boron		BnaA03g32810D	428.255	-4.16197	1.59589	3.97e-05	0.00041997	Bosc		BnaA10g07760D	88.1587	-5.35282	0.881297	1.03e-11	1.79e-10	UTC
BnaC03g44110D	16915.5	-3.66376	0.444485	1.97276e-18	7.87159e-16	Boron		BnaA03g40890D	337.407	-4.14526	0.67045	1.4e-11	1.01e-09	Bosc		BnaA06g12810D	268.988	-5.35277	0.723024	1.14e-15	3.41e-14	UTC
BnaC08g11400D	27.6858	-3.65438	0.956428	1.07107e-06	2.12186e-05	Boron		BnaC07g11050D	59.1507	-4.13716	2.51267	0.00025339	0.00192878	Bosc		BnaC02g31880D	10.864	-5.35144	1.66644	8.39e-06	5.12e-05	UTC
BnaA10g18810D	232.778	-3.64897	0.564786	1.10983e-12	1.16248e-10	Boron		BnaA06g09240D	164.98	-4.1281	2.02204	0.00013818	0.00117429	Bosc		BnaC08g28710D	67.3752	-5.35097	1.57829	4.62e-06	3e-05	UTC
BnaA05g35230D	249.728	-3.64848	0.685254	1.00025e-09	4.91962e-08	Boron		BnaCnng13510D	121.635	-4.12396	1.37427	1.44e-05	0.00017993	Bosc		BnaA10g20160D	15.737	-5.34814	1.93877	3.25e-05	0.00017127	UTC
BnaA07g37290D	38.5314	-3.64427	0.713855	3.19852e-09	1.34297e-07	Boron		BnaC01g33860D	109.173	-4.11612	2.24965	0.00020106	0.00159806	Bosc		BnaC04g37830D	16.2925	-5.34628	2.30677	9.71e-05	0.00045052	UTC
BnaAnng18540D	72.2129	-3.63766	0.654706	2.75686e-10	1.56837e-08	Boron		BnaA01g15910D	88.4635	-4.11067	1.47226	2.53e-05	0.00028879	Bosc		BnaC09g07970D	56.617	-5.33864	0.891753	1.76e-11	2.96e-10	UTC
BnaAnng30200D	67.1903	-3.62571	0.59131	8.9638e-12	7.68639e-10	Boron		BnaCnng73190D	268.705	-4.09227	1.92475	0.00011941	0.00103877	Bosc		BnaA03g09530D	12.5999	-5.33731	1.96709	3.69e-05	0.00019163	UTC
BnaC07g19530D	34.6595	-3.62176	0.862503	2.32415e-07	5.60541e-06	Boron		BnaA03g19650D	154.662	-4.08923	1.92921	0.00012117	0.00105184	Bosc		BnaC09g01520D	12880.7	-5.33452	0.437009	2.64e-36	1.2e-33	UTC
BnaAnng22000D	21.8361	-3.611	1.41241	5.51041e-05	0.000632724	Boron		BnaA02g26540D	53.0328	-4.08707	2.59859	0.00028561	0.00212588	Bosc		BnaC08g16790D	46.0865	-5.33326	0.957532	2.06e-10	2.99e-09	UTC
BnaC08g18190D	115.927	-3.60819	0.719278	4.99741e-09	1.98673e-07	Boron		BnaC03g23540D	79.6978	-4.08619	1.38274	1.64e-05	0.00019978	Bosc		BnaCnng03180D	25.2089	-5.32832	1.59398	5.46e-06	3.48e-05	UTC
BnaCnng06770D	2383	-3.60513	0.936803	9.67643e-07	1.94202e-05	Boron		BnaCnng52390D	3697.44	-4.08421	0.496201	5.51e-18	1.41e-15	Bosc		BnaA10g26870D	59.3478	-5.32819	1.10523	1.12e-08	1.23e-07	UTC
BnaC07g09400D	1923.52	-3.59866	0.490245	2.27679e-15	4.61828e-13	Boron		BnaC04g10590D	613.367	-4.08066	0.476911	3.56e-19	1.11e-16	Bosc		BnaA05g33210D	197.94	-5.31948	0.525695	4.03e-26	4.52e-24	UTC
BnaAnng33260D	22.5349	-3.59295	0.633585	1.40303e-10	8.71508e-09	Boron		BnaC05g47920D	796.126	-4.07456	0.713091	1.99e-10	1.1e-08	Bosc		BnaCnng07790D	6.47458	-5.31933	1.56354	4.47e-06	2.91e-05	UTC
BnaA03g31050D	24.5892	-3.59072	1.05165	4.66713e-06	7.63033e-05	Boron		BnaCnng52400D	1308.82	-4.07032	0.656743	1.17e-11	8.65e-10	Bosc		BnaA03g46290D	167.141	-5.30945	0.950631	1.88e-10	2.74e-09	UTC
BnaC08g34170D	104.113	-3.59039	0.640651	2.0543e-10	1.21449e-08	Boron		BnaC07g50660D	556.203	-4.06341	0.486992	2.1e-18	5.93e-16	Bosc		BnaC09g51330D	7.15256	-5.30163	1.84289	2.38e-05	0.00013011	UTC
BnaA02g08560D	156.639	-3.58644	0.337738	2.79002e-28	5.47067e-25	Boron		BnaCnng18160D	106.452	-4.05784	2.48742	0.00027564	0.0020671	Bosc		BnaA05g33810D	22749.2	-5.30078	0.531572	1.76e-25	1.81e-23	UTC
BnaA01g15640D	18554.8	-3.58622	0.410577	2.70236e-20	1.49966e-17	Boron		BnaA06g35670D	55.4275	-4.05677	2.79141	0.00032167	0.00235203	Bosc		BnaA02g22360D	160.548	-5.29679	0.629988	3.53e-19	1.7e-17	UTC
BnaA02g22400D	180.828	-3.58442	0.567131	2.65393e-12	2.57191e-10	Boron		BnaC09g30320D	9.14045	-4.05583	2.54529	0.00028769	0.00213874	Bosc		BnaA05g10820D	20.391	-5.29111	2.01782	4.8e-05	0.00024193	UTC
BnaA05g29700D	12.71	-3.58217	1.74535	0.000167922	0.00162545	Boron		BnaC06g28820D	183.265	-4.05124	1.0179	6.06e-07	1.24e-05	Bosc		BnaC07g50100D	38.549	-5.28626	0.98052	5.58e-10	7.6e-09	UTC
BnaA05g09410D	9991.71	-3.57946	0.456585	4.84348e-17	1.41748e-14	Boron		BnaC06g35510D	26.2257	-4.04152	1.22061	5.81e-06	8.4e-05	Bosc		BnaC03g24250D	224.592	-5.28257	0.837036	2.25e-12	4.25e-11	UTC
BnaC04g06760D	4180.24	-3.57296	0.746752	1.58184e-08	5.36004e-07	Boron		BnaA05g14020D	28.4838	-4.02207	2.19773	0.0002145	0.00168708	Bosc		BnaA10g27910D	1579.14	-5.28024	0.407406	1.81e-40	1.46e-37	UTC
BnaA01g34710D	1719.34	-3.57221	0.737126	1.16846e-08	4.1035e-07	Boron		BnaC02g10540D	274.387	-4.02093	0.625512	2.63e-12	2.27e-10	Bosc		BnaC02g10540D	274.387	-5.25853	0.638943	1.54e-18	6.71e-17	UTC
BnaC07g12790D	41.551	-3.57032	1.13533	1.1183e-05	0.000162468	Boron		BnaA05g09180D	176.311	-4.02006	0.835051	1.86e-08	6.15e-07	Bosc		BnaCnng14220D	10.6426	-5.25729	1.81758	2.31e-05	0.00012702	UTC
BnaAnng14330D	151.345	-3.56979	0.508619	2.32192e-14	3.72165e-12	Boron		BnaA08g18320D	15.4544	-4.01351	2.772	0.00033653	0.00243732	Bosc		BnaA01g34710D	1719.34	-5.25335	0.712784	1.38e-15	4.1e-14	UTC
BnaA10g23560D	29.9978	-3.5659	0.689976	2.24228e-09	9.76311e-08	Boron		BnaAnng22310D	13.3598	-4.00157	1.17323	4.23e-06	6.46e-05	Bosc		BnaC04g39400D	9.7737	-5.25107	1.69997	1.28e-05	7.49e-05	UTC
BnaA08g04360D	103.549	-3.56	0.979973	2.18656e-06	3.96493e-05	Boron		BnaA08g27230D	558.647	-4.00141	1.82029	0.00010728	0.00095041	Bosc		BnaCnng43220D	80.582	-5.24835	0.851002	5.57e-12	1e-10	UTC
BnaC01g32990D	246.591	-3.55423	0.554893	1.50586e-12	1.52989e-10	Boron		BnaA09g47760D	184.082	-3.99328	1.27933	1.02e-05	0.00013548	Bosc		BnaA08g04740D	12.0852	-5.24404	1.89993	3.38e-05	0.00017778	UTC
BnaA05g00170D	194.561	-3.55259	0.822601	1.38047e-07	3.53671e-06	Boron		BnaA06g01490D	58.8458	-3.9867	0.943772	2.29e-07	5.38e-06	Bosc		BnaC03g23710D	13.6377	-5.23946	2.16256	8.09e-05	0.00038327	UTC
BnaCnng33860D	26.25	-3.55109	1.49794	8.82759e-05	0.000941397	Boron		BnaCnng42690D	46.9091	-3.98541	1.55906	4.71e-05	0.00048313	Bosc		BnaC05g03290D	37.4031	-5.23937	1.00483	1.46e-09	1.86e-08	UTC
BnaC05g18420D	12.1313	-3.54781	1.91031	0.000244001	0.00222494	Boron		BnaC07g27480D	56.4057	-3.97027	2.23475	0.00024225	0.00185961	Bosc		BnaA10g02230D	199.365	-5.23657	0.607946	5.77e-20	3.08e-18	UTC
BnaA09g00010D	982.451	-3.54778	0.645323	3.69782e-10	2.0348e-08	Boron		BnaA03g24840D	83.6871	-3.96543	0.654205	2.36e-11	1.63e-09	Bosc		BnaA05g09180D	176.311	-5.23199	0.834434	2.88e-12	5.37e-11	UTC
BnaC02g41180D	40.0032	-3.54512	1.21419	2.19189e-05	0.00028864	Boron		BnaA03g58460D	110.829	-3.96499	1.9709	0.0001602	0.00132411	Bosc		BnaC05g10650D	197.067	-5.22829	1.85689	2.92e-05	0.00015611	UTC
BnaA07g10530D	208.556	-3.53418	0.635774	2.60517e-10	1.49801e-08	Boron		BnaCnng49320D	6.72421	-3.96217	2.14381	0.00021668	0.00169994	Bosc		BnaC03g06070D	916.646	-5.21662	0.687857	2.68e-16	8.76e-15	UTC
BnaA06g02370D	369.881	-3.53001	0.518048	9.52268e-14	1.3274e-11	Boron		BnaC03g41960D	42.8455	-3.95661	1.81359	0.0001134	0.00099492	Bosc		BnaC02g05990D	74.1618	-5.20909	0.751063	3.21e-14	7.92e-13	UTC
BnaC08g43830D	528.344	-3.5277	0.515175	7.53613e-14	1.08653e-11	Boron		BnaCnng63240D	2290.36	-3.94725	0.293289	8.9e-43	6.55e-39	Bosc		BnaC07g36890D	19.4276	-5.20654	1.72787	1.65e-05	9.38e-05	UTC
BnaA10g21470D	171.816	-3.52286	0.532015	3.52805e-13	4.26147e-11	Boron		BnaC03g34350D	173.526	-3.93725	2.22208	0.00024988	0.0019072	Bosc		BnaA07g18730D	32.9542	-5.20389	1.19168	9.69e-08	8.93e-07	UTC
BnaA01g11870D	23.3856	-3.51972	0.842323	2.53629e-07	6.04516e-06	Boron		BnaC01g21320D	49.0427	-3.93676	0.91331	1.56e-07	3.91e-06	Bosc		BnaA03g18920D	107.404	-5.20077	0.571006	6.7e-22	4.46e-20	UTC
BnaCnng65040D	7.17068	-3.51623	2.32527	0.000393873	0.0033028	Boron		BnaC04g01930D	64.0936	-3.93666	0.449304	4.84e-20	1.72e-17	Bosc		BnaC05g14010D	353.138	-5.20047	0.430644	1.15e-35	4.9e-33	UTC
BnaA09g24500D	45.6838	-3.51465	1.18624	1.96331e-05	0.000262716	Boron		BnaC01g19020D	92.9005	-3.92906	0.765146	3.66e-09	1.45e-07	Bosc		BnaC03g25670D	18.6819	-5.19488	1.52665	4.62e-06	3e-05	UTC
BnaC02g05990D	74.1618	-3.50693	0.586885	2.21536e-11	1.71243e-09	Boron		BnaCnng43150D	17.6814	-3.92753	1.16676	4.8e-06	7.16e-05	Bosc		BnaC02g17410D	5.75056	-5.18944	1.79575	2.4e-05	0.00013116	UTC
BnaC07g16610D	5.92308	-3.50693	2.01518	0.000303078	0.0026693	Boron		BnaCnng75830D	75.3541	-3.91818	2.2493	0.00026539	0.00200482	Bosc		BnaC02g27890D	13.367	-5.18335	2.03951	6.22e-05	0.00030455	UTC
BnaA05g28050D	171.889	-3.50199	1.00992	3.98151e-06	6.65554e-05	Boron		BnaA03g59360D	18.9503	-3.91796	1.30153	1.41e-05	0.0001766	Bosc		BnaC05g37150D	545.321	-5.17666	0.566281	4.85e-22	3.32e-20	UTC
BnaCnng30870D	138.771	-3.50174	0.956737	2.00124e-06	3.67075e-05	Boron		BnaA01g22900D	36.0475	-3.88932	1.70352	9.3e-05	0.00084724	Bosc		BnaC05g41590D	2594.57	-5.15977	0.381253	7.81e-44	9.19e-41	UTC
BnaCnng05270D	7.39096	-3.49278	2.38816	0.000420485	0.00349261	Boron		BnaC04g14700D	7.64211	-3.8834	2.02552	0.00020118	0.00159836	Bosc		BnaCnng37570D	144.761	-5.15905	0.804512	1.12e-12	2.22e-11	UTC
BnaC04g01930D	64.0936	-3.48567	0.470399	1.25361e-15	2.76189e-13	Boron		BnaC02g09500D	357.681	-3.87788	1.0279	1.2e-06	2.18e-05	Bosc		BnaA05g37490D	10.0315	-5.14974	1.52479	5.12e-06	3.29e-05	UTC
BnaCnng57120D	177.638	-3.4837	0.596147	4.86847e-11	3.4421e-09	Boron		BnaC03g32910D	184.817	-3.87708	0.661482	6.9e-11	4.27e-09	Bosc		BnaC08g42410D	26.8968	-5.14125	1.44866	2.79e-06	1.9e-05	UTC
BnaA08g13450D	19.8728	-3.47799	0.755024	3.69086e-08	1.12202e-06	Boron		BnaA09g34580D	65.4511	-3.86871	1.73079	0.00010455	0.00093128	Bosc		BnaC06g07480D	1908.79	-5.11535	0.481441	1.73e-28	2.67e-26	UTC
BnaAnng01400D	105.207	-3.47639	0.5119	1.08426e-13	1.48326e-11	Boron		BnaA09g37510D	59.4699	-3.86539	1.30509	1.62e-05	0.00019784	Bosc		BnaA07g19400D	16.4732	-5.10563	1.83607	3.4e-05	0.00017849	UTC
BnaA01g15440D	35.2292	-3.47604	0.98732	3.32983e-06	5.69566e-05	Boron		BnaC01g31000D	22.3794	-3.85861	1.2998	1.59e-05	0.00019476	Bosc		BnaC08g15350D	2198.45	-5.09929	0.676969	3.79e-16	1.21e-14	UTC
BnaA10g26720D	34.9476	-3.4739	1.4684	9.36518e-05	0.000991179	Boron		BnaAnng39160D	91.056	-3.85412	0.663658	9.16e-11	5.52e-09	Bosc		BnaC08g45870D	96.9982	-5.09402	0.736006	3.43e-14	8.41e-13	UTC
BnaC08g16790D	46.0865	-3.47144	0.763568	4.89684e-08	1.43309e-06	Boron		BnaA08g03570D	64.8296	-3.85068	1.66492	8.81e-05	0.00080983	Bosc		BnaCnng05800D	191.582	-5.0873	1.63781	1.29e-05	7.54e-05	UTC
BnaA05g09380D	473.144	-3.47093	0.55325	3.38632e-12	3.20252e-10	Boron		BnaA01g22700D	90.4889	-3.84899	1.98878	0.00019834	0.00157984	Bosc		BnaC04g12630D	167.055	-5.08268	0.73319	3.16e-14	7.8e-13	UTC
BnaC05g14460D	7.89421	-3.46992	1.79649	0.000228963	0.00210775	Boron		BnaC01g19530D	18.6325	-3.84687	1.37101	2.51e-05	0.00028734	Bosc		BnaA06g08070D	13.6956	-5.0823	1.47379	4.08e-06	2.68e-05	UTC
BnaA02g28330D	150.401	-3.46453	0.677964	2.97667e-09	1.26244e-07	Boron		BnaAnng40250D	399.606	-3.84451	1.14423	4.82e-06	7.18e-05	Bosc		BnaA07g38700D	5845.55	-5.07292	0.492868	5.62e-27	7.15e-25	UTC
BnaA09g30090D	7.96682	-3.46285	2.19229	0.000388903	0.00326905	Boron		BnaC01g20450D	24.6302	-3.84328	1.63212	8e-05	0.00074772	Bosc		BnaA09g27150D	97.9328	-5.06104	0.679935	7.39e-16	2.26e-14	UTC
BnaC09g09560D	8.45659	-3.44431	1.59898	0.000151594	0.00149045	Boron		BnaA10g14840D	46.1898	-3.82335	0.682716	2.84e-10	1.5e-08	Bosc		BnaC09g28020D	172.747	-5.05976	0.506051	1.14e-25	1.2e-23	UTC
BnaA06g18300D	49.8697	-3.43692	1.06942	9.45362e-06	0.000140146	Boron		BnaA03g07520D	70.3383	-3.81253	1.0593	2.15e-06	3.61e-05	Bosc		BnaA03g13550D	105.622	-5.05872	0.803358	2.34e-12	4.41e-11	UTC
BnaA07g07560D	4843.46	-3.42555	0.573189	2.14599e-11	1.67468e-09	Boron		BnaC03g06470D	133.01	-3.80509	1.85362	0.00016023	0.00132411	Bosc		BnaA01g00680D	29.1924	-5.05732	1.37054	1.68e-06	1.2e-05	UTC
BnaA09g06500D	189.823	-3.42037	1.08935	1.20106e-05	0.000172614	Boron		BnaC06g12590D	39.6725	-3.80442	1.01481	1.27e-06	2.29e-05	Bosc		BnaC02g12700D	338.176	-5.05491	0.514955	7.03e-25	6.76e-23	UTC
BnaA06g35910D	20.0524	-3.41966	1.05191	8.44596e-06	0.000127033	Boron		BnaA03g39490D	72.344	-3.80195	2.47312	0.00038143	0.00269973	Bosc		BnaC01g09790D	708.385	-5.05349	1.02521	6.5e-09	7.45e-08	UTC
BnaA03g21300D	91.3177	-3.4182	0.490362	3.00321e-14	4.72355e-12	Boron		BnaA09g39720D	74.0195	-3.80031	2.18564	0.00029043	0.00215411	Bosc		BnaC02g30540D	309.219	-5.05015	0.504146	9.36e-26	9.93e-24	UTC
BnaA05g24680D	11.7318	-3.41229	1.72393	0.000219459	0.0020362	Boron		BnaC03g24250D	224.592	-3.79949	0.81063	2.77e-08	8.71e-07	Bosc		BnaA02g02290D	12036.5	-5.03626	0.401741	3.4e-38	2.04e-35	UTC
BnaA07g07450D	43.8398	-3.41214	0.549591	5.03068e-12	4.55971e-10	Boron		BnaC06g29540D	59.0732	-3.79804	1.25633	1.35e-05	0.00017113	Bosc		BnaA05g20090D	219.051	-5.03459	0.781353	8.93e-13	1.8e-11	UTC
BnaA06g36380D	86.6209	-3.41157	0.694462	8.21144e-09	3.03411e-07	Boron		BnaC04g31590D	89.6952	-3.79682	2.53092	0.00039766	0.00279009	Bosc		BnaC02g36400D	176.247	-5.02593	0.550917	5.33e-22	3.62e-20	UTC
BnaC07g12460D	138.362	-3.40443	0.638312	8.90348e-10	4.4272e-08	Boron		BnaA06g13170D	29.2948	-3.78744	2.13565	0.0002767	0.00207319	Bosc		BnaC05g21580D	43.208	-5.02209	1.22748	3.35e-07	2.79e-06	UTC
BnaC05g44980D	232.795	-3.39896	0.812208	2.49613e-07	5.95668e-06	Boron		BnaA10g01390D	159.991	-3.77995	1.84501	0.00016363	0.00134773	Bosc		BnaAnng24780D	82.1477	-5.02	2.52965	0.0002343	0.00096979	UTC
BnaC08g32410D	167.191	-3.39836	0.606878	1.99296e-10	1.1818e-08	Boron		BnaA06g00320D	157.885	-3.77714	0.278093	1.22e-43	1.03e-39	Bosc		BnaA09g51040D	29.6617	-5.01734	0.865137	5.17e-11	8.15e-10	UTC
BnaC01g18640D	17865.5	-3.39792	0.35655	1.51916e-23	1.54074e-20	Boron		BnaA07g09350D	76.3134	-3.77679	0.582587	1.35e-12	1.24e-10	Bosc		BnaA05g05150D	9.10573	-5.01681	1.8413	4.15e-05	0.00021274	UTC
BnaA03g49150D	390.09	-3.39723	0.431523	3.31006e-17	1.00366e-14	Boron		BnaA05g24680D	11.7318	-3.77582	1.56485	7.09e-05	0.00067699	Bosc		BnaC08g18620D	2548.8	-5.01044	0.499415	7.85e-26	8.46e-24	UTC
BnaC03g27390D	87.5427	-3.39279	0.764744	8.16361e-08	2.23668e-06	Boron		BnaC09g03610D	123.4	-3.77576	2.13775	0.00028234	0.0021062	Bosc		BnaC04g51610D	1072.53	-5.00829	0.502286	1.46e-25	1.52e-23	UTC
BnaA06g25320D	376.343	-3.39264	0.594468	1.06831e-10	6.82328e-09	Boron		BnaA04g02260D	126.096	-3.77545	1.45312	4.43e-05	0.00045928	Bosc		BnaC04g03750D	39.4879	-5.00364	1.32023	1.16e-06	8.59e-06	UTC
BnaA03g00140D	72.673	-3.3919	0.716561	2.00044e-08	6.58867e-07	Boron		BnaC07g41280D	121.56	-3.77408	1.04707	2.09e-06	3.53e-05	Bosc		BnaA09g51590D	10.8845	-5.00327	1.54314	8.55e-06	5.21e-05	UTC
BnaA01g18050D	60.9098	-3.37855	0.513313	4.34851e-13	5.11593e-11	Boron		BnaCnng08650D	73.3678	-3.76943	1.69795	0.00011259	0.00098866	Bosc		BnaC02g46810D	8409.52	-4.9998	0.403738	2.25e-37	1.19e-34	UTC
BnaC09g41810D	81.5008	-3.37765	1.06251	1.08123e-05	0.000157665	Boron		BnaA09g40780D	22.8207	-3.76613	1.18829	8.69e-06	0.00011792	Bosc		BnaCnng74630D	30.3945	-4.98277	0.830629	1.53e-11	2.6e-10	UTC
BnaA08g22650D	218.524	-3.37157	0.701781	1.41297e-08	4.85586e-07	Boron		BnaCnng44680D	16.756	-3.76237	1.72968	0.00012506	0.00107931	Bosc		BnaC02g07870D	20.788	-4.97971	1.33229	1.43e-06	1.04e-05	UTC
BnaC05g15040D	151.735	-3.37042	0.541501	4.50621e-12	4.15476e-10	Boron		BnaA02g04440D	18.7308	-3.75788	1.17629	8.02e-06	0.00011055	Bosc		BnaA10g05640D	67.1735	-4.97968	1.56943	1.09e-05	6.46e-05	UTC
BnaC09g30700D	11883.1	-3.36561	0.453786	1.12601e-15	2.49948e-13	Boron		BnaA09g39730D	10.209	-3.73999	2.69711	0.00045662	0.00312545	Bosc		BnaA03g00140D	72.673	-4.97446	0.764918	5.97e-13	1.23e-11	UTC
BnaC02g11230D	33.0818	-3.36166	0.851012	6.7079e-07	1.41226e-05	Boron		BnaC03g41680D	48.4206	-3.73178	2.47637	0.00041918	0.00291222	Bosc		BnaA02g30620D	238.106	-4.97038	1.71235	2.54e-05	0.00013795	UTC
BnaC01g00680D	5755.01	-3.36091	0.64114	1.46015e-09	6.84944e-08	Boron		BnaCnng00220D	24.3001	-3.72339	2.24998	0.00035017	0.00251535	Bosc		BnaA09g50590D	294.4	-4.96202	0.629112	2.25e-17	8.49e-16	UTC
BnaA03g12410D	33.9227	-3.35578	0.953471	3.46782e-06	5.90935e-05	Boron		BnaA03g49150D	390.09	-3.7028	0.430281	1.3e-19	4.32e-17	Bosc		BnaC05g21950D	61.4819	-4.96069	0.619634	8.63e-18	3.39e-16	UTC
BnaA05g01160D	68.2862	-3.35364	0.727496	3.64497e-08	1.11152e-06	Boron		BnaA01g04000D	14577.8	-3.70275	0.497751	1.56e-15	2.61e-13	Bosc		BnaC02g25390D	213.918	-4.95951	0.484955	1.05e-26	1.3e-24	UTC
BnaA07g29990D	1967.78	-3.35266	0.604625	2.71289e-10	1.54785e-08	Boron		BnaA04g09410D	518.996	-3.69549	0.593955	6.36e-12	4.99e-10	Bosc		BnaA04g27570D	32.7735	-4.95906	0.829665	1.75e-11	2.95e-10	UTC
BnaCnng27970D	2764.47	-3.35196	0.577976	6.15362e-11	4.22381e-09	Boron		BnaC04g16900D	358.271	-3.69088	0.517017	1.38e-14	1.89e-12	Bosc		BnaC04g51600D	927.425	-4.95395	0.556669	4.01e-21	2.48e-19	UTC
BnaC04g51420D	1835.13	-3.34824	1.45591	0.000118002	0.00120593	Boron		BnaA10g26020D	58.7086	-3.68966	2.17733	0.00033773	0.00244455	Bosc		BnaC02g04770D	20.5915	-4.94896	1.12644	8.94e-08	8.31e-07	UTC
BnaA09g32110D	214.748	-3.34609	0.637277	1.394e-09	6.57582e-08	Boron		BnaA09g19110D	52.0054	-3.68389	2.72981	0.00049204	0.00331509	Bosc		BnaCnng25850D	137.785	-4.94849	1.01773	9.27e-09	1.04e-07	UTC
BnaC05g46980D	966.51	-3.33989	0.59077	1.45156e-10	8.94455e-09	Boron		BnaA10g05640D	67.1735	-3.67934	1.63043	0.00010692	0.00094749	Bosc		BnaA06g17400D	765.436	-4.94732	0.400702	3.47e-37	1.79e-34	UTC
BnaC09g36140D	67.4669	-3.33856	0.644424	2.03087e-09	8.98224e-08	Boron		BnaC05g05130D	489.646	-3.67774	0.365164	1.32e-25	1.01e-22	Bosc		BnaA01g11290D	97.9202	-4.94508	0.64981	2.01e-16	6.69e-15	UTC
BnaA07g06900D	3519.06	-3.33607	0.532877	3.55253e-12	3.34359e-10	Boron		BnaAnng17890D	718.215	-3.66895	0.792023	3.2e-08	9.86e-07	Bosc		BnaC06g25290D	13.6901	-4.92598	1.67311	2.28e-05	0.00012567	UTC
BnaA03g38290D	38.488	-3.33444	1.76655	0.000276514	0.00247161	Boron		BnaC09g48600D	53.04	-3.66686	2.18454	0.00035233	0.00252689	Bosc		BnaC02g17360D	67.2189	-4.92556	0.60715	3.57e-18	1.47e-16	UTC
BnaC04g45800D	5121.56	-3.32917	0.854786	8.45811e-07	1.72338e-05	Boron		BnaAnng14290D	242.5	-3.66058	0.374507	2.48e-24	1.72e-21	Bosc		BnaA09g31270D	70.0997	-4.90817	0.742194	2.84e-13	6.08e-12	UTC
BnaC01g13370D	1253.04	-3.326	1.00393	7.14709e-06	0.000110173	Boron		BnaC03g58650D	69.0453	-3.65721	1.69394	0.0001356	0.00115526	Bosc		BnaC04g29770D	11.8364	-4.90649	1.55032	1.15e-05	6.79e-05	UTC
BnaA05g34550D	2569.63	-3.32433	0.628233	1.11591e-09	5.41605e-08	Boron		BnaA09g27400D	26.706	-3.65632	2.24828	0.0003847	0.00271793	Bosc		BnaA02g12470D	58.5941	-4.90509	0.991916	6.12e-09	7.05e-08	UTC
BnaA04g05520D	627.573	-3.32139	0.337256	6.48391e-25	7.3348e-22	Boron		BnaC02g20830D	818.346	-3.6563	0.513316	1.47e-14	2.01e-12	Bosc		BnaC02g37040D	18351.7	-4.89674	0.529481	1.59e-22	1.16e-20	UTC
BnaC09g36670D	660.119	-3.3124	0.455151	3.13866e-15	6.16656e-13	Boron		BnaA02g34710D	51.3896	-3.64382	0.682199	9.52e-10	4.43e-08	Bosc		BnaC03g41680D	48.4206	-4.89255	2.5392	0.00028402	0.00114748	UTC
BnaC04g38640D	7.6688	-3.3123	2.08179	0.000445787	0.00365681	Boron		BnaA02g20630D	289.097	-3.64121	0.554691	6.64e-13	6.53e-11	Bosc		BnaC03g08750D	16.1439	-4.88771	1.36586	2.71e-06	1.86e-05	UTC
BnaA07g11510D	54.2729	-3.29991	0.685757	1.36824e-08	4.73164e-07	Boron		BnaC08g18190D	115.927	-3.63228	0.762055	1.67e-08	5.62e-07	Bosc		BnaA09g54410D	19.0012	-4.87109	1.20547	4.33e-07	3.52e-06	UTC
BnaA08g29670D	175.58	-3.29605	0.540758	1.00747e-11	8.55172e-10	Boron		BnaC02g06910D	6.81872	-3.62274	2.27994	0.00041674	0.00289837	Bosc		BnaC02g12680D	220.984	-4.8671	0.571673	1.19e-19	6.15e-18	UTC
BnaA03g37990D	10054.5	-3.29592	0.477726	4.81733e-14	7.21055e-12	Boron		BnaA09g51970D	448.214	-3.61307	0.871538	2.52e-07	5.83e-06	Bosc		BnaC03g06850D	392.87	-4.86575	0.732167	2.28e-13	4.96e-12	UTC
BnaCnng47950D	820.711	-3.29449	0.745316	8.92785e-08	2.40904e-06	Boron		BnaC01g05300D	29884.1	-3.60245	0.504053	1.15e-14	1.6e-12	Bosc		BnaC06g24160D	1767.53	-4.86236	0.709198	5.3e-14	1.26e-12	UTC
BnaCnng19590D	447.711	-3.29069	1.02256	9.90725e-06	0.000146061	Boron		BnaA09g28190D	60.0598	-3.60092	1.79187	0.00019451	0.00155548	Bosc		BnaA06g01390D	4993.55	-4.85959	0.83099	3.9e-11	6.29e-10	UTC
BnaA09g09600D	312.883	-3.28455	0.658401	5.59585e-09	2.19009e-07	Boron		BnaA06g00550D	48.4471	-3.59875	2.96	0.00054761	0.0036194	Bosc		BnaC03g59670D	6347.55	-4.85803	0.476164	1.32e-26	1.62e-24	UTC
BnaC06g07480D	1908.79	-3.28164	0.484626	1.17233e-13	1.58896e-11	Boron		BnaC01g20810D	10.7901	-3.59784	2.70574	0.00054269	0.00359233	Bosc		BnaA01g11800D	6255.56	-4.85712	0.859425	1.26e-10	1.88e-09	UTC
BnaA02g18200D	56.7927	-3.28131	1.21168	4.48281e-05	0.000531432	Boron		BnaA04g27260D	41.8021	-3.59629	1.59971	0.00011252	0.00098835	Bosc		BnaC03g02030D	77.9572	-4.85708	0.788287	5.56e-12	1e-10	UTC
BnaC06g35690D	71.3574	-3.27844	0.920594	3.0715e-06	5.32816e-05	Boron		BnaC01g37160D	2185.86	-3.59621	0.410158	2.66e-20	9.83e-18	Bosc		BnaA04g14350D	151.947	-4.85402	0.425642	2.66e-32	6.96e-30	UTC
BnaAnng04390D	12.9913	-3.27735	2.08818	0.000473966	0.00384136	Boron		BnaA02g15280D	260.591	-3.59183	0.702547	2.97e-09	1.21e-07	Bosc		BnaA05g34950D	721.102	-4.85212	0.621739	4.33e-17	1.57e-15	UTC
BnaA03g09530D	12.5999	-3.2772	2.1059	0.000481581	0.00389057	Boron		BnaCnng30500D	66.3861	-3.58617	0.715071	4.82e-09	1.84e-07	Bosc		BnaA09g42290D	208.557	-4.84988	0.558465	2.68e-20	1.49e-18	UTC
BnaC05g44660D	880.867	-3.27594	0.377954	4.04215e-20	2.18143e-17	Boron		BnaA09g01480D	27.5042	-3.57318	1.91823	0.00026854	0.00202434	Bosc		BnaC08g09180D	5797.44	-4.8486	0.404581	2.84e-35	1.14e-32	UTC
BnaC08g24340D	39.2927	-3.27377	1.21734	4.73426e-05	0.000556642	Boron		BnaC01g21790D	72.4636	-3.57145	0.609412	4.85e-11	3.13e-09	Bosc		BnaC05g15030D	81.8088	-4.84805	0.870921	2.06e-10	2.99e-09	UTC
BnaA10g02500D	508.482	-3.27351	0.471884	3.67667e-14	5.7216e-12	Boron		BnaA09g04200D	70.1126	-3.56768	3.15606	0.00055021	0.00363534	Bosc		BnaA03g56080D	99.1747	-4.84628	1.30958	1.73e-06	1.23e-05	UTC
BnaC07g34840D	36.8472	-3.27188	0.532154	7.21295e-12	6.25803e-10	Boron		BnaA03g28740D	144.156	-3.56164	2.02624	0.00033099	0.00240517	Bosc		BnaC03g07540D	246.5	-4.8419	0.848481	9.11e-11	1.39e-09	UTC
BnaC02g03340D	112.531	-3.27168	0.486425	1.60343e-13	2.08673e-11	Boron		BnaC02g44910D	37.5514	-3.56007	2.07091	0.00035523	0.00254306	Bosc		BnaC07g03440D	594.268	-4.83846	0.429498	1.3e-31	3.14e-29	UTC
BnaA05g14760D	987.156	-3.26825	0.27509	1.36065e-34	5.33593e-31	Boron		BnaC01g13370D	1253.04	-3.55727	1.03352	3.45e-06	5.43e-05	Bosc		BnaA06g01490D	58.8458	-4.83819	0.950581	2.91e-09	3.53e-08	UTC
BnaAnng35530D	6.09783	-3.26612	1.92661	0.000403638	0.00337011	Boron		BnaC03g06070D	916.646	-3.5522	0.709979	4.96e-09	1.89e-07	Bosc		BnaA02g04440D	18.7308	-4.83603	1.35561	2.89e-06	1.96e-05	UTC
BnaC09g04110D	6.26455	-3.26395	1.79764	0.000332867	0.00288119	Boron		BnaA06g33460D	31.4567	-3.54914	1.33591	3.93e-05	0.00041685	Bosc		BnaA09g06800D	6.26898	-4.83439	1.93689	8.4e-05	0.00039628	UTC
BnaA07g21530D	246.218	-3.26267	0.59127	3.16738e-10	1.76437e-08	Boron		BnaA09g05860D	1507.47	-3.54912	0.54653	9.37e-13	8.93e-11	Bosc		BnaA01g03460D	302.152	-4.81546	0.38383	2.73e-38	1.66e-35	UTC
BnaC05g14290D	248.999	-3.26007	0.68015	1.51376e-08	5.16505e-07	Boron		BnaA02g04760D	67.3519	-3.54886	2.5118	0.00054272	0.00359233	Bosc		BnaA08g27540D	1079.77	-4.81433	0.450436	7.75e-29	1.27e-26	UTC
BnaC07g03440D	594.268	-3.25591	0.420789	9.2615e-17	2.49908e-14	Boron		BnaA06g29240D	68.1509	-3.53352	2.30291	0.00048297	0.00327043	Bosc		BnaC09g41120D	41.3961	-4.80859	0.970229	5.92e-09	6.83e-08	UTC
BnaA09g30150D	169.32	-3.2518	0.603966	6.74017e-10	3.43871e-08	Boron		BnaCnng46710D	202.833	-3.5317	0.461812	2.51e-16	4.96e-14	Bosc		BnaA05g33390D	960.955	-4.80683	0.709627	9.48e-14	2.18e-12	UTC
BnaC02g12700D	338.176	-3.23889	0.506573	1.49058e-12	1.51699e-10	Boron		BnaA02g36380D	1309.58	-3.53164	0.544728	9.82e-13	9.32e-11	Bosc		BnaC01g10190D	6.23164	-4.80677	1.91539	8.23e-05	0.00038942	UTC
BnaA03g02990D	12.0274	-3.23747	1.73401	0.000310918	0.00272408	Boron		BnaA01g23920D	125.205	-3.52964	0.867616	3.3e-07	7.35e-06	Bosc		BnaA07g07560D	4843.46	-4.80146	0.56388	1.18e-19	6.08e-18	UTC
BnaA05g37490D	10.0315	-3.23411	1.10273	2.45143e-05	0.000317069	Boron		BnaA07g19700D	32.7911	-3.52908	2.22238	0.00044988	0.00308618	Bosc		BnaA03g22080D	149.769	-4.80112	0.591824	3.55e-18	1.46e-16	UTC
BnaA05g14930D	245.73	-3.23397	0.388634	7.91343e-19	3.52651e-16	Boron		BnaC08g37900D	15.5753	-3.5283	1.65311	0.00015162	0.00126674	Bosc		BnaA04g10780D	381.509	-4.80021	0.437961	3.95e-30	7.76e-28	UTC
BnaCnng03000D	66.7073	-3.23044	1.56483	0.000213314	0.00198544	Boron		BnaC07g10600D	16.66	-3.52577	2.2684	0.00047328	0.00321964	Bosc		BnaC03g06470D	133.01	-4.79141	1.74338	4.34e-05	0.00022163	UTC
BnaC05g02370D	327.071	-3.22432	0.472962	8.51923e-14	1.20176e-11	Boron		BnaA10g00780D	846.722	-3.51768	0.575674	1.02e-11	7.65e-10	Bosc		BnaA03g16160D	1417.73	-4.79104	0.364076	9.69e-42	8.91e-39	UTC
BnaC02g38820D	10.7386	-3.2172	1.80369	0.000366095	0.00311697	Boron		BnaA03g00750D	615.708	-3.50827	0.495699	1.66e-14	2.24e-12	Bosc		BnaC08g25540D	15.8243	-4.79084	1.41448	5.66e-06	3.59e-05	UTC
BnaCnng37570D	144.761	-3.21382	0.783996	3.77487e-07	8.5405e-06	Boron		BnaA04g05320D	79.8383	-3.49941	2.38265	0.00053872	0.00356987	Bosc		BnaA07g14420D	16203.2	-4.78094	0.463292	3.87e-27	5.04e-25	UTC
BnaC04g01470D	493.933	-3.20829	0.839892	1.18761e-06	2.32944e-05	Boron		BnaC09g48340D	45.9604	-3.49234	0.785132	6.46e-08	1.8e-06	Bosc		BnaC04g47590D	55.4707	-4.77733	0.931797	2.43e-09	2.99e-08	UTC
BnaC08g14920D	49.2039	-3.20176	0.748186	1.73285e-07	4.32234e-06	Boron		BnaC07g25330D	20.907	-3.48918	1.95623	0.00033035	0.00240232	Bosc		BnaC08g37130D	293.807	-4.7762	0.509642	4.92e-23	3.85e-21	UTC
BnaC05g04700D	423.401	-3.1999	0.470693	9.74075e-14	1.35139e-11	Boron		BnaA08g29670D	175.58	-3.48902	0.559785	4.63e-12	3.74e-10	Bosc		BnaC07g24660D	3873.28	-4.77132	0.467842	1.36e-26	1.66e-24	UTC
BnaC08g39830D	303.637	-3.19871	0.444725	5.82771e-15	1.09524e-12	Boron		BnaA03g29100D	138.555	-3.4854	2.17799	0.00045702	0.00312749	Bosc		BnaCnng38030D	13.0754	-4.77084	1.85005	7e-05	0.00033752	UTC
BnaA02g31900D	642.715	-3.19435	1.81828	0.000390762	0.00328233	Boron		BnaA05g23030D	16.2711	-3.48023	0.909151	8.31e-07	1.61e-05	Bosc		BnaA06g40640D	260.485	-4.76713	0.534738	3.41e-21	2.12e-19	UTC
BnaC08g22010D	857.666	-3.1777	0.558576	1.19718e-10	7.56423e-09	Boron		BnaCnng73470D	70.5974	-3.47883	0.897199	6.86e-07	1.37e-05	Bosc		BnaC04g09850D	4543.19	-4.7668	0.302459	3.67e-58	1.54e-54	UTC
BnaC06g38470D	82.7516	-3.1774	0.64385	7.56074e-09	2.83102e-07	Boron		BnaAnng39330D	6.80201	-3.47456	2.23053	0.00049121	0.00331133	Bosc		BnaCnng21800D	380.456	-4.76672	0.778711	7.3e-12	1.29e-10	UTC
BnaA03g49130D	135.001	-3.17367	0.386466	1.98048e-18	7.87159e-16	Boron		BnaA10g27810D	93.1188	-3.4733	0.664967	1.51e-09	6.62e-08	Bosc		BnaC05g48870D	7621.9	-4.76669	0.547783	2.3e-20	1.29e-18	UTC
BnaA09g05860D	1507.47	-3.16697	0.546231	6.29761e-11	4.30757e-09	Boron		BnaC02g04170D	64.8971	-3.47288	1.10548	9.26e-06	0.00012445	Bosc		BnaC03g70650D	161.541	-4.76431	2.06596	0.00013963	0.00061863	UTC
BnaA09g08190D	410.767	-3.1612	2.11634	0.000582481	0.00457278	Boron		BnaA05g27390D	134.687	-3.47088	0.573527	1.38e-11	1e-09	Bosc		BnaA05g07520D	85.9374	-4.76388	0.925993	2.22e-09	2.74e-08	UTC
BnaA04g06100D	22.2993	-3.15865	0.981405	1.05728e-05	0.000154556	Boron		BnaC01g43710D	692.582	-3.47036	0.558522	5.11e-12	4.08e-10	Bosc		BnaCnng19490D	443.643	-4.75659	0.99425	1.44e-08	1.56e-07	UTC
BnaAnng22920D	22969.8	-3.15682	0.488457	9.56324e-13	1.01727e-10	Boron		BnaUnng04250D	201.702	-3.4619	0.999902	3.15e-06	5.02e-05	Bosc		BnaC04g30810D	27607.8	-4.755	0.368651	2.96e-40	2.32e-37	UTC
BnaC05g05900D	59.6146	-3.15639	0.560631	1.69836e-10	1.02855e-08	Boron		BnaC04g43840D	32.1433	-3.46113	3.10487	0.00061682	0.00399645	Bosc		BnaA03g10570D	424.317	-4.74988	0.440769	2.97e-29	5.22e-27	UTC
BnaC03g24510D	122.34	-3.15464	0.583581	6.11135e-10	3.15346e-08	Boron		BnaC03g12900D	202.605	-3.4592	0.527287	5.43e-13	5.42e-11	Bosc		BnaC06g23520D	645.605	-4.74612	1.33902	3.26e-06	2.19e-05	UTC
BnaA09g26570D	13352.6	-3.14806	0.481241	5.67166e-13	6.5035e-11	Boron		BnaC09g36670D	660.119	-3.45867	0.458052	4.77e-16	8.84e-14	Bosc		BnaC04g14700D	7.64211	-4.74593	1.83862	7.05e-05	0.00033975	UTC
BnaC07g18680D	25.395	-3.14427	0.908048	4.65269e-06	7.61095e-05	Boron		BnaA06g19700D	27.0126	-3.45782	1.88411	0.00030394	0.00223909	Bosc		BnaA02g15190D	78.8654	-4.74428	1.0936	1.23e-07	1.11e-06	UTC
BnaC09g28190D	13.6391	-3.14153	1.46182	0.000190684	0.00180479	Boron		BnaA02g12840D	35.5457	-3.45731	1.42559	7.52e-05	0.00071049	Bosc		BnaCnng53700D	70.6393	-4.74337	0.943426	4.15e-09	4.91e-08	UTC
BnaC05g04800D	48.4047	-3.14149	0.662602	2.03133e-08	6.65689e-07	Boron		BnaA03g43350D	12.6635	-3.45724	1.63338	0.00016302	0.00134323	Bosc		BnaC04g21470D	847.187	-4.74005	1.47082	1.02e-05	6.11e-05	UTC
BnaC03g39560D	8.33087	-3.13869	2.47844	0.000694964	0.00529678	Boron		BnaC08g03920D	81.6087	-3.45648	1.98349	0.0003649	0.00260181	Bosc		BnaA01g15650D	179.489	-4.73524	1.00062	1.88e-08	1.99e-07	UTC
BnaA05g36570D	63.4863	-3.13644	0.710061	9.54075e-08	2.54986e-06	Boron		BnaC04g17100D	111.816	-3.44924	0.458452	5.78e-16	1.04e-13	Bosc		BnaC08g11400D	27.6858	-4.73129	1.04804	5.43e-08	5.26e-07	UTC
BnaC07g34020D	91.3094	-3.13371	0.598347	1.55734e-09	7.24183e-08	Boron		BnaC06g37760D	9.27274	-3.44245	2.62233	0.0006446	0.00414585	Bosc		BnaA06g12410D	328.134	-4.7295	0.383513	3.96e-37	2.01e-34	UTC
BnaA05g30290D	597.07	-3.12916	0.455343	5.8934e-14	8.62372e-12	Boron		BnaA09g10760D	7.24727	-3.43019	2.50492	0.00063137	0.00407398	Bosc		BnaA03g31060D	134.205	-4.7282	0.735899	1.03e-12	2.05e-11	UTC
BnaA08g14110D	20.6852	-3.11241	0.998431	1.50086e-05	0.000208764	Boron		BnaC03g39840D	111.723	-3.42458	1.99522	0.00039153	0.00275427	Bosc		BnaC06g20930D	29.4162	-4.72541	1.17785	5.16e-07	4.14e-06	UTC
BnaC05g48870D	7621.9	-3.11106	0.55958	2.59308e-10	1.49252e-08	Boron		BnaCnng04950D	66.8576	-3.41063	2.07408	0.00044984	0.00308618	Bosc		BnaC03g08710D	6.88299	-4.71872	1.90475	9.4e-05	0.00043803	UTC
BnaA01g27570D	612.549	-3.10665	0.855014	2.55248e-06	4.54029e-05	Boron		BnaC06g18960D	51.7657	-3.41032	1.70335	0.00021742	0.00170483	Bosc		BnaC03g44110D	16915.5	-4.71773	0.441983	9.02e-29	1.46e-26	UTC
BnaC06g40040D	66.0499	-3.10618	1.15147	5.13279e-05	0.000595642	Boron		BnaCnng60280D	155.323	-3.40933	2.28415	0.0005671	0.00372937	Bosc		BnaC09g43960D	18.4692	-4.71721	2.36555	0.00028312	0.00114445	UTC
BnaA01g16260D	683.571	-3.10569	0.699364	8.68137e-08	2.35442e-06	Boron		BnaA08g10860D	2354.93	-3.40433	0.339693	1.4e-25	1.06e-22	Bosc		BnaC01g43710D	692.582	-4.71499	0.563005	3.97e-19	1.89e-17	UTC
BnaA03g35260D	615.825	-3.10238	0.429054	4.4873e-15	8.59808e-13	Boron		BnaC05g10460D	358.129	-3.4029	0.384652	9.89e-21	3.9e-18	Bosc		BnaC09g46390D	47.8618	-4.71076	0.659207	6.75e-15	1.83e-13	UTC
BnaA01g04000D	14577.8	-3.09951	0.50357	7.14937e-12	6.21203e-10	Boron		BnaC02g16020D	13.2021	-3.40123	2.18437	0.00052175	0.003475	Bosc		BnaC02g23690D	11.2152	-4.70489	1.73417	5.02e-05	0.00025196	UTC
BnaC09g52680D	160.178	-3.09251	0.321868	6.7597e-24	7.10059e-21	Boron		BnaC09g41710D	7.96973	-3.39904	2.59149	0.00067552	0.00430897	Bosc		BnaA01g05170D	6.76396	-4.70443	1.68948	4.09e-05	0.00021012	UTC
BnaA08g10860D	2354.93	-3.09229	0.339044	6.85308e-22	4.97686e-19	Boron		BnaA07g00960D	592.463	-3.39816	0.635219	7.21e-10	3.49e-08	Bosc		BnaC06g33270D	21.7187	-4.70383	1.70303	4.37e-05	0.00022291	UTC
BnaC04g10770D	24010.2	-3.09197	0.452721	8.02743e-14	1.14059e-11	Boron		BnaA06g06610D	92.9961	-3.39628	2.38659	0.00062213	0.00402333	Bosc		BnaC01g33860D	109.173	-4.70348	2.14545	0.00018838	0.00080182	UTC
BnaA02g35170D	71.3332	-3.08991	0.632435	1.00771e-08	3.62996e-07	Boron		BnaC02g39350D	25.5065	-3.39519	2.22935	0.000551	0.00363896	Bosc		BnaA09g53300D	72.49	-4.69549	0.698136	1.36e-13	3.05e-12	UTC
BnaC02g25020D	22.2516	-3.08608	0.750782	3.81574e-07	8.6197e-06	Boron		BnaA06g13060D	23.0256	-3.39489	1.01466	4.67e-06	7e-05	Bosc		BnaC03g61160D	1324.11	-4.69518	0.357796	1.58e-41	1.43e-38	UTC
BnaC06g36890D	30.6653	-3.08517	1.21458	7.87433e-05	0.000855085	Boron		BnaA09g15090D	1087.78	-3.38748	2.36235	0.00062009	0.00401236	Bosc		BnaC03g49480D	18.5541	-4.69394	1.35074	4.31e-06	2.82e-05	UTC
BnaCnng47750D	85.5916	-3.08265	0.5773	9.07712e-10	4.50593e-08	Boron		BnaC06g31750D	50.7727	-3.37777	2.54763	0.00068574	0.00436277	Bosc		BnaA09g37710D	252.404	-4.69343	0.465343	4.35e-26	4.84e-24	UTC
BnaC05g39350D	24.643	-3.08188	1.75081	0.00042947	0.00355344	Boron		BnaA10g07190D	47.8382	-3.37295	1.72424	0.00024586	0.00188335	Bosc		BnaA06g31910D	938.598	-4.69122	0.555804	2.27e-19	1.13e-17	UTC
BnaC09g02040D	159.847	-3.0799	0.521597	3.41025e-11	2.53289e-09	Boron		BnaC05g08260D	36.6925	-3.36227	2.06273	0.00047779	0.00324258	Bosc		BnaA08g17660D	10275	-4.68818	0.661141	1.02e-14	2.7e-13	UTC
BnaC02g46810D	8409.52	-3.06987	0.409087	5.81976e-16	1.36391e-13	Boron		BnaC08g49320D	11.4122	-3.35983	1.76771	0.00028003	0.00209263	Bosc		BnaAnng28400D	13.848	-4.68748	2.38291	0.00030452	0.00122065	UTC
BnaA08g23220D	14.2646	-3.06738	1.06028	3.0431e-05	0.0003816	Boron		BnaC05g00840D	818.821	-3.3573	0.670636	4.18e-09	1.62e-07	Bosc		BnaC06g26980D	23.789	-4.68623	1.61369	2.9e-05	0.00015529	UTC
BnaC02g05070D	114.131	-3.06701	1.52139	0.000267653	0.00240483	Boron		BnaC01g14310D	42.5823	-3.35634	1.8003	0.00030354	0.00223693	Bosc		BnaA03g57560D	132.633	-4.68455	1.00802	2.92e-08	2.97e-07	UTC
BnaAnng39860D	454.206	-3.0655	0.463214	3.49002e-13	4.23293e-11	Boron		BnaCnng67470D	12.7963	-3.35004	2.43392	0.00067999	0.00433271	Bosc		BnaA03g12800D	165.98	-4.6839	0.563403	6.72e-19	3.09e-17	UTC
BnaC01g26360D	28.5267	-3.06531	0.952268	1.11537e-05	0.000162139	Boron		BnaC04g09250D	54.1573	-3.34988	1.49064	0.00012354	0.00106905	Bosc		BnaA03g50770D	58.5947	-4.68128	2.73118	0.00046685	0.00176856	UTC
BnaC02g06380D	115.445	-3.06339	1.20303	7.86687e-05	0.000854591	Boron		BnaA09g00050D	1924.12	-3.34881	0.29513	8.37e-32	1.52e-28	Bosc		BnaC07g45340D	233.654	-4.67762	1.52261	1.73e-05	9.78e-05	UTC
BnaC09g05300D	64.947	-3.05927	0.833226	2.27306e-06	4.09904e-05	Boron		BnaAnng07010D	13.1419	-3.34337	1.42884	9.75e-05	0.00088027	Bosc		BnaCnng17710D	78.2149	-4.67507	0.787911	2.42e-11	4.01e-10	UTC
BnaC07g22350D	17.739	-3.05678	2.41942	0.000769317	0.00575755	Boron		BnaC09g27850D	582.776	-3.34288	0.766803	8.77e-08	2.35e-06	Bosc		BnaA05g21170D	54.2274	-4.67503	1.01991	3.99e-08	3.96e-07	UTC
BnaA09g05850D	3802.33	-3.05668	0.250686	3.07759e-36	1.39259e-32	Boron		BnaC04g51100D	1554.71	-3.33713	0.711057	1.9e-08	6.29e-07	Bosc		BnaC09g05300D	64.947	-4.67387	0.815933	8.4e-11	1.29e-09	UTC
BnaC05g05560D	293.913	-3.05638	0.492319	5.20233e-12	4.7008e-10	Boron		BnaA09g02760D	100.52	-3.33272	1.47764	0.0001218	0.0010564	Bosc		BnaC03g69350D	4161.27	-4.66843	0.493695	2.23e-23	1.81e-21	UTC
BnaA09g21510D	67.4142	-3.05439	0.408513	7.21964e-16	1.63972e-13	Boron		BnaA02g02030D	101.91	-3.3286	1.84394	0.00034956	0.00251225	Bosc		BnaC08g09860D	17.5075	-4.6647	1.44139	1.01e-05	6.06e-05	UTC
BnaC08g32750D	10.8196	-3.05233	1.56048	0.000305777	0.0026875	Boron		BnaA10g14320D	803.05	-3.32069	0.450281	1.51e-15	2.53e-13	Bosc		BnaC04g28060D	109.946	-4.66361	1.64073	3.53e-05	0.00018432	UTC
BnaA02g02940D	438.304	-3.0436	0.824844	2.14108e-06	3.89687e-05	Boron		BnaAnng31990D	6.35325	-3.31737	2.05458	0.00050724	0.0033988	Bosc		BnaC08g22920D	1004.48	-4.66262	0.673196	3.36e-14	8.25e-13	UTC
BnaC05g40490D	135.955	-3.04275	0.840619	2.79065e-06	4.91048e-05	Boron		BnaA09g09600D	312.883	-3.31335	0.677632	7.25e-09	2.66e-07	Bosc		BnaC03g27410D	27.0781	-4.66233	2.13813	0.00019853	0.00083997	UTC
BnaA01g11800D	6255.56	-3.04189	0.90609	7.13269e-06	0.000110067	Boron		BnaC04g56270D	10.8073	-3.29727	2.64731	0.00077266	0.00480964	Bosc		BnaA05g23450D	575.724	-4.66164	0.473767	5.26e-25	5.13e-23	UTC
BnaA04g20150D	97153.8	-3.03504	0.570948	1.06289e-09	5.20163e-08	Boron		BnaA03g27560D	76.5518	-3.29044	2.27955	0.00067025	0.00428271	Bosc		BnaC05g37140D	334.067	-4.6579	0.556053	3.96e-19	1.89e-17	UTC
BnaAnng07610D	564.349	-3.03255	0.454097	2.35297e-13	2.98945e-11	Boron		BnaCnng09200D	5189.54	-3.28843	0.966817	3.81e-06	5.9e-05	Bosc		BnaC05g04700D	423.401	-4.6575	0.482513	3.33e-24	2.94e-22	UTC
BnaC04g55150D	44.3733	-3.02985	0.831644	2.57658e-06	4.57761e-05	Boron		BnaC01g18660D	50.7565	-3.28553	0.813896	3.38e-07	7.5e-06	Bosc		BnaA10g07350D	10876	-4.65726	0.509024	4.05e-22	2.8e-20	UTC
BnaA02g29010D	15717.5	-3.02298	0.51973	5.99284e-11	4.13274e-09	Boron		BnaA07g33190D	37.4873	-3.27322	3.0939	0.00074218	0.00465139	Bosc		BnaC06g01430D	534.457	-4.65366	0.601067	7.3e-17	2.57e-15	UTC
BnaC03g60170D	2746.42	-3.01975	0.710516	2.16185e-07	5.2549e-06	Boron		BnaC02g08380D	16.297	-3.27212	2.31776	0.00070749	0.00447019	Bosc		BnaC07g39310D	43.6549	-4.65097	0.703584	3.04e-13	6.48e-12	UTC
BnaA07g28730D	38.184	-3.01951	1.38369	0.000194476	0.00183507	Boron		BnaC08g41880D	32.2294	-3.26244	2.09408	0.0005819	0.00380753	Bosc		BnaA03g12410D	33.9227	-4.64448	1.00497	3.37e-08	3.39e-07	UTC
BnaA03g56650D	379.47	-3.01929	0.673326	7.44942e-08	2.06359e-06	Boron		BnaC02g12160D	212.274	-3.24795	0.272505	9.02e-35	2.53e-31	Bosc		BnaA09g53530D	7.46039	-4.64253	1.79487	7.37e-05	0.00035292	UTC
BnaC09g41990D	43.5414	-3.01867	0.642841	2.70609e-08	8.56285e-07	Boron		BnaUnng00920D	372.155	-3.24498	0.85884	9.38e-07	1.78e-05	Bosc		BnaA08g16350D	43.2078	-4.64014	0.810584	8.71e-11	1.34e-09	UTC
BnaA03g51730D	9.09788	-3.01727	2.09462	0.000718999	0.0054468	Boron		BnaA03g47910D	77.0776	-3.24467	1.65341	0.00025928	0.00196466	Bosc		BnaA08g11880D	70.9936	-4.6386	1.31197	3.55e-06	2.36e-05	UTC
BnaA03g04770D	67.0332	-3.01604	0.700836	1.70791e-07	4.26607e-06	Boron		BnaA02g32920D	51.2536	-3.24319	0.561529	5.8e-11	3.66e-09	Bosc		BnaA02g03440D	16.9339	-4.63321	2.18519	0.00023098	0.00095761	UTC
BnaA08g14020D	10.9543	-3.0146	1.34091	0.000168144	0.00162679	Boron		BnaA03g13170D	562.519	-3.23269	0.815601	4.48e-07	9.55e-06	Bosc		BnaA01g16380D	18.9711	-4.62863	1.20215	1.05e-06	7.86e-06	UTC
BnaAnng15800D	704.693	-3.01371	0.425347	1.35335e-14	2.24886e-12	Boron		BnaA01g18580D	202.522	-3.22734	0.418158	9.98e-17	2.1e-14	Bosc		BnaA03g32350D	126.31	-4.62778	0.711463	6.28e-13	1.29e-11	UTC
BnaA01g03580D	412.736	-3.01151	0.587054	2.95455e-09	1.25577e-07	Boron		BnaC03g34360D	55.7337	-3.22656	2.78876	0.00083579	0.00512185	Bosc		BnaC06g37750D	35.938	-4.62654	2.8425	0.00054473	0.00202088	UTC
BnaA09g03190D	160.219	-3.01081	0.860136	4.40633e-06	7.27471e-05	Boron		BnaC07g12460D	138.362	-3.22623	0.654909	5.73e-09	2.15e-07	Bosc		BnaCnng27970D	2764.47	-4.62361	0.56685	2.56e-18	1.08e-16	UTC
BnaCnng24140D	9812.51	-3.00653	0.454294	3.59965e-13	4.33018e-11	Boron		BnaA09g37490D	13.1984	-3.2171	1.71918	0.00032388	0.00236461	Bosc		BnaA01g18050D	60.9098	-4.6227	0.667284	3.38e-14	8.29e-13	UTC
BnaC03g46360D	393.471	-3.00431	0.457987	5.34058e-13	6.18414e-11	Boron		BnaC09g33580D	23.2383	-3.21707	1.80376	0.00039185	0.00275587	Bosc		BnaC02g03340D	112.531	-4.62109	0.558367	9.42e-19	4.24e-17	UTC
BnaA03g40550D	381.263	-3.00419	0.590079	3.64604e-09	1.50932e-07	Boron		BnaA03g30180D	262.732	-3.21611	2.19682	0.00069698	0.00441372	Bosc		BnaA01g15440D	35.2292	-4.62066	1.19179	9.47e-07	7.15e-06	UTC
BnaA10g18040D	143.808	-3.00298	0.605209	7.17168e-09	2.70688e-07	Boron		BnaA09g05850D	3802.33	-3.21104	0.251276	1.98e-39	9.7e-36	Bosc		BnaA04g26780D	4612.24	-4.61991	1.16447	6.53e-07	5.12e-06	UTC
BnaA10g07700D	26.9242	-3.00133	0.887777	6.75684e-06	0.000105038	Boron		BnaC02g11010D	85.1417	-3.21043	1.62029	0.00025253	0.00192344	Bosc		BnaC03g19340D	4099.19	-4.61686	0.37291	2.2e-37	1.18e-34	UTC
BnaC06g20930D	29.4162	-2.99949	0.991523	2.14881e-05	0.000283697	Boron		BnaC08g50140D	44.8582	-3.20432	2.30116	0.00077053	0.00479739	Bosc		BnaA06g24550D	326.593	-4.61254	0.646059	7.34e-15	1.98e-13	UTC
BnaC03g61550D	40.5294	-2.99121	0.738021	5.16403e-07	1.12382e-05	Boron		BnaA01g27570D	612.549	-3.19415	0.879536	1.63e-06	2.85e-05	Bosc		BnaCnng15230D	612.675	-4.60777	0.359172	7.45e-40	5.55e-37	UTC
BnaA08g25630D	12.553	-2.98862	1.53682	0.000329779	0.00285951	Boron		BnaA01g01830D	75.1322	-3.19155	2.14395	0.00068706	0.00436856	Bosc		BnaC09g25070D	11.3929	-4.60434	2.04906	0.00017701	0.00076068	UTC
BnaAnng07670D	13.5503	-2.98008	1.72348	0.000496892	0.00399305	Boron		BnaCnng66000D	11.8312	-3.18945	1.09547	1.95e-05	0.00023229	Bosc		BnaA03g12400D	63.3812	-4.6036	0.917041	4.58e-09	5.38e-08	UTC
BnaC02g48550D	24.2377	-2.97816	0.797267	1.87816e-06	3.47097e-05	Boron		BnaA09g00320D	409.086	-3.18814	0.554887	6.63e-11	4.14e-09	Bosc		BnaC04g54790D	20.8145	-4.60194	1.54685	2.44e-05	0.00013333	UTC
BnaC07g17460D	83.2944	-2.97462	0.675183	1.10485e-07	2.91311e-06	Boron		BnaC06g15870D	27.1703	-3.17817	1.7253	0.00035355	0.00253345	Bosc		BnaAnng30850D	14.2055	-4.60135	2.61369	0.00046492	0.00176181	UTC
BnaC04g43660D	119.947	-2.9733	0.54592	5.34024e-10	2.81987e-08	Boron		BnaCnng61530D	31.0717	-3.17744	1.33448	9.26e-05	0.00084415	Bosc		BnaA03g06850D	16.138	-4.59847	1.57977	2.98e-05	0.00015902	UTC
BnaA01g16380D	18.9711	-2.96711	1.59684	0.000397747	0.0033296	Boron		BnaA07g22130D	107.883	-3.17479	0.50262	2e-12	1.78e-10	Bosc		BnaC07g15580D	6.42457	-4.59274	1.58176	3.05e-05	0.00016249	UTC
BnaA10g23500D	29.6938	-2.96601	1.34508	0.000192619	0.00181959	Boron		BnaA06g00040D	1578.61	-3.16729	0.280445	1.21e-31	2.04e-28	Bosc		BnaAnng01400D	105.207	-4.59162	0.616539	7.41e-16	2.27e-14	UTC
BnaA09g00050D	1924.12	-2.96368	0.29401	6.5517e-26	8.75903e-23	Boron		BnaC01g27710D	55.3346	-3.15749	1.74248	0.00038243	0.00270549	Bosc		BnaC05g14470D	6.60771	-4.59034	1.62251	3.82e-05	0.00019758	UTC
BnaA04g14350D	151.947	-2.963	0.314716	4.62138e-23	4.38464e-20	Boron		BnaC06g09800D	35.8947	-3.15219	0.848215	1.17e-06	2.15e-05	Bosc		BnaAnng20940D	4136.17	-4.58993	0.504104	6.25e-22	4.2e-20	UTC
BnaC09g20290D	12.877	-2.95969	1.73073	0.000523066	0.00417601	Boron		BnaC04g31290D	7.95726	-3.14198	2.35787	0.00087016	0.00529605	Bosc		BnaC08g19510D	18.6738	-4.58253	0.974231	2.32e-08	2.41e-07	UTC
BnaC04g38890D	55.4645	-2.95836	0.639865	4.01092e-08	1.20377e-06	Boron		BnaC07g36890D	19.4276	-3.13226	1.90024	0.00054554	0.00360774	Bosc		BnaA02g28150D	1207.93	-4.58155	0.397904	7.63e-33	2.2e-30	UTC
BnaC02g42160D	20.7814	-2.95726	0.891072	8.61366e-06	0.000129251	Boron		BnaA10g15570D	576.521	-3.13029	0.822944	8.33e-07	1.61e-05	Bosc		BnaA03g49250D	123.745	-4.58042	0.880658	1.76e-09	2.22e-08	UTC
BnaCnng74630D	30.3945	-2.95661	0.640769	4.19896e-08	1.25369e-06	Boron		BnaA03g06310D	11.3702	-3.12386	1.00921	1.09e-05	0.00014264	Bosc		BnaA03g54320D	101.351	-4.57838	0.72546	2.31e-12	4.37e-11	UTC
BnaA06g12480D	206.444	-2.9562	0.576226	3.0642e-09	1.29489e-07	Boron		BnaA03g37280D	37.377	-3.11728	0.879838	2.26e-06	3.76e-05	Bosc		BnaAnng36210D	65847.3	-4.57711	0.407749	2.11e-31	4.9e-29	UTC
BnaA07g11540D	51.0172	-2.95152	0.616414	1.79662e-08	5.97426e-07	Boron		BnaA01g26480D	67.4044	-3.11674	2.6024	0.00095921	0.00573304	Bosc		BnaC09g48280D	80.228	-4.57631	0.838774	4.28e-10	5.94e-09	UTC
BnaAnng03940D	75.0673	-2.95093	0.589761	5.99642e-09	2.32521e-07	Boron		BnaC05g46980D	966.51	-3.112	0.604164	1.71e-09	7.42e-08	Bosc		BnaC05g12590D	46.8744	-4.57455	1.68411	5.35e-05	0.00026636	UTC
BnaA03g29740D	6.40315	-2.94678	2.32643	0.000881582	0.00643562	Boron		BnaA07g07420D	220.913	-3.11055	0.412893	3.73e-16	7.17e-14	Bosc		BnaA03g54590D	454.839	-4.57424	1.38057	8.14e-06	4.99e-05	UTC
BnaA02g07470D	81.8535	-2.94541	0.517368	1.31623e-10	8.2368e-09	Boron		BnaC03g58640D	22.011	-3.10485	2.8979	0.0009296	0.00558789	Bosc		BnaC04g06020D	36.8449	-4.57393	0.856982	8.36e-10	1.11e-08	UTC
BnaA04g26720D	121.865	-2.93842	0.565018	2.13058e-09	9.34183e-08	Boron		BnaCnng39520D	9.27932	-3.10138	2.60949	0.00097751	0.00582524	Bosc		BnaA07g10200D	8.34999	-4.57282	2.00172	0.00016536	0.00071751	UTC
BnaC05g12070D	9868.63	-2.93803	0.486555	1.63736e-11	1.31579e-09	Boron		BnaA09g45710D	140.401	-3.10132	0.384325	5.38e-18	1.39e-15	Bosc		BnaC09g26950D	18.2973	-4.57268	2.4065	0.00037484	0.00146169	UTC
BnaA04g07110D	29.8222	-2.93714	1.22094	0.000122843	0.00124803	Boron		BnaC01g29540D	69.901	-3.10095	2.25718	0.0008684	0.00528862	Bosc		BnaC01g18650D	484.617	-4.57264	0.582204	3.1e-17	1.16e-15	UTC
BnaC05g45750D	156.054	-2.93376	0.693089	2.48004e-07	5.92547e-06	Boron		BnaCnng71770D	56.7389	-3.09742	2.22773	0.00085431	0.00521796	Bosc		BnaC01g12740D	177.382	-4.56911	0.547096	5.08e-19	2.38e-17	UTC
BnaC04g21740D	17120.3	-2.93362	0.472493	5.61382e-12	5.00345e-10	Boron		BnaC02g43800D	665.96	-3.09421	0.435904	9.27e-15	1.31e-12	Bosc		BnaCnng15600D	34.6425	-4.56723	0.876118	1.66e-09	2.1e-08	UTC
BnaC05g48850D	24.8783	-2.93263	0.890354	9.54254e-06	0.000141322	Boron		BnaA04g05520D	627.573	-3.09266	0.337039	3.48e-22	1.7e-19	Bosc		BnaC08g34750D	171.999	-4.56653	0.670942	8.18e-14	1.9e-12	UTC
BnaA06g00210D	1269.32	-2.9307	0.534716	4.54065e-10	2.44821e-08	Boron		BnaA08g10870D	11574	-3.09242	0.317995	1.85e-24	1.36e-21	Bosc		BnaC08g48840D	510.375	-4.56641	0.367671	1.38e-37	7.57e-35	UTC
BnaC09g28100D	65.0734	-2.9287	0.808072	2.96997e-06	5.17493e-05	Boron		BnaC08g48040D	799.522	-3.08036	1.56409	0.00027862	0.00208519	Bosc		BnaC01g03500D	115.287	-4.56003	1.86051	0.00011046	0.00050467	UTC
BnaA02g02580D	48.1477	-2.9275	0.550788	1.15063e-09	5.56159e-08	Boron		BnaC02g05990D	74.1618	-3.06648	0.61066	3.28e-09	1.32e-07	Bosc		BnaCnng67210D	9.68219	-4.55898	2.02776	0.00018167	0.00077759	UTC
BnaA08g18340D	52.2971	-2.925	0.566363	2.61513e-09	1.12123e-07	Boron		BnaC02g47960D	45.1125	-3.06477	2.23286	0.00090026	0.0054505	Bosc		BnaC01g25410D	30.9727	-4.55791	1.28659	3.6e-06	2.39e-05	UTC
BnaA09g27150D	97.9328	-2.92482	0.646547	6.62148e-08	1.85857e-06	Boron		BnaA08g11440D	209.218	-3.06332	1.17402	5.05e-05	0.00051126	Bosc		BnaC06g28630D	7.71087	-4.55766	1.87541	0.00011663	0.00052924	UTC
BnaA10g07860D	177.277	-2.92474	0.286698	1.94712e-26	3.0956e-23	Boron		BnaC05g00650D	52.6173	-3.05944	2.53515	0.00102483	0.00604816	Bosc		BnaC09g48340D	45.9604	-4.55523	0.75489	1.37e-11	2.34e-10	UTC
BnaC06g27060D	30.371	-2.92314	1.17118	9.92076e-05	0.00104043	Boron		BnaC02g13270D	62.8031	-3.05846	1.30599	0.00010799	0.00095554	Bosc		BnaA03g21590D	407.044	-4.55243	1.6209	4.15e-05	0.00021279	UTC
BnaA10g05670D	63.5333	-2.91767	0.869932	7.87426e-06	0.000119689	Boron		BnaAnng37500D	20.2512	-3.05734	1.339	0.00012662	0.00108976	Bosc		BnaA01g28110D	525.329	-4.55177	0.418092	9.32e-30	1.77e-27	UTC
BnaC08g03660D	135.487	-2.91347	0.499143	5.73762e-11	3.98948e-09	Boron		BnaC03g67900D	173.934	-3.0564	0.449271	7.25e-14	8.62e-12	Bosc		BnaC07g32580D	109.626	-4.55131	0.900735	3.96e-09	4.7e-08	UTC
BnaA06g09010D	244.935	-2.91277	0.454403	1.54875e-12	1.57076e-10	Boron		BnaCnng57580D	310.227	-3.05512	0.812539	9.84e-07	1.85e-05	Bosc		BnaC06g13410D	367.856	-4.54653	0.420226	1.97e-29	3.51e-27	UTC
BnaCnng21010D	10141.5	-2.91179	0.467039	4.84848e-12	4.42181e-10	Boron		BnaC04g43660D	119.947	-3.05459	0.554187	2.34e-10	1.27e-08	Bosc		BnaC05g08180D	336.69	-4.54462	0.736715	5.9e-12	1.06e-10	UTC
BnaA10g07730D	993.61	-2.90998	0.344401	3.01194e-19	1.42883e-16	Boron		BnaA03g55050D	444.307	-3.04631	0.510741	1.66e-11	1.18e-09	Bosc		BnaA05g24690D	243.198	-4.54177	0.744615	9.17e-12	1.6e-10	UTC
BnaA09g56980D	85.766	-2.90903	0.402684	5.297e-15	9.98688e-13	Boron		BnaC05g49400D	1298.17	-3.042	0.839477	1.67e-06	2.91e-05	Bosc		BnaC01g20780D	200.199	-4.5406	0.953279	1.77e-08	1.87e-07	UTC
BnaC09g36120D	14.3333	-2.90705	1.33165	0.000212248	0.00197646	Boron		BnaA03g40650D	8.16401	-3.03808	1.5649	0.00030518	0.00224705	Bosc		BnaC01g37090D	40.1125	-4.54001	0.631666	5.35e-15	1.47e-13	UTC
BnaC09g28020D	172.747	-2.90611	0.447074	8.56947e-13	9.23242e-11	Boron		BnaA07g21310D	144.976	-3.03589	0.636923	1.17e-08	4.07e-07	Bosc		BnaC06g12400D	69.6239	-4.53762	0.772192	3.67e-11	5.96e-10	UTC
BnaC09g42570D	125.03	-2.90575	0.59799	1.30522e-08	4.53773e-07	Boron		BnaC09g50580D	28.5744	-3.03582	0.861677	2.44e-06	4e-05	Bosc		BnaA02g03890D	6.98638	-4.53578	1.82395	0.00010219	0.00047106	UTC
BnaAnng36210D	65847.3	-2.9055	0.413944	2.3623e-14	3.77608e-12	Boron		BnaA05g33210D	197.94	-3.03122	0.495183	6.28e-12	4.94e-10	Bosc		BnaC09g34100D	1287.74	-4.53577	0.428157	2.27e-28	3.5e-26	UTC
BnaCnng25850D	137.785	-2.90435	1.05327	5.02927e-05	0.00058629	Boron		BnaA02g07190D	291.937	-3.01886	0.607808	4.28e-09	1.66e-07	Bosc		BnaC05g02150D	135.017	-4.533	0.514705	9.71e-21	5.79e-19	UTC
BnaA01g30460D	103.252	-2.90262	0.734589	8.4256e-07	1.71735e-05	Boron		BnaCnng36680D	166.617	-3.01542	0.356654	2.03e-19	6.52e-17	Bosc		BnaC09g30700D	11883.1	-4.53222	0.448213	3.54e-26	4.03e-24	UTC
BnaA10g01900D	26.0707	-2.8986	1.73892	0.000595649	0.00465999	Boron		BnaA01g14340D	504.185	-3.01105	0.707047	1.23e-07	3.16e-06	Bosc		BnaA02g02580D	48.1477	-4.53194	0.692769	5.13e-13	1.07e-11	UTC
BnaA10g10930D	151.382	-2.89642	0.598558	1.45712e-08	4.99206e-07	Boron		BnaA08g25390D	9.6902	-3.00146	2.59478	0.0011035	0.00641677	Bosc		BnaA01g09550D	39.2901	-4.53095	0.855267	1.07e-09	1.38e-08	UTC
BnaC01g31810D	10.2286	-2.89508	1.20741	0.000129458	0.00130309	Boron		BnaA02g02580D	48.1477	-2.98741	0.57747	1.45e-09	6.43e-08	Bosc		BnaA07g23850D	117.907	-4.53007	0.926296	9.33e-09	1.04e-07	UTC
BnaA09g29660D	155.852	-2.89481	0.639055	6.59846e-08	1.85539e-06	Boron		BnaC03g26940D	234.355	-2.98359	0.505112	2.29e-11	1.58e-09	Bosc		BnaA08g16830D	11.6951	-4.52945	1.57958	3.53e-05	0.00018429	UTC
BnaA07g38250D	9437.96	-2.89111	0.503152	1.00811e-10	6.46687e-09	Boron		BnaA10g18810D	232.778	-2.98002	0.570992	1.14e-09	5.19e-08	Bosc		BnaA09g15710D	64.9091	-4.52923	2.01451	0.00018516	0.00079018	UTC
BnaC03g38080D	102.048	-2.89	0.547349	1.4415e-09	6.76735e-08	Boron		BnaA01g05210D	20.4696	-2.97956	1.05383	2.67e-05	0.00030196	Bosc		BnaA10g24030D	6.17536	-4.52507	2.1731	0.0002694	0.0010957	UTC
BnaC08g11740D	51.4296	-2.88748	1.48832	0.000362782	0.00309414	Boron		BnaA03g08850D	66.696	-2.97895	2.11335	0.00092894	0.00558448	Bosc		BnaA06g32160D	351.357	-4.5185	0.533025	1.78e-19	8.96e-18	UTC
BnaA01g14130D	73.3909	-2.8862	0.98847	3.20599e-05	0.000399045	Boron		BnaC05g20150D	1485.36	-2.97743	0.3763	1.77e-17	4.17e-15	Bosc		BnaC02g42890D	6106.78	-4.51517	0.40951	2.05e-30	4.17e-28	UTC
BnaC02g10540D	274.387	-2.88602	0.634185	6.02219e-08	1.71103e-06	Boron		BnaC01g03790D	770.848	-2.97428	0.345273	5e-20	1.77e-17	Bosc		BnaA03g35880D	635.982	-4.51513	0.417694	2.22e-29	3.95e-27	UTC
BnaA08g17660D	10275	-2.88559	0.683272	2.69273e-07	6.37669e-06	Boron		BnaC02g34750D	51.1013	-2.97256	2.42769	0.00112603	0.0065201	Bosc		BnaAnng38870D	54.5193	-4.51465	1.09055	3.31e-07	2.76e-06	UTC
BnaA07g02620D	101.271	-2.88026	0.505808	1.38151e-10	8.6087e-09	Boron		BnaA02g35440D	1105.1	-2.97025	0.280755	2.7e-28	3.11e-25	Bosc		BnaC03g15660D	428.35	-4.51427	0.530059	1.27e-19	6.53e-18	UTC
BnaC06g35340D	470.739	-2.87864	0.522679	4.08506e-10	2.21883e-08	Boron		BnaA09g26310D	30.6227	-2.96879	1.13271	5.05e-05	0.00051123	Bosc		BnaA02g17830D	127.025	-4.51221	0.770273	4.17e-11	6.68e-10	UTC
BnaA05g20530D	56.5894	-2.87184	0.89595	1.34027e-05	0.000189428	Boron		BnaC04g31430D	20.6196	-2.95947	2.47163	0.00115544	0.00666024	Bosc		BnaA09g09080D	10.4411	-4.50798	1.49355	2.25e-05	0.00012366	UTC
BnaC02g02040D	11.7676	-2.87181	1.40486	0.000296238	0.00261965	Boron		BnaAnng22390D	6.02886	-2.95776	2.04323	0.000894	0.0054187	Bosc		BnaA05g09400D	9385.03	-4.49831	0.509783	8.52e-21	5.11e-19	UTC
BnaA09g40050D	98.3956	-2.87027	0.829713	5.66786e-06	9.01342e-05	Boron		BnaA09g04980D	8816.05	-2.9576	0.407953	2.85e-15	4.44e-13	Bosc		BnaA01g23070D	217.911	-4.49794	0.559238	6.99e-18	2.78e-16	UTC
BnaCnng68320D	1568.43	-2.8697	0.439203	7.08332e-13	7.93656e-11	Boron		BnaCnng68910D	7.61022	-2.9574	2.37988	0.00113395	0.0065569	Bosc		BnaAnng18410D	8.24075	-4.49161	1.77747	9.45e-05	0.00043983	UTC
BnaUnng00920D	372.155	-2.86616	0.82812	5.65346e-06	8.99539e-05	Boron		BnaC03g19340D	4099.19	-2.95393	0.378939	4.45e-17	9.81e-15	Bosc		BnaC03g39590D	8.32595	-4.48792	1.82748	0.00011404	0.00051868	UTC
BnaA03g15390D	14.1916	-2.86452	1.49106	0.000384527	0.00323921	Boron		BnaC07g41080D	50.3147	-2.95213	0.714534	2.13e-07	5.05e-06	Bosc		BnaA06g14420D	5.89914	-4.48701	1.75881	8.88e-05	0.00041633	UTC
BnaCnng06010D	204.811	-2.85995	0.519747	4.27656e-10	2.31217e-08	Boron		BnaC04g25940D	63.9283	-2.94824	2.08458	0.0009486	0.00568288	Bosc		BnaA08g22200D	1200.34	-4.47724	0.767459	4.93e-11	7.81e-10	UTC
BnaA05g26470D	141.82	-2.85509	0.609048	3.20352e-08	9.90247e-07	Boron		BnaA10g07970D	778.397	-2.94741	0.58753	3.26e-09	1.31e-07	Bosc		BnaC07g46780D	139.345	-4.47102	0.762463	4.13e-11	6.62e-10	UTC
BnaA03g06640D	133.886	-2.85497	1.00187	4.03232e-05	0.000486159	Boron		BnaC08g22920D	1004.48	-2.93642	0.716479	2.46e-07	5.71e-06	Bosc		BnaA05g10770D	31.1216	-4.47088	0.963687	3.39e-08	3.41e-07	UTC
BnaA03g46290D	167.141	-2.85005	0.969671	3.11806e-05	0.000389751	Boron		BnaC04g09850D	4543.19	-2.93221	0.305019	4.97e-24	3.29e-21	Bosc		BnaC07g29160D	61.6859	-4.46897	0.547308	2.59e-18	1.09e-16	UTC
BnaC03g73270D	378.359	-2.84529	0.361882	4.16111e-17	1.23002e-14	Boron		BnaA06g36500D	1027.94	-2.92845	0.433038	9.04e-14	1.06e-11	Bosc		BnaA01g15640D	18554.8	-4.46552	0.408206	5.52e-30	1.07e-27	UTC
BnaA09g13710D	31347.6	-2.84241	0.442153	1.46695e-12	1.50073e-10	Boron		BnaA05g14930D	245.73	-2.9274	0.398965	1.48e-15	2.49e-13	Bosc		BnaC05g15350D	233.873	-4.46498	0.361239	3.08e-37	1.6e-34	UTC
BnaA10g17890D	116.216	-2.84211	0.515735	4.1545e-10	2.25239e-08	Boron		BnaCnng78230D	33.838	-2.9245	2.23343	0.00110968	0.00644697	Bosc		BnaC09g30720D	231.131	-4.4611	0.397533	2.34e-31	5.4e-29	UTC
BnaA02g22990D	68.8705	-2.84093	2.1348	0.00096953	0.00695508	Boron		BnaA06g15240D	35.7635	-2.9156	1.41894	0.00024752	0.00189336	Bosc		BnaCnng76410D	966.573	-4.46025	1.46352	2.1e-05	0.00011673	UTC
BnaC02g21400D	45.6795	-2.83881	0.475322	2.70052e-11	2.04711e-09	Boron		BnaC08g24340D	39.2927	-2.91135	1.19279	8.75e-05	0.00080589	Bosc		BnaC06g33290D	12.8381	-4.45917	1.68303	6.91e-05	0.00033368	UTC
BnaC05g18870D	2607.91	-2.83532	0.522775	6.85262e-10	3.48701e-08	Boron		BnaC04g42610D	29.529	-2.91088	0.743203	5.28e-07	1.1e-05	Bosc		BnaC01g18640D	17865.5	-4.45901	0.354159	1.71e-38	1.07e-35	UTC
BnaC05g02350D	155.258	-2.83129	1.33095	0.000256064	0.00231656	Boron		BnaC04g31640D	562.081	-2.90924	0.427876	6.99e-14	8.33e-12	Bosc		BnaA04g27920D	18288.8	-4.45763	0.446711	1.44e-25	1.5e-23	UTC
BnaA08g25100D	6973.83	-2.8312	0.425448	3.25748e-13	3.96725e-11	Boron		BnaCnng14120D	127.339	-2.90626	1.95206	0.00087237	0.00530672	Bosc		BnaCnng09050D	50.1002	-4.45251	0.608435	2.14e-15	6.19e-14	UTC
BnaC09g48200D	37.8887	-2.83081	1.27851	0.000210707	0.00196512	Boron		BnaA01g11800D	6255.56	-2.90341	0.952771	1.34e-05	0.00017014	Bosc		BnaA08g21600D	20.9269	-4.45071	1.33078	7.83e-06	4.82e-05	UTC
BnaA05g29390D	14589.8	-2.82806	0.461332	1.02176e-11	8.63561e-10	Boron		BnaC03g62750D	59.1998	-2.90206	2.14961	0.00108212	0.00631344	Bosc		BnaA04g23810D	37.9647	-4.44983	0.768177	6.44e-11	1e-09	UTC
BnaC09g33980D	278.335	-2.82786	0.649546	1.58615e-07	4.00445e-06	Boron		BnaA08g02840D	18.3326	-2.90141	1.05538	3.51e-05	0.00037902	Bosc		BnaCnng40790D	3703.67	-4.44854	0.424932	9.09e-28	1.3e-25	UTC
BnaC07g23230D	10.7037	-2.82641	2.49461	0.00103577	0.00733429	Boron		BnaC07g07800D	210.175	-2.88776	0.516572	1.43e-10	8.16e-09	Bosc		BnaC06g12050D	194.58	-4.44833	0.541723	1.79e-18	7.75e-17	UTC
BnaA01g04160D	27.9045	-2.82567	0.661874	2.32138e-07	5.60333e-06	Boron		BnaC09g47360D	208.3	-2.8829	0.621811	2.15e-08	6.97e-07	Bosc		BnaC07g50680D	59.7059	-4.44801	0.929774	1.68e-08	1.79e-07	UTC
BnaA04g07770D	17.9137	-2.82271	1.14538	0.000116459	0.00119161	Boron		BnaC01g06930D	14.6294	-2.88266	0.906484	8.61e-06	0.00011703	Bosc		BnaC02g11230D	33.0818	-4.44777	0.915319	1.15e-08	1.26e-07	UTC
BnaC06g12050D	194.58	-2.82137	0.53103	1.28619e-09	6.12861e-08	Boron		BnaC09g44510D	22.8583	-2.88204	2.17835	0.0011407	0.00659013	Bosc		BnaA04g08570D	28884.3	-4.44448	0.445518	1.5e-25	1.55e-23	UTC
BnaA06g39100D	55.6299	-2.81827	1.50398	0.000440096	0.00362248	Boron		BnaA05g19400D	233.048	-2.87793	0.269912	1.07e-28	1.37e-25	Bosc		BnaC07g31150D	82.596	-4.43169	0.861643	2.63e-09	3.22e-08	UTC
BnaCnng43150D	17.6814	-2.81732	1.12745	0.000107267	0.00111305	Boron		BnaC08g32350D	25.5123	-2.87578	1.94892	0.00091589	0.00552657	Bosc		BnaA03g37990D	10054.5	-4.43093	0.470565	3.71e-23	2.94e-21	UTC
BnaA05g03270D	177.883	-2.81686	0.433323	9.35259e-13	9.98469e-11	Boron		BnaC07g34270D	91.0282	-2.86986	0.629697	3.13e-08	9.69e-07	Bosc		BnaAnng04940D	8.35669	-4.43093	2.06762	0.00025146	0.00103229	UTC
BnaA09g03530D	307.283	-2.81358	0.613508	5.45414e-08	1.57041e-06	Boron		BnaC09g28930D	59.4446	-2.86599	1.05406	3.91e-05	0.00041491	Bosc		BnaAnng22000D	21.8361	-4.42925	1.22315	2.88e-06	1.96e-05	UTC
BnaA01g25860D	361.707	-2.81211	0.532762	1.57109e-09	7.28849e-08	Boron		BnaA03g55510D	8.31482	-2.86483	1.52495	0.00039428	0.00277029	Bosc		BnaC08g37900D	15.5753	-4.42703	1.46212	2.29e-05	0.00012571	UTC
BnaA05g37050D	99.2483	-2.80691	0.702324	7.61771e-07	1.57646e-05	Boron		BnaA01g08240D	356.739	-2.86413	1.1928	0.0001003	0.00090125	Bosc		BnaCnng42690D	46.9091	-4.42463	1.51098	3.12e-05	0.00016557	UTC
BnaA10g09490D	13.6425	-2.80562	1.32673	0.000269153	0.00241462	Boron		BnaA04g00410D	133.928	-2.86185	1.4716	0.00033662	0.00243768	Bosc		BnaA03g58790D	163.413	-4.42231	0.859436	2.62e-09	3.2e-08	UTC
BnaA05g00510D	6.65873	-2.80511	1.94953	0.000909817	0.00659833	Boron		BnaA02g33520D	223.359	-2.86145	0.505716	9.68e-11	5.8e-09	Bosc		BnaA03g50120D	25.7055	-4.41767	0.948723	3.23e-08	3.26e-07	UTC
BnaA06g37730D	33.7969	-2.80328	0.550126	4.2384e-09	1.7254e-07	Boron		BnaCnng07960D	67.3194	-2.86088	1.33207	0.00020091	0.0015971	Bosc		BnaC01g04130D	12.9486	-4.41367	1.57967	4.7e-05	0.00023779	UTC
BnaA01g30510D	444.286	-2.80089	0.564978	8.74303e-09	3.20636e-07	Boron		BnaC08g22010D	857.666	-2.86045	0.570307	3.26e-09	1.31e-07	Bosc		BnaA08g01590D	2642.26	-4.41296	0.463839	1.47e-23	1.22e-21	UTC
BnaC03g36390D	498.122	-2.79799	0.647524	1.89262e-07	4.66604e-06	Boron		BnaAnng24780D	82.1477	-2.85969	2.31446	0.00126998	0.00720559	Bosc		BnaA03g27860D	33.5539	-4.41252	0.772438	1.07e-10	1.62e-09	UTC
BnaA08g19470D	78.0843	-2.79697	0.843714	9.94269e-06	0.000146435	Boron		BnaC02g03340D	112.531	-2.85925	0.498918	6.34e-11	3.97e-09	Bosc		BnaC01g13240D	6.50381	-4.40942	2.28285	0.00039771	0.00153802	UTC
BnaC08g36050D	37.08	-2.78971	0.851602	1.14119e-05	0.000165181	Boron		BnaCnng56180D	44.5595	-2.85801	0.931011	1.27e-05	0.00016222	Bosc		BnaC05g02370D	327.071	-4.40885	0.477746	2.23e-22	1.59e-20	UTC
BnaA04g26960D	1677.15	-2.7829	1.31557	0.000274143	0.00245302	Boron		BnaA04g20360D	47.743	-2.84953	1.17245	9.3e-05	0.00084722	Bosc		BnaAnng08740D	465.68	-4.40569	0.65129	1.22e-13	2.75e-12	UTC
BnaCnng36680D	166.617	-2.78285	0.349431	1.97599e-17	6.31716e-15	Boron		BnaC08g39650D	12.5496	-2.84836	2.66809	0.00130592	0.00736526	Bosc		BnaA05g01310D	20.6973	-4.3998	1.20055	2.49e-06	1.71e-05	UTC
BnaC06g41400D	30.963	-2.78282	1.49737	0.00046847	0.00380731	Boron		BnaC06g19900D	79.8515	-2.83601	0.570173	4.04e-09	1.57e-07	Bosc		BnaC03g59520D	17762.6	-4.3994	0.459599	8.47e-24	7.2e-22	UTC
BnaC03g31480D	7.52188	-2.78136	2.04005	0.00101236	0.0072014	Boron		BnaA03g14480D	63.0688	-2.83301	1.73874	0.00070574	0.00446107	Bosc		BnaA08g15880D	2278.28	-4.39797	0.376715	1.32e-33	4.24e-31	UTC
BnaA01g28200D	3106.52	-2.78046	0.454867	1.20451e-11	9.96545e-10	Boron		BnaAnng04910D	1149.31	-2.83253	0.433062	3.99e-13	4.11e-11	Bosc		BnaAnng16690D	19.1316	-4.39712	1.11568	8.26e-07	6.32e-06	UTC
BnaC02g10060D	69.1659	-2.78003	1.27653	0.000239069	0.00218607	Boron		BnaC06g25840D	102.706	-2.83072	0.920538	1.26e-05	0.00016131	Bosc		BnaC02g15670D	280.637	-4.39536	0.499646	1.17e-20	6.92e-19	UTC
BnaC09g34100D	1287.74	-2.77984	0.42813	1.02756e-12	1.08325e-10	Boron		BnaC01g11750D	664.415	-2.82988	0.537295	8.65e-10	4.07e-08	Bosc		BnaC08g01450D	138.474	-4.39131	0.509562	5.76e-20	3.07e-18	UTC
BnaA05g25270D	263.777	-2.77545	0.341809	5.57277e-18	2.01112e-15	Boron		BnaA02g03440D	16.9339	-2.82879	2.12984	0.00119518	0.00684369	Bosc		BnaCnng46710D	202.833	-4.38978	0.469366	7.04e-23	5.42e-21	UTC
BnaA03g36810D	156.696	-2.76625	0.73093	1.86005e-06	3.44075e-05	Boron		BnaC02g05560D	7.35708	-2.82522	1.48008	0.00037628	0.00267255	Bosc		BnaA04g12130D	10438.6	-4.38957	0.397671	1.96e-30	4e-28	UTC
BnaA07g16170D	138.475	-2.76625	0.521875	1.46465e-09	6.85412e-08	Boron		BnaA09g29110D	302.986	-2.82219	0.396139	6.91e-15	1e-12	Bosc		BnaC09g02040D	159.847	-4.38163	0.552239	1.85e-17	7.05e-16	UTC
BnaA02g15280D	260.591	-2.76438	0.695201	8.6423e-07	1.75787e-05	Boron		BnaAnng15800D	704.693	-2.82166	0.430127	3.5e-13	3.67e-11	Bosc		BnaC09g08390D	203.385	-4.38132	1.11663	8.97e-07	6.8e-06	UTC
BnaA03g40650D	8.16401	-2.76366	1.50131	0.00049348	0.00396943	Boron		BnaC05g05900D	59.6146	-2.82098	0.58469	8.6e-09	3.1e-07	Bosc		BnaA09g13710D	31347.6	-4.37883	0.434822	6.07e-26	6.61e-24	UTC
BnaA05g33810D	22749.2	-2.76148	0.546579	5.58419e-09	2.18721e-07	Boron		BnaA02g04170D	62.5261	-2.81844	1.2373	0.00014508	0.0012228	Bosc		BnaC06g35690D	71.3574	-4.37871	1.06828	4.29e-07	3.49e-06	UTC
BnaA10g18350D	20.6422	-2.76128	1.92486	0.000960011	0.00689604	Boron		BnaC02g10170D	2156.46	-2.81583	0.561941	3.35e-09	1.34e-07	Bosc		BnaA05g25900D	87.441	-4.37839	1.83775	0.0001474	0.00064835	UTC
BnaC08g03670D	60.7411	-2.76118	0.517806	1.2364e-09	5.91783e-08	Boron		BnaC09g05160D	25.3502	-2.81484	0.898563	1.04e-05	0.00013729	Bosc		BnaC08g06050D	527.959	-4.3763	0.454082	4.57e-24	3.98e-22	UTC
BnaA07g07420D	220.913	-2.75779	0.400728	7.35577e-14	1.06575e-11	Boron		BnaC03g06740D	18.0878	-2.8132	2.37637	0.0013802	0.00768614	Bosc		BnaCnng59930D	18.7548	-4.37028	1.35474	1.24e-05	7.26e-05	UTC
BnaCnng69400D	23.1111	-2.75597	1.16378	0.000156381	0.00152984	Boron		BnaC01g22480D	84.1455	-2.81317	0.465035	9.32e-12	7.01e-10	Bosc		BnaA09g00320D	409.086	-4.36904	0.545725	1.05e-17	4.09e-16	UTC
BnaA08g24920D	5263.76	-2.7528	0.768949	4.08662e-06	6.80996e-05	Boron		BnaC03g16390D	11.3141	-2.81214	2.60693	0.00138035	0.00768624	Bosc		BnaA09g39720D	74.0195	-4.36525	2.0602	0.00027757	0.00112428	UTC
BnaA04g00660D	13702.6	-2.75191	0.466778	4.77558e-11	3.38865e-09	Boron		BnaC09g51360D	124.57	-2.81188	1.12087	7.57e-05	0.00071448	Bosc		BnaCnng59250D	50.8389	-4.36188	0.835505	1.82e-09	2.29e-08	UTC
BnaAnng39160D	91.056	-2.74819	0.64757	2.81349e-07	6.61445e-06	Boron		BnaA02g08560D	156.639	-2.80914	0.328038	7.43e-20	2.6e-17	Bosc		BnaC02g17620D	27.6503	-4.36106	1.11833	1e-06	7.53e-06	UTC
BnaA03g13140D	966.544	-2.74811	0.717524	1.58562e-06	2.99718e-05	Boron		BnaC05g05560D	293.913	-2.80896	0.498477	1.11e-10	6.53e-09	Bosc		BnaC05g38350D	28.8389	-4.36053	1.43055	2.23e-05	0.00012306	UTC
BnaC05g41590D	2594.57	-2.74665	0.381789	7.90294e-15	1.39604e-12	Boron		BnaCnng74630D	30.3945	-2.80778	0.621909	3.86e-08	1.16e-06	Bosc		BnaA09g21140D	6.45796	-4.36009	1.51311	3.75e-05	0.00019441	UTC
BnaA08g05730D	163.42	-2.74181	0.793428	6.45595e-06	0.000100974	Boron		BnaA03g07600D	6.28565	-2.80434	2.38059	0.00139817	0.00776347	Bosc		BnaA05g34550D	2569.63	-4.35875	0.613345	1.11e-14	2.92e-13	UTC
BnaC09g44690D	69.7736	-2.73958	0.637081	2.21223e-07	5.36406e-06	Boron		BnaC04g00590D	1475.45	-2.80258	0.658948	1.27e-07	3.26e-06	Bosc		BnaCnng75560D	23.1362	-4.35823	1.1588	1.76e-06	1.25e-05	UTC
BnaC03g39540D	11.1231	-2.73907	1.40291	0.000403675	0.00337011	Boron		BnaC07g49180D	214.034	-2.80094	1.92347	0.00101014	0.00597973	Bosc		BnaC03g33160D	35.3826	-4.35637	2.11875	0.0003202	0.00127506	UTC
BnaA08g15520D	183.436	-2.73716	0.734462	2.39572e-06	4.28868e-05	Boron		BnaC06g11000D	368.715	-2.80094	0.371789	3.29e-16	6.38e-14	Bosc		BnaA05g30530D	124.735	-4.34705	0.957301	5.92e-08	5.71e-07	UTC
BnaA09g55520D	79.092	-2.73623	0.852687	1.4945e-05	0.000207953	Boron		BnaC03g33160D	35.3826	-2.80069	1.95095	0.00104654	0.00614999	Bosc		BnaA10g17440D	10.8213	-4.34579	2.52568	0.00060593	0.00222007	UTC
BnaC05g20320D	12.0918	-2.73613	1.34714	0.000343186	0.00295702	Boron		BnaA09g30150D	169.32	-2.79859	0.619991	3.88e-08	1.17e-06	Bosc		BnaA09g41420D	100.926	-4.34443	1.29921	8.38e-06	5.12e-05	UTC
BnaA09g05710D	520.75	-2.73536	0.601842	7.21941e-08	2.00697e-06	Boron		BnaC05g02370D	327.071	-2.79772	0.47902	3.31e-11	2.21e-09	Bosc		BnaC06g15870D	27.1703	-4.34344	1.38921	1.75e-05	9.91e-05	UTC
BnaC02g42890D	6106.78	-2.73327	0.414232	5.37423e-13	6.21088e-11	Boron		BnaAnng22590D	65.7391	-2.79204	2.13346	0.00127014	0.00720559	Bosc		BnaA05g21210D	1467.04	-4.34338	0.435761	1.79e-25	1.84e-23	UTC
BnaC02g08070D	150.97	-2.73026	0.545213	7.3164e-09	2.75003e-07	Boron		BnaC03g35210D	595.784	-2.79026	0.309385	1.3e-21	5.82e-19	Bosc		BnaC04g23890D	41.7703	-4.34272	0.871534	6.56e-09	7.5e-08	UTC
BnaAnng37640D	963.119	-2.7297	0.350182	8.20585e-17	2.25561e-14	Boron		BnaC06g23370D	50.5362	-2.78896	1.63874	0.00062433	0.00403374	Bosc		BnaA03g27540D	205.703	-4.3377	1.54642	4.78e-05	0.00024118	UTC
BnaC04g10730D	102.599	-2.72745	0.408378	3.13668e-13	3.844e-11	Boron		BnaAnng20830D	149.363	-2.78793	1.20106	0.00013102	0.00112182	Bosc		BnaA09g31290D	18.6608	-4.33712	1.33224	1.14e-05	6.77e-05	UTC
BnaC04g33710D	40.9935	-2.72352	1.04717	8.94946e-05	0.000952814	Boron		BnaC07g13580D	409.256	-2.78777	1.09131	6.7e-05	0.00064495	Bosc		BnaA06g10520D	13255.6	-4.33123	0.381758	6.44e-32	1.63e-29	UTC
BnaA09g56300D	44.8898	-2.72295	0.804073	8.36943e-06	0.000125987	Boron		BnaA03g19050D	18.0023	-2.78732	1.32071	0.00023167	0.00179537	Bosc		BnaC01g09890D	7.98889	-4.32923	1.79863	0.00014313	0.00063181	UTC
BnaCnng62910D	159.094	-2.71971	0.714636	1.79748e-06	3.34076e-05	Boron		BnaA09g38130D	68.1056	-2.78337	0.581368	1.04e-08	3.67e-07	Bosc		BnaC03g16970D	97.898	-4.32758	0.62308	3.64e-14	8.87e-13	UTC
BnaC01g43710D	692.582	-2.71816	0.554006	1.25054e-08	4.37086e-07	Boron		BnaA07g02210D	215.049	-2.78284	2.44034	0.00144973	0.00800292	Bosc		BnaCnng55390D	121.393	-4.32515	0.944582	5.02e-08	4.89e-07	UTC
BnaA07g08650D	178.757	-2.71728	0.549407	1.02323e-08	3.67239e-07	Boron		BnaC02g31900D	73.2748	-2.78172	1.96731	0.00110311	0.00641516	Bosc		BnaC09g37240D	195.747	-4.32312	1.04819	4e-07	3.27e-06	UTC
BnaA04g19010D	57.8285	-2.71717	1.59554	0.000666935	0.00512295	Boron		BnaC03g65530D	14764.2	-2.78065	0.442691	2.17e-12	1.93e-10	Bosc		BnaA03g02030D	114.412	-4.32204	1.3117	1.01e-05	6.04e-05	UTC
BnaC06g13410D	367.856	-2.71688	0.401601	1.7562e-13	2.26549e-11	Boron		BnaC03g38360D	892.73	-2.77997	0.29915	1.03e-22	5.44e-20	Bosc		BnaA05g19230D	42.1027	-4.32071	0.750188	8.69e-11	1.33e-09	UTC
BnaC02g36400D	176.247	-2.71204	0.524801	3.21786e-09	1.34774e-07	Boron		BnaC09g49610D	318.854	-2.77465	0.642015	9.44e-08	2.51e-06	Bosc		BnaA01g03090D	176.271	-4.31588	1.71151	0.00010716	0.00049132	UTC
BnaCnng15740D	116.743	-2.70864	1.76922	0.000892384	0.00649834	Boron		BnaA01g06410D	52.6961	-2.77332	0.607455	3.06e-08	9.51e-07	Bosc		BnaA03g10120D	24.0068	-4.31333	1.19236	3.15e-06	2.13e-05	UTC
BnaC04g42610D	29.529	-2.70845	0.697355	1.3354e-06	2.58996e-05	Boron		BnaAnng11370D	77.5939	-2.77024	2.13578	0.00131682	0.00741109	Bosc		BnaC02g31120D	57.959	-4.30925	0.778164	3.22e-10	4.55e-09	UTC
BnaA10g17910D	2135.02	-2.70713	0.631046	2.40409e-07	5.76982e-06	Boron		BnaA07g29030D	220.161	-2.76959	0.726169	8.3e-07	1.61e-05	Bosc		BnaC02g07740D	51.0613	-4.30702	0.996703	1.69e-07	1.5e-06	UTC
BnaC01g24850D	2914.26	-2.70427	0.366926	2.26798e-15	4.61632e-13	Boron		BnaA07g38700D	5845.55	-2.76794	0.515677	5.02e-10	2.52e-08	Bosc		BnaC04g42610D	29.529	-4.30597	0.722474	2.61e-11	4.3e-10	UTC
BnaC09g39700D	212.188	-2.70223	0.542175	8.5652e-09	3.149e-07	Boron		BnaA02g30680D	71.4724	-2.76588	0.769418	1.97e-06	3.36e-05	Bosc		BnaC06g26450D	25.8768	-4.30586	1.05744	5.07e-07	4.07e-06	UTC
BnaC03g12900D	202.605	-2.70208	0.512633	1.86563e-09	8.37738e-08	Boron		BnaA09g27190D	52.1584	-2.76026	0.395511	1.96e-14	2.6e-12	Bosc		BnaA03g15090D	12.9786	-4.30476	1.34396	1.39e-05	8.08e-05	UTC
BnaC05g28570D	1833.13	-2.70202	0.375365	8.14837e-15	1.43509e-12	Boron		BnaAnng02720D	16.8013	-2.75821	2.37088	0.00148614	0.00816026	Bosc		BnaC01g02200D	28.9158	-4.30339	1.37793	1.82e-05	0.00010251	UTC
BnaAnng20940D	4136.17	-2.70184	0.513434	1.95691e-09	8.71587e-08	Boron		BnaAnng29090D	8.30788	-2.75668	1.85835	0.00099981	0.00593052	Bosc		BnaC03g12900D	202.605	-4.30331	0.529557	4.15e-18	1.69e-16	UTC
BnaC08g46250D	842.17	-2.70145	0.292445	3.298e-22	2.62164e-19	Boron		BnaC09g17150D	11.2893	-2.75574	2.45816	0.00150225	0.00823335	Bosc		BnaC09g26410D	14510.8	-4.30311	0.286477	4.32e-53	1.16e-49	UTC
BnaA06g34600D	9.94118	-2.69957	0.915573	3.4706e-05	0.000427459	Boron		BnaA05g22160D	344.627	-2.75443	0.432474	1.24e-12	1.15e-10	Bosc		BnaC01g04730D	408.001	-4.30247	0.343857	5.32e-38	3.13e-35	UTC
BnaC07g07800D	210.175	-2.69924	0.498697	8.56428e-10	4.28754e-08	Boron		BnaC02g46890D	17.8884	-2.75406	0.81605	4.53e-06	6.83e-05	Bosc		BnaC09g52000D	70.1367	-4.2991	2.61756	0.00070647	0.00253893	UTC
BnaA09g37270D	24.0918	-2.69462	1.24113	0.00026203	0.0023637	Boron		BnaA03g50810D	27.2414	-2.75383	1.09007	7.42e-05	0.00070252	Bosc		BnaA05g27440D	2374.1	-4.29828	0.431465	1.98e-25	2.03e-23	UTC
BnaA07g09350D	76.3134	-2.69426	0.546304	1.13202e-08	3.99221e-07	Boron		BnaA10g04800D	473.289	-2.75081	0.37942	2.77e-15	4.34e-13	Bosc		BnaA08g29670D	175.58	-4.29762	0.547109	3.8e-17	1.39e-15	UTC
BnaA08g01490D	121.235	-2.69138	0.391906	8.92278e-14	1.2497e-11	Boron		BnaC08g32060D	18.6138	-2.75	2.38642	0.00150642	0.00824773	Bosc		BnaC09g27360D	119.034	-4.29753	0.851978	4.94e-09	5.76e-08	UTC
BnaAnng39280D	55.6136	-2.68867	0.565799	2.81344e-08	8.83599e-07	Boron		BnaC07g14700D	820.357	-2.74968	0.37426	1.35e-15	2.29e-13	Bosc		BnaC03g38550D	81.1326	-4.29731	0.442545	2.43e-24	2.18e-22	UTC
BnaC04g47580D	38.7938	-2.68838	0.8986	3.08432e-05	0.00038609	Boron		BnaA09g51590D	10.8845	-2.74917	1.35907	0.00029791	0.00220073	Bosc		BnaA10g01390D	159.991	-4.29719	1.68267	9.96e-05	0.00046028	UTC
BnaC08g49690D	136.721	-2.68536	0.615095	1.75565e-07	4.36309e-06	Boron		BnaA03g16270D	102.632	-2.74193	1.02017	4.59e-05	0.00047322	Bosc		BnaA06g16300D	5.9143	-4.29703	2.16846	0.00039055	0.00151432	UTC
BnaA02g24170D	672.208	-2.68342	0.459111	7.10829e-11	4.76782e-09	Boron		BnaC08g42990D	593.539	-2.74074	0.562908	7e-09	2.58e-07	Bosc		BnaC04g31640D	562.081	-4.29542	0.42854	1.07e-25	1.13e-23	UTC
BnaC04g47590D	55.4707	-2.67895	0.860188	2.13757e-05	0.000282525	Boron		BnaC05g44660D	880.867	-2.73966	0.382192	5.04e-15	7.47e-13	Bosc		BnaC03g06120D	74.6853	-4.2952	0.658461	6.99e-13	1.42e-11	UTC
BnaC07g06500D	83.4676	-2.67852	0.495771	9.30527e-10	4.60752e-08	Boron		BnaA10g17890D	116.216	-2.7327	0.521661	1.02e-09	4.72e-08	Bosc		BnaA04g29520D	844.33	-4.29345	0.671942	1.7e-12	3.29e-11	UTC
BnaA03g29230D	165.624	-2.67818	0.818429	1.28701e-05	0.000183132	Boron		BnaC06g13410D	367.856	-2.73216	0.411011	1.96e-13	2.15e-11	Bosc		BnaA09g51800D	23.9437	-4.29036	1.13075	1.61e-06	1.16e-05	UTC
BnaCnng15230D	612.675	-2.67246	0.345479	1.42874e-16	3.73625e-14	Boron		BnaA02g07130D	192.191	-2.72919	0.281493	2.17e-24	1.54e-21	Bosc		BnaC06g42630D	19.9503	-4.28815	0.972055	1.14e-07	1.03e-06	UTC
BnaA03g25300D	2722.96	-2.67018	0.589149	8.29915e-08	2.26433e-06	Boron		BnaA07g29990D	1967.78	-2.72396	0.628715	9.14e-08	2.44e-06	Bosc		BnaA01g16280D	36.7332	-4.28488	1.00661	2.3e-07	1.97e-06	UTC
BnaC03g49010D	12.4925	-2.67017	1.15052	0.000189394	0.0017946	Boron		BnaA03g09070D	26.3829	-2.72237	1.14369	0.00011552	0.00101027	Bosc		BnaA08g25100D	6973.83	-4.28462	0.419266	1.45e-26	1.76e-24	UTC
BnaA10g00780D	846.722	-2.66994	0.572566	4.44822e-08	1.32019e-06	Boron		BnaA08g01500D	13.7689	-2.72021	1.21115	0.00016828	0.0013798	Bosc		BnaA01g25860D	361.707	-4.27845	0.531928	8.43e-18	3.33e-16	UTC
BnaC04g10780D	36830.1	-2.66731	0.465559	1.44869e-10	8.94203e-09	Boron		BnaCnng29100D	24.008	-2.71817	2.865	0.00138245	0.0076965	Bosc		BnaC05g32750D	157.34	-4.27799	0.483927	8.95e-21	5.36e-19	UTC
BnaA03g50000D	152.35	-2.66636	0.48485	5.49344e-10	2.87496e-08	Boron		BnaA09g13190D	192.136	-2.71377	0.309018	1.1e-20	4.28e-18	Bosc		BnaA06g19700D	27.0126	-4.27581	1.97078	0.00026349	0.0010759	UTC
BnaC08g47810D	36.3945	-2.66513	0.736016	3.85434e-06	6.46869e-05	Boron		BnaA05g09690D	79.726	-2.71112	1.17907	0.0001461	0.00122987	Bosc		BnaA07g08650D	178.757	-4.27223	0.578555	1.53e-15	4.49e-14	UTC
BnaA10g22420D	2527.64	-2.66375	0.370757	9.54355e-15	1.65115e-12	Boron		BnaC05g20160D	2127.73	-2.71076	0.404968	1.44e-13	1.63e-11	Bosc		BnaA09g13690D	321.394	-4.2694	1.40337	2.42e-05	0.00013214	UTC
BnaA06g27550D	161.79	-2.6621	0.524522	5.61408e-09	2.1943e-07	Boron		BnaA03g44480D	574.838	-2.70844	0.513262	8.36e-10	3.96e-08	Bosc		BnaA08g15710D	127.317	-4.26843	0.577892	1.51e-15	4.45e-14	UTC
BnaC05g31270D	1025.46	-2.66107	0.503847	1.86207e-09	8.3742e-08	Boron		BnaC03g74360D	177.357	-2.70477	0.427834	1.69e-12	1.53e-10	Bosc		BnaA05g04890D	193.956	-4.26696	0.749186	1.33e-10	1.99e-09	UTC
BnaC03g38550D	81.1326	-2.66094	0.385166	6.98864e-14	1.0201e-11	Boron		BnaC03g12530D	1919.09	-2.69602	0.328962	1.7e-18	4.86e-16	Bosc		BnaA10g03470D	412.55	-4.26486	0.498915	1.2e-19	6.19e-18	UTC
BnaC08g01450D	138.474	-2.65892	0.472961	2.74865e-10	1.56673e-08	Boron		BnaAnng19160D	21.8844	-2.69393	1.84384	0.0011	0.00639831	Bosc		BnaA08g18330D	378.803	-4.26283	1.59337	7.29e-05	0.00034965	UTC
BnaC05g14330D	46.8244	-2.6588	0.816197	1.37905e-05	0.000194024	Boron		BnaA01g04160D	27.9045	-2.69153	0.776755	3.34e-06	5.28e-05	Bosc		BnaA05g18860D	32.1218	-4.26073	2.09818	0.00036196	0.00141806	UTC
BnaC08g18620D	2548.8	-2.65842	0.50496	2.04933e-09	9.0367e-08	Boron		BnaC01g17820D	28.0942	-2.68884	1.85752	0.00113224	0.00654867	Bosc		BnaC06g31900D	80.4901	-4.26066	0.677008	3.3e-12	6.1e-11	UTC
BnaC09g40230D	231.904	-2.65814	0.692253	1.68458e-06	3.15585e-05	Boron		BnaA01g02230D	85.8614	-2.68736	2.37679	0.00163735	0.008829	Bosc		BnaA01g08340D	8.71876	-4.2602	2.36269	0.00056521	0.00208805	UTC
BnaA09g45060D	16.4111	-2.65784	1.19195	0.000237154	0.0021716	Boron		BnaC09g52680D	160.178	-2.68398	0.326063	1.27e-18	3.7e-16	Bosc		BnaA09g07840D	7018.28	-4.257	0.418379	2.37e-26	2.76e-24	UTC
BnaA01g13510D	1945.75	-2.65584	0.385324	7.88944e-14	1.12643e-11	Boron		BnaC01g04730D	408.001	-2.68143	0.337106	1.23e-17	2.96e-15	Bosc		BnaA03g00750D	615.708	-4.25699	0.494198	6.83e-20	3.6e-18	UTC
BnaC07g50100D	38.549	-2.65439	0.951277	5.71746e-05	0.000652929	Boron		BnaA05g13700D	202.007	-2.68073	0.442416	8.96e-12	6.8e-10	Bosc		BnaA03g36010D	675.202	-4.25333	0.899403	2.56e-08	2.63e-07	UTC
BnaC01g03410D	750.822	-2.65187	0.436557	1.81954e-11	1.44639e-09	Boron		BnaA03g10580D	12.174	-2.67428	1.12102	0.00011748	0.00102473	Bosc		BnaC04g34390D	17963.5	-4.25299	0.441573	5.54e-24	4.77e-22	UTC
BnaA02g07210D	897.533	-2.64988	0.427172	8.10146e-12	6.97745e-10	Boron		BnaA03g18920D	107.404	-2.67201	0.50245	6.77e-10	3.3e-08	Bosc		BnaA03g35260D	615.825	-4.24705	0.432293	8.33e-25	7.98e-23	UTC
BnaC04g51600D	927.425	-2.64955	0.556761	2.8628e-08	8.95277e-07	Boron		BnaAnng20940D	4136.17	-2.6699	0.528305	2.78e-09	1.14e-07	Bosc		BnaA07g20520D	19.1892	-4.24607	1.38316	2.25e-05	0.00012374	UTC
BnaA10g00620D	130.482	-2.6478	0.47291	3.18898e-10	1.77473e-08	Boron		BnaA09g56290D	25.0879	-2.66961	0.70345	9.37e-07	1.77e-05	Bosc		BnaAnng34570D	1450.86	-4.24193	0.411595	6.2e-27	7.81e-25	UTC
BnaC04g17780D	742.882	-2.64351	0.463657	1.76672e-10	1.06046e-08	Boron		BnaC04g42320D	29.6948	-2.66753	1.96987	0.00134911	0.00755667	Bosc		BnaA09g30170D	109.003	-4.2392	0.703689	1.87e-11	3.13e-10	UTC
BnaC07g22060D	52.8106	-2.64313	0.894401	3.5989e-05	0.000440403	Boron		BnaC07g43230D	306.79	-2.66493	0.399559	1.71e-13	1.92e-11	Bosc		BnaCnng55860D	6470.55	-4.2381	0.472609	2.97e-21	1.86e-19	UTC
BnaA01g28110D	525.329	-2.64252	0.40469	9.72403e-13	1.0325e-10	Boron		BnaC03g12230D	78.1385	-2.66264	0.851314	1.15e-05	0.00014905	Bosc		BnaA05g31340D	315.547	-4.23553	2.06772	0.00035494	0.00139388	UTC
BnaA09g13160D	71.4046	-2.63684	0.41958	4.91263e-12	4.46647e-10	Boron		BnaA08g09190D	94.6607	-2.66182	0.870036	1.45e-05	0.0001806	Bosc		BnaA02g00460D	8.03115	-4.23476	2.23836	0.00048903	0.00184049	UTC
BnaC08g17210D	51.77	-2.63592	0.833304	1.9162e-05	0.000256937	Boron		BnaA02g18200D	56.7927	-2.66003	1.38673	0.00041293	0.00287904	Bosc		BnaCnng04540D	92.6509	-4.23473	0.576251	2.08e-15	6.02e-14	UTC
BnaC01g17060D	19.4181	-2.63554	0.835619	1.97385e-05	0.000263825	Boron		BnaC04g00950D	55.5032	-2.65984	2.43368	0.00170038	0.00909046	Bosc		BnaC06g11330D	9.62077	-4.2327	2.00005	0.00030648	0.00122752	UTC
BnaC03g28960D	4882.36	-2.63473	0.353514	1.3486e-15	2.93815e-13	Boron		BnaA09g25290D	947.188	-2.6575	0.319474	6.16e-19	1.86e-16	Bosc		BnaA08g26390D	17.3462	-4.23177	1.57866	7.34e-05	0.00035168	UTC
BnaA06g24550D	326.593	-2.63153	0.647971	7.07614e-07	1.48131e-05	Boron		BnaA07g31170D	53.7811	-2.65548	0.556802	1.19e-08	4.14e-07	Bosc		BnaA09g07390D	9.2542	-4.23021	1.55491	6.56e-05	0.00031887	UTC
BnaC03g29750D	1624.14	-2.63133	0.564771	4.7744e-08	1.40144e-06	Boron		BnaA06g36380D	86.6209	-2.65419	0.718075	1.4e-06	2.5e-05	Bosc		BnaC08g36780D	41.3906	-4.22732	0.798436	1.36e-09	1.75e-08	UTC
BnaA07g00960D	592.463	-2.62836	0.634483	5.03639e-07	1.10011e-05	Boron		BnaA07g02620D	101.271	-2.65415	0.5209	2.25e-09	9.44e-08	Bosc		BnaC06g15410D	49.5189	-4.2258	1.70974	0.00012996	0.00058181	UTC
BnaC01g01290D	27.8748	-2.62635	0.843455	2.26167e-05	0.000296173	Boron		BnaC03g44630D	14.6606	-2.65365	1.05787	8.34e-05	0.00077447	Bosc		BnaAnng03940D	75.0673	-4.22461	0.591831	1e-14	2.67e-13	UTC
BnaA09g29920D	3700.82	-2.62402	0.466839	2.91128e-10	1.6435e-08	Boron		BnaC09g22280D	452.37	-2.65247	0.440751	1.17e-11	8.62e-10	Bosc		BnaA08g18340D	52.2971	-4.2221	0.607324	3.87e-14	9.41e-13	UTC
BnaCnng46710D	202.833	-2.62396	0.451909	9.76716e-11	6.29202e-09	Boron		BnaC01g07550D	41.4487	-2.65228	0.582855	3.43e-08	1.05e-06	Bosc		BnaA08g27040D	13.7193	-4.22032	1.32629	1.58e-05	9.07e-05	UTC
BnaC04g09850D	4543.19	-2.62307	0.302577	6.48232e-20	3.34488e-17	Boron		BnaC03g01110D	65.3753	-2.65166	0.650352	2.91e-07	6.58e-06	Bosc		BnaC06g04090D	185.89	-4.21481	0.667626	3.04e-12	5.66e-11	UTC
BnaC05g22880D	11953.5	-2.62228	0.492434	1.5501e-09	7.21386e-08	Boron		BnaA02g04700D	75.4166	-2.6515	0.635765	1.94e-07	4.69e-06	Bosc		BnaC02g42990D	193.302	-4.21153	0.619523	1.16e-13	2.64e-12	UTC
BnaA10g05660D	58.2505	-2.62005	0.7096	3.11227e-06	5.38866e-05	Boron		BnaC04g35400D	365.569	-2.65108	0.301833	1.11e-20	4.28e-18	Bosc		BnaA09g52710D	211.773	-4.20632	0.640951	5.87e-13	1.21e-11	UTC
BnaA09g13340D	16.1879	-2.61988	1.02478	0.000110831	0.00114519	Boron		BnaA09g04150D	47.471	-2.64813	2.24248	0.00167981	0.00900593	Bosc		BnaC03g28910D	270.46	-4.20342	0.490721	1.11e-19	5.74e-18	UTC
BnaA02g34030D	1235.24	-2.61492	0.408527	2.38519e-12	2.33165e-10	Boron		BnaA03g33270D	1361.48	-2.64727	0.182924	1.32e-49	1.94e-45	Bosc		BnaA08g16820D	20584.9	-4.2024	0.381248	2.88e-30	5.77e-28	UTC
BnaC08g15110D	6122.7	-2.61414	0.361019	6.82231e-15	1.23482e-12	Boron		BnaC05g28620D	560.714	-2.6448	0.558865	1.43e-08	4.87e-07	Bosc		BnaA02g01590D	86.4841	-4.20083	0.68018	7.46e-12	1.32e-10	UTC
BnaC07g17760D	35.6454	-2.61355	0.66311	1.18534e-06	2.32654e-05	Boron		BnaA03g57560D	132.633	-2.64398	1.10503	0.00011758	0.00102547	Bosc		BnaC05g21590D	124.42	-4.20041	0.880088	2.16e-08	2.25e-07	UTC
BnaC09g03890D	110.05	-2.61236	0.516599	6.63529e-09	2.54111e-07	Boron		BnaA03g27860D	33.5539	-2.6437	0.828667	9.32e-06	0.00012503	Bosc		BnaA02g33140D	6.30503	-4.20038	1.73626	0.00015148	0.00066418	UTC
BnaC04g06020D	36.8449	-2.61214	0.570731	7.26497e-08	2.01678e-06	Boron		BnaC09g01520D	12880.7	-2.64293	0.455583	4.35e-11	2.83e-09	Bosc		BnaCnng40650D	36.0706	-4.20003	1.40812	3.06e-05	0.00016261	UTC
BnaCnng67530D	168.089	-2.61168	0.551371	3.36369e-08	1.03432e-06	Boron		BnaA06g28860D	961.857	-2.64113	0.762933	3.49e-06	5.47e-05	Bosc		BnaC03g28960D	4882.36	-4.19665	0.350941	5.65e-35	2.25e-32	UTC
BnaA10g00700D	470.133	-2.61123	0.807221	1.56364e-05	0.000216067	Boron		BnaA03g06640D	133.886	-2.63916	1.02504	6.92e-05	0.00066297	Bosc		BnaA06g25320D	376.343	-4.19638	0.595746	2.06e-14	5.26e-13	UTC
BnaC04g51700D	398.284	-2.6111	0.507575	4.19231e-09	1.71137e-07	Boron		BnaA05g23530D	952.253	-2.63494	0.871212	1.66e-05	0.00020201	Bosc		BnaA07g37290D	38.5314	-4.19607	0.722905	7.48e-11	1.16e-09	UTC
BnaA07g22130D	107.883	-2.60796	0.491474	1.7551e-09	8.00945e-08	Boron		BnaC02g40210D	11.5586	-2.62972	1.59405	0.00079289	0.00490959	Bosc		BnaA05g35230D	249.728	-4.19443	0.678999	7.45e-12	1.32e-10	UTC
BnaA02g05360D	247.905	-2.60731	0.396431	7.49086e-13	8.26721e-11	Boron		BnaC04g48730D	31.7529	-2.62838	1.49898	0.00062818	0.00405489	Bosc		BnaCnng17280D	7.485	-4.19324	1.97438	0.00031004	0.0012394	UTC
BnaC04g30810D	27607.8	-2.60679	0.372364	3.9608e-14	6.09922e-12	Boron		BnaCnng27970D	2764.47	-2.6274	0.600075	7.75e-08	2.11e-06	Bosc		BnaA06g37300D	15.1581	-4.19203	1.68491	0.00012746	0.00057216	UTC
BnaC03g22470D	74.1498	-2.60486	0.479158	8.58098e-10	4.29224e-08	Boron		BnaAnng12200D	73.9505	-2.62686	2.30221	0.00176067	0.00934658	Bosc		BnaC04g25940D	63.9283	-4.1915	2.07461	0.0003892	0.00151007	UTC
BnaA05g33940D	214.24	-2.60342	0.515685	7.02395e-09	2.66394e-07	Boron		BnaA03g60230D	903.197	-2.62254	0.591372	6e-08	1.69e-06	Bosc		BnaA03g56940D	113.181	-4.18499	0.567623	1.84e-15	5.36e-14	UTC
BnaA06g06510D	20.8368	-2.60184	1.16583	0.000249123	0.00226428	Boron		BnaC08g49130D	34.2777	-2.61703	2.00505	0.00152345	0.00832702	Bosc		BnaA08g23970D	137.078	-4.18492	1.81446	0.00020311	0.00085696	UTC
BnaA03g50120D	25.7055	-2.6	0.916015	5.27807e-05	0.000610335	Boron		BnaC07g06500D	83.4676	-2.61564	0.523126	3.77e-09	1.48e-07	Bosc		BnaA01g21180D	178.485	-4.18479	0.653749	1.77e-12	3.4e-11	UTC
BnaA09g25290D	947.188	-2.59999	0.315597	2.71421e-18	1.04147e-15	Boron		BnaA09g37750D	89.0334	-2.61097	0.561774	2.2e-08	7.11e-07	Bosc		BnaA05g09410D	9991.71	-4.18445	0.45239	2.34e-22	1.66e-20	UTC
BnaA09g04610D	2337.75	-2.59975	0.385261	2.36353e-13	2.99074e-11	Boron		BnaC01g06730D	48.31	-2.60971	0.815608	9.22e-06	0.00012408	Bosc		BnaC05g19520D	12.3478	-4.18327	1.60446	9.31e-05	0.00043405	UTC
BnaC04g33570D	6627.56	-2.59778	0.312415	1.4286e-18	6.00625e-16	Boron		BnaCnng43540D	14.681	-2.60873	2.23141	0.00177374	0.00940327	Bosc		BnaC08g47900D	780.814	-4.18188	0.37807	1.93e-30	3.96e-28	UTC
BnaAnng26160D	9.77223	-2.597	1.57363	0.000825503	0.0061058	Boron		BnaC09g05460D	49.9726	-2.60862	0.64801	3.73e-07	8.13e-06	Bosc		BnaC03g38080D	102.048	-4.1797	0.588929	1.43e-14	3.72e-13	UTC
BnaC05g52180D	182.204	-2.59633	0.416916	7.55184e-12	6.52319e-10	Boron		BnaA03g43320D	1120.65	-2.6082	0.452185	5.38e-11	3.42e-09	Bosc		BnaC01g16500D	149.616	-4.17805	1.78483	0.00018749	0.00079852	UTC
BnaC04g51610D	1072.53	-2.596	0.50055	3.42613e-09	1.42632e-07	Boron		BnaCnng10820D	46.8512	-2.60528	0.801873	7.77e-06	0.00010756	Bosc		BnaAnng37640D	963.119	-4.17759	0.357732	1.64e-33	5.16e-31	UTC
BnaA01g29390D	127.123	-2.59268	0.532177	1.76597e-08	5.88285e-07	Boron		BnaA06g01390D	4993.55	-2.60433	0.919575	3.19e-05	0.0003495	Bosc		BnaC05g28620D	560.714	-4.17632	0.528709	3.07e-17	1.15e-15	UTC
BnaCnng56180D	44.5595	-2.59202	0.866356	3.40531e-05	0.000420651	Boron		BnaC07g37670D	66.1305	-2.6012	1.07277	0.00011066	0.00097551	Bosc		BnaA05g02730D	182.475	-4.1761	0.713238	5.63e-11	8.83e-10	UTC
BnaA01g21180D	178.485	-2.59029	0.665533	1.4881e-06	2.83748e-05	Boron		BnaA03g32410D	49.5722	-2.60078	1.011	7.16e-05	0.0006827	Bosc		BnaCnng06010D	204.811	-4.17602	0.52435	1.81e-17	6.91e-16	UTC
BnaA05g13700D	202.007	-2.58865	0.426369	2.04818e-11	1.60643e-09	Boron		BnaCnng39320D	39.8406	-2.60073	1.46549	0.00061129	0.0039685	Bosc		BnaA01g09900D	25281	-4.17532	0.427358	1.57e-24	1.44e-22	UTC
BnaA03g48890D	137.655	-2.58626	0.485014	1.57346e-09	7.29371e-08	Boron		BnaCnng10780D	62.4903	-2.59926	1.03234	8.44e-05	0.00078144	Bosc		BnaA03g53130D	144.494	-4.17412	1.54355	7.14e-05	0.00034363	UTC
BnaA03g18920D	107.404	-2.586	0.479003	1.0901e-09	5.30827e-08	Boron		BnaC05g39350D	24.643	-2.59726	1.75053	0.00114888	0.00662827	Bosc		BnaC02g18360D	12.8457	-4.17322	2.31263	0.00060365	0.0022128	UTC
BnaA09g07840D	7018.28	-2.58384	0.423201	1.66813e-11	1.33687e-09	Boron		BnaUnng02760D	212.068	-2.59525	0.673951	7.81e-07	1.53e-05	Bosc		BnaA06g06420D	80.6682	-4.17142	1.14207	3.06e-06	2.07e-05	UTC
BnaC06g07230D	59.1467	-2.57744	0.677354	2.1297e-06	3.87855e-05	Boron		BnaCnng65020D	7.09695	-2.59146	2.25908	0.00183421	0.00966546	Bosc		BnaA01g18580D	202.522	-4.16692	0.418857	2.68e-25	2.67e-23	UTC
BnaC02g03280D	118.673	-2.57724	0.912913	5.64492e-05	0.000645522	Boron		BnaA04g27570D	32.7735	-2.5913	0.680027	9.22e-07	1.75e-05	Bosc		BnaC03g35490D	316.32	-4.16628	1.57505	8.48e-05	0.00039979	UTC
BnaA01g25400D	3624.95	-2.57669	0.465532	5.13286e-10	2.71769e-08	Boron		BnaC07g44080D	751.404	-2.58961	0.618126	1.86e-07	4.5e-06	Bosc		BnaC09g40230D	231.905	-4.16478	0.678108	9.65e-12	1.68e-10	UTC
BnaA09g42290D	208.557	-2.57058	0.527545	1.81674e-08	6.03774e-07	Boron		BnaA06g15820D	191.067	-2.5881	2.05974	0.0016725	0.00897865	Bosc		BnaA08g04190D	1374.95	-4.16477	0.372444	5.08e-31	1.12e-28	UTC
BnaA03g28700D	326.98	-2.57027	0.617067	4.93293e-07	1.08153e-05	Boron		BnaC08g07070D	727.854	-2.58693	0.433769	1.68e-11	1.19e-09	Bosc		BnaC03g62750D	59.1998	-4.16173	2.29033	0.00059545	0.00218629	UTC
BnaCnng02970D	159.793	-2.56979	0.536862	2.79494e-08	8.79194e-07	Boron		BnaA06g31910D	938.598	-2.58612	0.583305	6.16e-08	1.73e-06	Bosc		BnaC05g12070D	9868.63	-4.16168	0.476823	2.81e-20	1.56e-18	UTC
BnaC09g46650D	14.2164	-2.56877	0.984169	0.000101563	0.00106229	Boron		BnaC01g42060D	74.5208	-2.5853	0.511565	2.9e-09	1.19e-07	Bosc		BnaC06g24730D	34.8123	-4.16079	1.08125	1.43e-06	1.04e-05	UTC
BnaC03g39380D	246.542	-2.56874	0.408729	5.47552e-12	4.90994e-10	Boron		BnaA09g43710D	694.856	-2.58158	0.249388	3.01e-27	2.9e-24	Bosc		BnaC02g05080D	45.675	-4.15542	0.83697	8.49e-09	9.53e-08	UTC
BnaC08g22040D	9.69237	-2.56735	1.89103	0.00131018	0.00887941	Boron		BnaC02g38970D	35.094	-2.58094	0.588949	7.83e-08	2.13e-06	Bosc		BnaA05g01790D	344.731	-4.15448	0.794517	2.1e-09	2.6e-08	UTC
BnaA07g24900D	1197.13	-2.56668	0.539585	3.25422e-08	1.00387e-06	Boron		BnaC08g19220D	78.5907	-2.58069	1.55303	0.0008043	0.00496249	Bosc		BnaA09g45770D	446.658	-4.15399	0.425682	1.81e-24	1.66e-22	UTC
BnaC04g03750D	39.4879	-2.56532	1.48013	0.000734355	0.00554243	Boron		BnaA01g12530D	43.1643	-2.57791	0.967894	5.53e-05	0.0005515	Bosc		BnaC02g32000D	147.487	-4.15149	0.650788	2.12e-12	4.03e-11	UTC
BnaA06g06760D	162.747	-2.56444	0.799243	1.79442e-05	0.0002426	Boron		BnaC03g49020D	26.8615	-2.57639	0.654379	5.53e-07	1.15e-05	Bosc		BnaC04g50020D	21.779	-4.15035	2.41456	0.00071233	0.00255736	UTC
BnaC07g03180D	122.651	-2.56153	0.54581	4.47521e-08	1.32553e-06	Boron		BnaA03g24720D	1167.23	-2.57353	0.231949	9.78e-31	1.6e-27	Bosc		BnaA03g29230D	165.624	-4.14828	0.789758	1.85e-09	2.32e-08	UTC
BnaA08g09190D	94.6607	-2.56134	0.858364	3.60548e-05	0.000441024	Boron		BnaA03g00140D	72.673	-2.5721	0.775656	6.26e-06	8.94e-05	Bosc		BnaA09g56570D	8630.67	-4.1476	0.460901	2.5e-21	1.58e-19	UTC
BnaA06g00320D	157.885	-2.56122	0.251572	3.97423e-26	5.8952e-23	Boron		BnaA10g05060D	5.71164	-2.5711	2.10845	0.00177577	0.0094089	Bosc		BnaC07g36670D	120.137	-4.14624	1.86829	0.00025746	0.00105408	UTC
BnaC03g38110D	115.057	-2.55964	0.706007	4.2967e-06	7.11568e-05	Boron		BnaA10g22050D	249.927	-2.56897	0.46507	2.26e-10	1.23e-08	Bosc		BnaC01g32990D	246.591	-4.14586	0.56164	1.81e-15	5.27e-14	UTC
BnaC01g03790D	770.848	-2.55893	0.341994	1.22695e-15	2.71331e-13	Boron		BnaC09g46980D	2399.17	-2.56693	0.301815	1.31e-19	4.34e-17	Bosc		BnaA05g02650D	170.534	-4.14286	0.456086	1.16e-21	7.52e-20	UTC
BnaA10g16480D	131.363	-2.55849	0.722976	5.89322e-06	9.32641e-05	Boron		BnaC09g28020D	172.747	-2.56529	0.464632	2.3e-10	1.25e-08	Bosc		BnaC02g07860D	11.2352	-4.13874	1.54809	7.99e-05	0.00037919	UTC
BnaC07g37230D	35.0202	-2.55333	1.00166	0.000120873	0.001231	Boron		BnaC04g10220D	205.038	-2.56519	0.422778	8.98e-12	6.81e-10	Bosc		BnaA05g12280D	7.96011	-4.13871	2.0802	0.00043195	0.00165359	UTC
BnaC09g06210D	1492.1	-2.5517	0.353602	9.11445e-15	1.58624e-12	Boron		BnaC08g17280D	25.737	-2.56495	0.749973	4.29e-06	6.54e-05	Bosc		BnaA03g25300D	2722.96	-4.13803	0.574333	6.82e-15	1.85e-13	UTC
BnaC05g00840D	818.821	-2.55073	0.658203	1.67474e-06	3.14269e-05	Boron		BnaAnng30420D	120.739	-2.56405	0.596018	1.14e-07	2.97e-06	Bosc		BnaC01g42060D	74.5208	-4.13726	0.538054	1.71e-16	5.77e-15	UTC
BnaA10g27060D	503.341	-2.54964	0.282263	2.83045e-21	1.82965e-18	Boron		BnaC01g38030D	954.412	-2.56063	0.438457	3.6e-11	2.39e-09	Bosc		BnaA05g37050D	99.2483	-4.13582	0.680804	1.52e-11	2.58e-10	UTC
BnaC03g28490D	53.0893	-2.54632	0.591953	2.81652e-07	6.61657e-06	Boron		BnaC06g25850D	504.402	-2.55987	1.38926	0.00053755	0.00356332	Bosc		BnaA04g12340D	44.5007	-4.13532	0.889814	4.24e-08	4.18e-07	UTC
BnaAnng05800D	36.241	-2.54402	0.655159	1.63862e-06	3.08437e-05	Boron		BnaA10g09490D	13.6425	-2.5593	1.18564	0.00023996	0.00184756	Bosc		BnaA03g51050D	14.0225	-4.13329	1.11866	2.68e-06	1.84e-05	UTC
BnaA07g08280D	90.2107	-2.54367	0.619898	6.65809e-07	1.40297e-05	Boron		BnaC06g35690D	71.3574	-2.55921	0.981845	6.68e-05	0.00064373	Bosc		BnaA02g34030D	1235.24	-4.1329	0.40672	3.21e-26	3.68e-24	UTC
BnaA07g06220D	144.148	-2.53964	0.474614	1.52941e-09	7.13448e-08	Boron		BnaA06g26670D	65.7564	-2.55726	1.56178	0.00086567	0.00527525	Bosc		BnaA09g19770D	11.9453	-4.1311	1.51087	6.76e-05	0.00032764	UTC
BnaA02g28150D	1207.93	-2.53893	0.395242	2.33175e-12	2.28987e-10	Boron		BnaA03g16160D	1417.73	-2.55705	0.364759	1.68e-14	2.26e-12	Bosc		BnaAnng28960D	36.8197	-4.12917	1.09405	1.98e-06	1.39e-05	UTC
BnaA06g10520D	13255.6	-2.53872	0.385328	7.79125e-13	8.53468e-11	Boron		BnaA08g13450D	19.8728	-2.55472	0.878749	2.6e-05	0.00029494	Bosc		BnaC06g20740D	89.0201	-4.12761	0.901115	5.89e-08	5.68e-07	UTC
BnaC04g02520D	137.12	-2.53778	0.697509	4.21404e-06	6.99454e-05	Boron		BnaC03g69280D	308.612	-2.5546	0.451299	1.04e-10	6.18e-09	Bosc		BnaA03g24350D	2469.33	-4.12551	0.417857	6.04e-25	5.84e-23	UTC
BnaAnng34570D	1450.86	-2.5353	0.409997	1.1059e-11	9.21435e-10	Boron		BnaA10g17440D	10.8213	-2.55459	2.3996	0.00195255	0.0101625	Bosc		BnaC03g17950D	75.3464	-4.12411	0.573164	7.45e-15	2.01e-13	UTC
BnaC02g04970D	180.496	-2.5333	0.400649	4.54532e-12	4.1712e-10	Boron		BnaC02g15670D	280.637	-2.55459	0.509583	3.65e-09	1.44e-07	Bosc		BnaA04g02260D	126.096	-4.12333	1.3418	2.43e-05	0.00013282	UTC
BnaA07g23520D	31.8598	-2.53287	1.71776	0.00117289	0.00810932	Boron		BnaA06g40730D	1730.18	-2.55248	0.650319	5.92e-07	1.21e-05	Bosc		BnaCnng13510D	121.635	-4.12268	1.30473	1.83e-05	0.00010324	UTC
BnaC03g22220D	39762.7	-2.53253	0.33716	1.03206e-15	2.29961e-13	Boron		BnaA09g29100D	499.35	-2.55207	0.433834	2.8e-11	1.9e-09	Bosc		BnaA09g40530D	210.057	-4.12163	0.570346	5.94e-15	1.63e-13	UTC
BnaC03g66380D	1163.56	-2.52989	0.617267	6.92773e-07	1.45438e-05	Boron		BnaC08g12500D	27.4688	-2.55119	0.708513	2.18e-06	3.66e-05	Bosc		BnaC04g00460D	420.789	-4.12072	1.59251	0.0001027	0.00047314	UTC
BnaA05g08210D	24.0563	-2.5291	1.19216	0.000343735	0.00295958	Boron		BnaA02g27380D	76.7507	-2.54672	1.97305	0.00167118	0.00897522	Bosc		BnaA09g02580D	10.0831	-4.1183	2.02312	0.00039781	0.00153832	UTC
BnaA04g27420D	120.121	-2.52814	0.393599	2.38619e-12	2.33165e-10	Boron		BnaC05g45810D	11.9209	-2.54619	1.20905	0.00027902	0.00208682	Bosc		BnaA06g04680D	39.3925	-4.11802	0.834024	1.01e-08	1.12e-07	UTC
BnaC05g43640D	232.424	-2.52674	0.468494	1.2358e-09	5.91783e-08	Boron		BnaCnng53700D	70.6393	-2.54126	0.953211	5.65e-05	0.00056092	Bosc		BnaA03g31050D	24.5892	-4.11443	1.00029	4.96e-07	3.99e-06	UTC
BnaC04g43650D	28.6715	-2.52662	0.857612	4.19191e-05	0.000502107	Boron		BnaA08g19130D	30.2421	-2.54107	1.65903	0.00109855	0.00639305	Bosc		BnaAnng39860D	454.206	-4.1137	0.469133	2.09e-20	1.19e-18	UTC
BnaA01g01550D	1801.6	-2.52625	0.437755	1.41387e-10	8.76389e-09	Boron		BnaC02g29540D	40.9013	-2.54025	0.686907	1.5e-06	2.66e-05	Bosc		BnaC08g04860D	1208.84	-4.1109	0.440908	1.29e-22	9.55e-21	UTC
BnaC02g04510D	12.9565	-2.52608	2.20055	0.00158109	0.0103363	Boron		BnaA09g49730D	1908.1	-2.53996	0.46682	3.67e-10	1.89e-08	Bosc		BnaC03g34430D	206.459	-4.10455	0.619233	4.24e-13	8.87e-12	UTC
BnaC04g35400D	365.569	-2.52597	0.294166	1.58554e-19	7.83764e-17	Boron		BnaC07g03440D	594.268	-2.5399	0.427378	1.96e-11	1.37e-09	Bosc		BnaA02g35610D	6.94415	-4.10448	1.76258	0.00020376	0.00085944	UTC
BnaC08g01440D	43.9713	-2.5258	0.525353	2.69232e-08	8.52843e-07	Boron		BnaA03g60140D	25.8611	-2.53905	0.77427	7.33e-06	0.0001024	Bosc		BnaC02g08070D	150.97	-4.10445	0.539001	3.2e-16	1.04e-14	UTC
BnaAnng11630D	1160.19	-2.52519	0.265199	3.00935e-23	2.95037e-20	Boron		BnaC09g49560D	103.957	-2.53573	0.489554	1.54e-09	6.75e-08	Bosc		BnaA03g39650D	4652.44	-4.10365	0.327429	5.4e-38	3.15e-35	UTC
BnaC07g17390D	696.793	-2.52452	0.480283	2.63017e-09	1.12603e-07	Boron		BnaC09g30720D	231.131	-2.53473	0.369462	4.91e-14	6.04e-12	Bosc		BnaA05g26470D	141.82	-4.10291	0.637341	1.53e-12	2.96e-11	UTC
BnaCnng01580D	153.359	-2.52166	1.16513	0.000314782	0.00275111	Boron		BnaA07g10530D	208.556	-2.53465	0.676903	1.26e-06	2.27e-05	Bosc		BnaC08g02950D	11.3512	-4.1003	2.00358	0.00039387	0.00152478	UTC
BnaC08g06050D	527.959	-2.51966	0.44435	2.58211e-10	1.48766e-08	Boron		BnaA10g15660D	24.1525	-2.53445	2.01948	0.0017752	0.00940842	Bosc		BnaA05g34630D	711.188	-4.10024	0.354884	7.89e-33	2.26e-30	UTC
BnaC06g41790D	1598.1	-2.51729	0.382046	8.06817e-13	8.7565e-11	Boron		BnaC01g04580D	102.879	-2.53058	0.502878	3.36e-09	1.34e-07	Bosc		BnaC03g16450D	77.7304	-4.10022	1.02655	8.3e-07	6.35e-06	UTC
BnaC05g03660D	15.2696	-2.51693	1.0535	0.000187099	0.00177744	Boron		BnaA01g04370D	12.3053	-2.53004	2.13942	0.00192691	0.0100629	Bosc		BnaA05g24340D	57.3285	-4.09707	0.813273	6.16e-09	7.09e-08	UTC
BnaA05g36810D	130.537	-2.51691	0.733215	9.01134e-06	0.000134507	Boron		BnaA09g02120D	17352.3	-2.52863	0.545293	2.45e-08	7.81e-07	Bosc		BnaAnng08760D	1121.98	-4.09363	0.321495	4.3e-39	3.05e-36	UTC
BnaC03g15300D	88.0444	-2.51615	0.580408	2.53516e-07	6.04492e-06	Boron		BnaC08g37130D	293.807	-2.52748	0.498894	2.82e-09	1.16e-07	Bosc		BnaC08g43830D	528.344	-4.09155	0.50946	1.18e-17	4.57e-16	UTC
BnaC04g18280D	23.1351	-2.51476	0.761618	1.40506e-05	0.000197399	Boron		BnaA02g07210D	897.533	-2.52693	0.433504	3.93e-11	2.58e-09	Bosc		BnaA09g28530D	9.50979	-4.08964	1.51019	7.51e-05	0.00035916	UTC
BnaA05g20080D	49.0296	-2.51192	1.11814	0.000263605	0.00237545	Boron		BnaC01g00680D	5755.01	-2.52678	0.671007	1.16e-06	2.13e-05	Bosc		BnaA02g34710D	51.3896	-4.08835	0.689884	4.03e-11	6.48e-10	UTC
BnaCnng16050D	4962.6	-2.51164	0.420146	4.15755e-11	2.98978e-09	Boron		BnaA09g56980D	85.766	-2.52421	0.410558	5.57e-12	4.41e-10	Bosc		BnaC02g04970D	180.496	-4.08808	0.438789	1.42e-22	1.05e-20	UTC
BnaA02g22360D	160.548	-2.5103	0.577934	2.46284e-07	5.8868e-06	Boron		BnaCnng26370D	184.724	-2.52328	0.326569	8.1e-17	1.71e-14	Bosc		BnaC05g39350D	24.643	-4.0875	1.62284	0.00012666	0.00056905	UTC
BnaA02g34000D	768.398	-2.50999	0.38496	1.297e-12	1.33851e-10	Boron		BnaC06g14930D	513.867	-2.52308	0.570973	6.9e-08	1.91e-06	Bosc		BnaA08g13450D	19.8728	-4.08495	1.08866	2.23e-06	1.56e-05	UTC
BnaC08g30760D	85.0795	-2.50964	0.826386	3.26397e-05	0.000405234	Boron		BnaC09g43420D	51.5078	-2.52221	0.637548	5.32e-07	1.11e-05	Bosc		BnaA07g36980D	119.552	-4.08285	0.522459	6.84e-17	2.41e-15	UTC
BnaC08g43190D	15.7838	-2.50711	1.03728	0.000176628	0.00169466	Boron		BnaC08g12490D	325.75	-2.51597	0.616141	3.11e-07	6.98e-06	Bosc		BnaA06g33330D	291.201	-4.08175	0.659014	7.65e-12	1.35e-10	UTC
BnaA09g01350D	70.4024	-2.50394	0.673986	3.3098e-06	5.66799e-05	Boron		BnaA02g29090D	6.51746	-2.51154	1.79387	0.001453	0.00801642	Bosc		BnaC04g33220D	53.8223	-4.08034	0.930507	1.53e-07	1.37e-06	UTC
BnaC06g35830D	9.51904	-2.50381	1.45183	0.000795104	0.00591666	Boron		BnaA09g04500D	1519.09	-2.51145	0.264809	1.86e-23	1.08e-20	Bosc		BnaA02g17260D	795.371	-4.0801	0.696274	6.09e-11	9.53e-10	UTC
BnaA06g00380D	85.1686	-2.50343	0.953954	0.000104927	0.00109291	Boron		BnaC04g26840D	285.814	-2.51137	0.271038	1.46e-22	7.43e-20	Bosc		BnaC08g01530D	9.12969	-4.07595	1.69963	0.00017481	0.0007525	UTC
BnaC07g41470D	395.667	-2.50194	0.570535	2.06837e-07	5.04855e-06	Boron		BnaA01g31620D	404.831	-2.50981	0.517518	8.7e-09	3.14e-07	Bosc		BnaC08g19180D	925.264	-4.07099	0.507634	1.33e-17	5.15e-16	UTC
BnaA05g19230D	42.1027	-2.50177	0.669168	3.03742e-06	5.27839e-05	Boron		BnaA10g08410D	801.946	-2.5077	0.480808	1.3e-09	5.82e-08	Bosc		BnaA07g29990D	1967.78	-4.07014	0.588894	6.21e-14	1.46e-12	UTC
BnaA09g45710D	140.401	-2.49517	0.375653	5.86153e-13	6.69512e-11	Boron		BnaA10g23620D	126.87	-2.5016	0.600306	2.18e-07	5.16e-06	Bosc		BnaCnng40070D	13.4189	-4.06872	1.13518	4.3e-06	2.81e-05	UTC
BnaA10g30050D	56.4849	-2.49356	0.666515	3.0419e-06	5.2846e-05	Boron		BnaC04g56230D	440.306	-2.49988	0.434202	6.13e-11	3.85e-09	Bosc		BnaC09g46980D	2399.17	-4.06646	0.298661	3.72e-44	4.47e-41	UTC
BnaA03g09710D	17.8049	-2.49335	1.24885	0.000467322	0.00379955	Boron		BnaA09g43670D	75.8641	-2.49868	0.51415	8.34e-09	3.02e-07	Bosc		BnaC04g10730D	102.599	-4.06586	0.448365	1.49e-21	9.62e-20	UTC
BnaC03g34430D	206.459	-2.49237	0.618503	9.73355e-07	1.95149e-05	Boron		BnaA08g15280D	45.0807	-2.49865	1.16692	0.00026447	0.00199834	Bosc		BnaC08g50130D	8.25073	-4.06476	1.47029	6.51e-05	0.00031667	UTC
BnaAnng34030D	28.5415	-2.49007	0.884581	6.35848e-05	0.000714621	Boron		BnaA07g31910D	131.968	-2.49849	0.702714	2.72e-06	4.4e-05	Bosc		BnaC05g15040D	151.735	-4.06206	0.541224	7.9e-16	2.41e-14	UTC
BnaC03g06850D	392.87	-2.48737	0.740785	1.2072e-05	0.000173242	Boron		BnaA06g00030D	18.3299	-2.49841	1.12739	0.00021614	0.00169694	Bosc		BnaC08g15110D	6122.7	-4.06043	0.357745	8.85e-32	2.21e-29	UTC
BnaC09g07990D	24209	-2.48675	0.377549	8.67465e-13	9.32865e-11	Boron		BnaA04g26890D	176.802	-2.49739	1.90397	0.00170586	0.0091132	Bosc		BnaA09g29920D	3700.82	-4.05992	0.459202	1.18e-20	6.97e-19	UTC
BnaCnng55860D	6470.55	-2.48672	0.478108	3.77069e-09	1.55789e-07	Boron		BnaC02g10000D	19.4741	-2.49547	2.02137	0.00189936	0.00994642	Bosc		BnaC05g18870D	2607.91	-4.05652	0.510822	2.57e-17	9.65e-16	UTC
BnaA08g03220D	111.246	-2.48351	0.559766	1.68489e-07	4.21932e-06	Boron		BnaA02g17480D	1781.89	-2.49456	0.602083	2.44e-07	5.68e-06	Bosc		BnaC09g20340D	12.269	-4.05638	1.29096	2.04e-05	0.00011378	UTC
BnaA10g01600D	11.0455	-2.48088	1.44404	0.0008245	0.00609914	Boron		BnaA10g15890D	79.7421	-2.49205	0.373569	1.87e-13	2.07e-11	Bosc		BnaC09g05290D	81.2479	-4.05557	0.929712	1.74e-07	1.54e-06	UTC
BnaA09g15660D	233.04	-2.47955	1.59483	0.00109893	0.00769656	Boron		BnaC05g45060D	19.7774	-2.49082	1.67473	0.00125746	0.00714535	Bosc		BnaC08g50020D	609.664	-4.05237	0.614169	5.57e-13	1.15e-11	UTC
BnaC05g03820D	352.418	-2.47884	0.447946	6.0893e-10	3.14484e-08	Boron		BnaA08g30830D	92.8671	-2.48858	1.23158	0.00036602	0.00260945	Bosc		BnaA09g29660D	155.852	-4.05202	0.639514	3.17e-12	5.89e-11	UTC
BnaC05g37140D	334.067	-2.47697	0.539228	8.21434e-08	2.2464e-06	Boron		BnaAnng30100D	37.6362	-2.48856	0.687058	2.12e-06	3.56e-05	Bosc		BnaA03g43320D	1120.65	-4.05185	0.436735	2.17e-22	1.56e-20	UTC
BnaC04g31640D	562.081	-2.47621	0.415625	5.01424e-11	3.53243e-09	Boron		BnaA06g32160D	351.357	-2.48817	0.546853	3.84e-08	1.15e-06	Bosc		BnaA03g51820D	5.90392	-4.05161	1.89997	0.00033758	0.00133477	UTC
BnaC03g15660D	428.35	-2.47606	0.513206	2.68191e-08	8.50004e-07	Boron		BnaC02g20340D	542.929	-2.48732	0.932246	5.88e-05	0.00057978	Bosc		BnaC05g14330D	46.8244	-4.0505	0.88609	6.64e-08	6.33e-07	UTC
BnaA10g07630D	13.5306	-2.47553	1.73171	0.00133394	0.00900786	Boron		BnaC01g28410D	525.986	-2.48473	0.469334	8.62e-10	4.06e-08	Bosc		BnaC06g35410D	3882.44	-4.04847	0.973003	4.29e-07	3.49e-06	UTC
BnaC01g21790D	72.4636	-2.47395	0.584687	4.26604e-07	9.52356e-06	Boron		BnaCnng57120D	177.638	-2.4836	0.615087	3.89e-07	8.43e-06	Bosc		BnaA05g00170D	194.561	-4.04229	0.807515	7.72e-09	8.72e-08	UTC
BnaA06g30760D	129.941	-2.47387	0.452362	8.87198e-10	4.41901e-08	Boron		BnaA06g37780D	629.206	-2.4825	0.329931	3.99e-16	7.59e-14	Bosc		BnaC08g01740D	23.7556	-4.0419	1.06334	1.91e-06	1.35e-05	UTC
BnaC08g45130D	1996.35	-2.47203	0.396568	9.02516e-12	7.71651e-10	Boron		BnaA05g01050D	2439.52	-2.47807	0.443879	1.72e-10	9.66e-09	Bosc		BnaA06g09290D	54.2034	-4.04125	0.659037	1.19e-11	2.05e-10	UTC
BnaA05g27440D	2374.1	-2.46906	0.433788	2.49029e-10	1.44324e-08	Boron		BnaA08g08890D	42.9219	-2.47774	2.29388	0.00216855	0.011078	Bosc		BnaC01g04350D	186.605	-4.03955	1.65914	0.00016355	0.00071063	UTC
BnaAnng18550D	54.1823	-2.46845	0.693281	6.12561e-06	9.632e-05	Boron		BnaA06g39280D	1513.75	-2.47772	0.425205	4.12e-11	2.69e-09	Bosc		BnaC08g30030D	24.6387	-4.03921	1.33406	2.99e-05	0.0001597	UTC
BnaA10g26700D	359.956	-2.46839	0.439314	3.81237e-10	2.08807e-08	Boron		BnaCnng18710D	227.341	-2.4776	0.468192	8.78e-10	4.13e-08	Bosc		BnaAnng30100D	37.6362	-4.03793	0.755474	1.26e-09	1.62e-08	UTC
BnaCnng05900D	929.859	-2.46756	0.467407	2.55765e-09	1.10302e-07	Boron		BnaA07g37290D	38.5314	-2.47692	0.640596	8.03e-07	1.56e-05	Bosc		BnaC01g31920D	5.71073	-4.03534	2.24081	0.0006784	0.00245004	UTC
BnaC09g43960D	18.4692	-2.46655	2.05844	0.00169398	0.0109309	Boron		BnaC02g42160D	20.7814	-2.47523	0.978718	9.05e-05	0.00082838	Bosc		BnaA06g03570D	170.571	-4.03393	0.836539	1.99e-08	2.09e-07	UTC
BnaC02g17410D	5.75056	-2.46621	1.85574	0.00152712	0.0100482	Boron		BnaA01g06790D	5.67978	-2.47268	1.94799	0.00186162	0.0097906	Bosc		BnaC03g18800D	14.606	-4.03342	1.42115	5.37e-05	0.00026746	UTC
BnaA05g10240D	11.4869	-2.46464	1.45548	0.000877877	0.00641573	Boron		BnaA04g18440D	298.011	-2.47233	0.430561	6.86e-11	4.25e-09	Bosc		BnaC08g45130D	1996.35	-4.03123	0.394468	2.07e-26	2.43e-24	UTC
BnaC09g26410D	14510.8	-2.46451	0.287601	2.0872e-19	1.02315e-16	Boron		BnaA09g48740D	269.349	-2.47212	0.515465	1.17e-08	4.09e-07	Bosc		BnaA05g02550D	53.0547	-4.02937	1.02924	1.23e-06	9.03e-06	UTC
BnaA06g17340D	54.7814	-2.46369	1.11265	0.000298691	0.00263698	Boron		BnaA07g32030D	199.821	-2.47091	0.759737	8.56e-06	0.00011664	Bosc		BnaC03g44790D	333.892	-4.0275	0.759402	1.6e-09	2.03e-08	UTC
BnaA05g14670D	30.5412	-2.46368	0.631502	1.70463e-06	3.18529e-05	Boron		BnaA07g27410D	65.5587	-2.46973	1.38715	0.00067403	0.00430127	Bosc		BnaA03g09900D	864.29	-4.02649	0.333159	1.57e-35	6.51e-33	UTC
BnaA06g13720D	22.227	-2.46356	1.17014	0.000381247	0.00321618	Boron		BnaCnng40600D	97.8635	-2.46898	2.16682	0.00214232	0.0109668	Bosc		BnaA07g15740D	146.126	-4.02549	1.68317	0.00018455	0.00078812	UTC
BnaAnng34150D	52.8637	-2.46249	0.813921	3.57361e-05	0.000437855	Boron		BnaA07g20530D	23.352	-2.46742	1.22563	0.00038015	0.00269294	Bosc		BnaA01g25230D	16.915	-4.0229	1.40424	5e-05	0.00025116	UTC
BnaCnng47150D	149.463	-2.4621	0.388121	4.52676e-12	4.16412e-10	Boron		BnaC08g06050D	527.959	-2.46629	0.457607	5.18e-10	2.59e-08	Bosc		BnaC03g37910D	405.463	-4.01899	1.55857	0.00011349	0.00051653	UTC
BnaC02g23690D	11.2152	-2.46089	1.45363	0.00088206	0.00643631	Boron		BnaA02g29390D	1086.01	-2.46431	0.41415	1.98e-11	1.38e-09	Bosc		BnaC04g02520D	137.12	-4.01872	0.676685	4.06e-11	6.53e-10	UTC
BnaC09g01160D	5246.71	-2.46003	0.429504	2.05273e-10	1.21449e-08	Boron		BnaA02g15760D	162.916	-2.46211	1.12629	0.00024223	0.00185961	Bosc		BnaC07g14470D	786.984	-4.01484	0.46176	4.68e-20	2.51e-18	UTC
BnaA01g20750D	13.7745	-2.45949	1.60422	0.00116345	0.0080535	Boron		BnaA07g30820D	49.5539	-2.46005	0.456551	5.24e-10	2.62e-08	Bosc		BnaC01g04900D	75.1205	-4.01408	0.750544	1.27e-09	1.63e-08	UTC
BnaC03g61160D	1324.11	-2.45884	0.350291	4.52761e-14	6.81157e-12	Boron		BnaA07g38130D	157.655	-2.45857	0.505695	8.54e-09	3.09e-07	Bosc		BnaC07g43300D	96.4398	-4.01283	0.616976	1.1e-12	2.19e-11	UTC
BnaCnng72090D	14.9981	-2.45761	1.11245	0.000304131	0.00267695	Boron		BnaC09g28080D	1326.11	-2.45773	0.322025	1.78e-16	3.62e-14	Bosc		BnaC07g44050D	58.8391	-4.01236	0.488276	2.83e-18	1.19e-16	UTC
BnaA01g09900D	25281	-2.45551	0.432409	2.75604e-10	1.56837e-08	Boron		BnaA04g23220D	55.9077	-2.45593	1.1877	0.00033348	0.00242001	Bosc		BnaA06g02370D	369.881	-4.01177	0.522007	2.11e-16	7.02e-15	UTC
BnaA06g06970D	134.86	-2.45519	1.17647	0.000400523	0.00334997	Boron		BnaA02g17720D	171.476	-2.45475	0.648203	1.13e-06	2.09e-05	Bosc		BnaC08g43190D	15.7838	-4.01158	1.20524	1.13e-05	6.71e-05	UTC
BnaA03g49330D	231.738	-2.4551	0.424915	1.53941e-10	9.43274e-09	Boron		BnaA10g19670D	58.0769	-2.45416	2.09595	0.0021289	0.0109172	Bosc		BnaA05g02680D	98.2784	-4.01049	0.57764	5.4e-14	1.29e-12	UTC
BnaC01g08180D	5.75071	-2.45179	1.77475	0.00146119	0.00971223	Boron		BnaAnng22580D	2127.15	-2.45415	0.438808	1.66e-10	9.33e-09	Bosc		BnaA06g07360D	334.469	-4.00991	0.53743	1.19e-15	3.56e-14	UTC
BnaC04g46710D	208.622	-2.45172	0.442035	5.94723e-10	3.08229e-08	Boron		BnaC05g27230D	343.174	-2.45364	0.347583	1.28e-14	1.78e-12	Bosc		BnaAnng07610D	564.349	-4.00775	0.450982	8.53e-21	5.11e-19	UTC
BnaC03g66880D	34.0022	-2.44956	1.08161	0.000270021	0.00242056	Boron		BnaC02g06390D	37.1564	-2.45264	1.76826	0.00157537	0.00855844	Bosc		BnaA04g20880D	102.448	-4.00765	0.887087	8.92e-08	8.3e-07	UTC
BnaA10g13640D	19.4217	-2.44819	1.04952	0.0002306	0.00211952	Boron		BnaC03g44640D	6193.78	-2.45183	0.175233	1.44e-46	1.41e-42	Bosc		BnaAnng40350D	890.978	-4.00712	0.332301	2.26e-35	9.24e-33	UTC
BnaA04g05150D	39.1048	-2.44782	0.806092	3.51826e-05	0.000432153	Boron		BnaAnng04290D	2136.46	-2.45007	0.552437	6.81e-08	1.89e-06	Bosc		BnaA04g00110D	4949.27	-4.00685	0.426847	8.3e-23	6.31e-21	UTC
BnaA08g25500D	199.605	-2.44728	0.263422	3.18598e-22	2.6085e-19	Boron		BnaA07g26390D	181.175	-2.44529	0.303388	5.97e-18	1.52e-15	Bosc		BnaA03g47110D	431.662	-4.00572	0.376952	2.96e-28	4.48e-26	UTC
BnaA04g01590D	35.6296	-2.44611	0.731339	1.33016e-05	0.000188317	Boron		BnaA04g00770D	26.7588	-2.44343	0.882226	4.46e-05	0.00046217	Bosc		BnaCnng61530D	31.0717	-4.00481	1.28779	2.37e-05	0.0001297	UTC
BnaA09g29090D	533.006	-2.44553	0.550575	1.74796e-07	4.34949e-06	Boron		BnaC09g37200D	31.0421	-2.44049	0.728499	6.19e-06	8.86e-05	Bosc		BnaC04g17480D	132.708	-4.0026	0.376866	3.17e-28	4.76e-26	UTC
BnaA01g14770D	11.608	-2.44409	0.838511	5.05696e-05	0.000588818	Boron		BnaCnng68320D	1568.43	-2.44012	0.447969	3.85e-10	1.97e-08	Bosc		BnaC08g20420D	182.224	-4.00174	0.582153	8.89e-14	2.05e-12	UTC
BnaC08g11960D	20.2623	-2.44348	0.714471	1.03548e-05	0.000151778	Boron		BnaC03g00040D	6.23697	-2.43987	2.2338	0.0022746	0.0115137	Bosc		BnaA05g22790D	6.72298	-4.00143	1.82676	0.00030684	0.00122862	UTC
BnaA05g02730D	182.475	-2.44078	0.730957	1.36447e-05	0.000192341	Boron		BnaC04g43650D	28.6715	-2.43884	0.881802	4.54e-05	0.00046822	Bosc		BnaA03g16250D	75.4004	-4.00011	1.15929	7.44e-06	4.6e-05	UTC
BnaC04g10220D	205.038	-2.44045	0.411946	6.57292e-11	4.46473e-09	Boron		BnaC04g00440D	85.3253	-2.43727	1.80095	0.00169631	0.00907395	Bosc		BnaC04g11160D	14.7075	-3.99779	1.27776	2.24e-05	0.00012332	UTC
BnaA03g23230D	782.728	-2.4388	0.429918	2.94228e-10	1.65782e-08	Boron		BnaA03g49130D	135.001	-2.43711	0.364759	1.82e-13	2.02e-11	Bosc		BnaA03g23840D	1617.79	-3.99696	0.47324	4.19e-19	1.99e-17	UTC
BnaCnng77210D	29.7769	-2.43862	1.3304	0.000691676	0.00527514	Boron		BnaC02g42990D	193.302	-2.43464	0.650909	1.4e-06	2.49e-05	Bosc		BnaC07g22990D	541.777	-3.99657	0.635524	4.64e-12	8.44e-11	UTC
BnaC02g08360D	18.195	-2.43752	1.01005	0.000192276	0.00181723	Boron		BnaC03g57110D	887.95	-2.43282	0.341701	8.42e-15	1.2e-12	Bosc		BnaA09g40200D	59.2979	-3.99552	0.740335	9.92e-10	1.29e-08	UTC
BnaC06g04530D	696.259	-2.43729	0.46006	2.43915e-09	1.05656e-07	Boron		BnaC04g50020D	21.779	-2.43055	2.11775	0.0022329	0.0113437	Bosc		BnaC08g38360D	115.104	-3.99548	0.419325	2.18e-23	1.78e-21	UTC
BnaA07g18730D	32.9542	-2.43617	1.03208	0.000218733	0.00203106	Boron		BnaA06g10520D	13255.6	-2.42936	0.393362	5.05e-12	4.05e-10	Bosc		BnaC03g32550D	203.587	-3.9909	1.63081	0.00016432	0.00071361	UTC
BnaC03g01110D	65.3753	-2.43601	0.600266	9.40628e-07	1.89167e-05	Boron		BnaC09g30700D	11883.1	-2.42713	0.466771	1.51e-09	6.64e-08	Bosc		BnaC07g34020D	91.3094	-3.99018	0.671119	4.04e-11	6.5e-10	UTC
BnaCnng59250D	50.8389	-2.43447	0.738822	1.5912e-05	0.000219515	Boron		BnaA06g02490D	189.245	-2.42637	0.464313	1.32e-09	5.89e-08	Bosc		BnaA06g16100D	27.2547	-3.98557	1.25078	1.87e-05	0.00010521	UTC
BnaC05g10460D	358.129	-2.43226	0.37669	2.28351e-12	2.25001e-10	Boron		BnaA04g26200D	48.1017	-2.42611	0.746395	9e-06	0.00012171	Bosc		BnaA08g03220D	111.246	-3.98481	0.591291	2.33e-13	5.05e-12	UTC
BnaCnng20870D	948.556	-2.43108	0.415165	1.01152e-10	6.48163e-09	Boron		BnaC03g29320D	71.3268	-2.4253	2.64059	0.00208167	0.0107153	Bosc		BnaA03g21830D	52.6191	-3.98363	1.05283	2.16e-06	1.51e-05	UTC
BnaA07g26680D	4151.73	-2.43004	0.377527	2.61977e-12	2.54299e-10	Boron		BnaC08g20870D	20.17	-2.4225	1.21894	0.00042319	0.0029366	Bosc		BnaC02g05960D	58.5237	-3.98265	0.928079	2.58e-07	2.19e-06	UTC
BnaA05g28090D	111.922	-2.42832	0.395396	1.75637e-11	1.40186e-09	Boron		BnaA10g08260D	14.2845	-2.4211	2.32188	0.00234352	0.011802	Bosc		BnaA05g34160D	10.4735	-3.97756	1.27958	2.43e-05	0.00013286	UTC
BnaC08g23740D	30.3443	-2.42728	0.791898	3.31241e-05	0.000410468	Boron		BnaA08g31760D	11.7199	-2.4204	2.15478	0.0022995	0.0116238	Bosc		BnaC09g40820D	515.968	-3.97567	0.425221	1.25e-22	9.27e-21	UTC
BnaC07g39310D	43.6549	-2.42623	0.512269	4.5034e-08	1.33186e-06	Boron		BnaA03g38170D	97.2689	-2.42017	0.360335	1.46e-13	1.65e-11	Bosc		BnaA09g17340D	15.4482	-3.97463	1.27546	2.38e-05	0.00013014	UTC
BnaA09g56750D	177.364	-2.42403	0.426777	2.90048e-10	1.63898e-08	Boron		BnaA07g02730D	50.3712	-2.41863	0.663211	2.06e-06	3.48e-05	Bosc		BnaA07g32090D	48.2221	-3.97205	0.770809	3.85e-09	4.58e-08	UTC
BnaC08g31290D	403.629	-2.42315	0.361119	4.23725e-13	5.00506e-11	Boron		BnaCnng05580D	288.549	-2.41857	0.953664	9.35e-05	0.00085064	Bosc		BnaC02g29540D	40.9013	-3.97143	0.712252	3.71e-10	5.19e-09	UTC
BnaA10g27070D	1604.33	-2.42305	0.657991	4.18381e-06	6.94829e-05	Boron		BnaA04g29520D	844.33	-2.41388	0.722108	6.53e-06	9.27e-05	Bosc		BnaA08g22150D	312.85	-3.97129	0.38176	3.39e-27	4.5e-25	UTC
BnaA04g27920D	18288.8	-2.42279	0.451117	1.67924e-09	7.69393e-08	Boron		BnaAnng11630D	1160.19	-2.41352	0.268579	2.09e-21	9.1e-19	Bosc		BnaC05g17850D	239.638	-3.97024	0.534036	1.55e-15	4.55e-14	UTC
BnaC05g35900D	589.556	-2.42242	0.452788	1.88253e-09	8.42754e-08	Boron		BnaA10g27910D	1579.14	-2.41346	0.412413	3.76e-11	2.49e-09	Bosc		BnaC05g31450D	196.212	-3.96944	0.790642	7.76e-09	8.77e-08	UTC
BnaC03g23710D	13.6377	-2.42185	1.8779	0.00168004	0.0108589	Boron		BnaA06g20080D	19.0566	-2.41314	2.30333	0.00237131	0.0119151	Bosc		BnaA06g06530D	97.248	-3.96864	0.919334	2.33e-07	2e-06	UTC
BnaC02g12160D	212.274	-2.42017	0.258926	1.97775e-22	1.71087e-19	Boron		BnaA07g03360D	373.08	-2.4131	0.640415	1.28e-06	2.31e-05	Bosc		BnaCnng47150D	149.463	-3.96755	0.417524	2.93e-23	2.35e-21	UTC
BnaA03g10570D	424.317	-2.42017	0.422725	2.24137e-10	1.31452e-08	Boron		BnaA02g08480D	161.924	-2.41109	1.16412	0.0003447	0.00248397	Bosc		BnaC08g46250D	842.17	-3.96391	0.298229	3.59e-42	3.46e-39	UTC
BnaA07g31910D	131.968	-2.4186	0.667177	5.1982e-06	8.36375e-05	Boron		BnaC03g49010D	12.4925	-2.41108	0.976156	0.00011448	0.00100257	Bosc		BnaA04g24900D	36.3413	-3.96269	1.87929	0.00038142	0.00148361	UTC
BnaC07g46770D	61.319	-2.41817	0.892879	9.25659e-05	0.000980392	Boron		BnaC01g18650D	484.617	-2.40958	0.610298	6.1e-07	1.25e-05	Bosc		BnaA05g12980D	588.946	-3.96081	1.73066	0.00025048	0.00102856	UTC
BnaC05g51350D	352.199	-2.41577	0.49441	2.18482e-08	7.08878e-07	Boron		BnaA08g19870D	29.2695	-2.40913	0.692947	3.99e-06	6.16e-05	Bosc		BnaA09g26570D	13352.6	-3.95364	0.470853	6.84e-19	3.15e-17	UTC
BnaC02g10940D	163.449	-2.41548	0.364441	7.52772e-13	8.29233e-11	Boron		BnaC01g37090D	40.1125	-2.40856	0.568572	1.76e-07	4.29e-06	Bosc		BnaA05g18600D	6.23273	-3.9513	1.96384	0.0004758	0.00179884	UTC
BnaA04g23830D	70.1879	-2.41432	0.715017	1.24735e-05	0.000178315	Boron		BnaC01g00990D	179.355	-2.40655	0.483425	4.96e-09	1.89e-07	Bosc		BnaA08g13410D	40.7429	-3.94968	1.74361	0.00026738	0.0010887	UTC
BnaC07g37770D	486.276	-2.41405	0.631943	2.51932e-06	4.48401e-05	Boron		BnaA08g25500D	199.605	-2.40641	0.266757	1.53e-21	6.78e-19	Bosc		BnaA08g19470D	78.0843	-3.9494	0.804976	1.43e-08	1.54e-07	UTC
BnaC03g03480D	122.193	-2.41347	0.45153	1.96597e-09	8.74782e-08	Boron		BnaC07g43290D	98.825	-2.40304	0.497804	1.07e-08	3.77e-07	Bosc		BnaC08g22010D	857.666	-3.94938	0.541778	4.74e-15	1.31e-13	UTC
BnaC04g18290D	458.216	-2.41189	0.350096	1.25086e-13	1.6685e-11	Boron		BnaA01g34710D	1719.34	-2.4027	0.778239	1.63e-05	0.00019923	Bosc		BnaCnng48740D	288.712	-3.94914	1.64528	0.00019141	0.00081308	UTC
BnaC02g25390D	213.918	-2.41135	0.442963	1.1432e-09	5.53476e-08	Boron		BnaA05g34740D	15.5984	-2.40195	1.04102	0.00018379	0.00148569	Bosc		BnaA06g17940D	35.2309	-3.9491	1.04075	2.14e-06	1.5e-05	UTC
BnaA04g08570D	28884.3	-2.4107	0.450072	1.85851e-09	8.37099e-08	Boron		BnaA07g24610D	220.333	-2.40149	0.635166	1.23e-06	2.23e-05	Bosc		BnaC05g44030D	8.55128	-3.94783	1.63602	0.00018547	0.00079138	UTC
BnaCnng38770D	62.0497	-2.40957	0.614327	1.6991e-06	3.17699e-05	Boron		BnaA03g00790D	162.548	-2.40149	0.716818	6.44e-06	9.16e-05	Bosc		BnaA09g41460D	875.105	-3.94776	0.32465	7.3e-36	3.16e-33	UTC
BnaA10g18070D	8.23976	-2.40303	1.11801	0.000369304	0.00313658	Boron		BnaC03g10370D	111.434	-2.39834	0.449128	7.26e-10	3.51e-08	Bosc		BnaC03g60860D	58.7331	-3.94724	0.829753	3.02e-08	3.06e-07	UTC
BnaA03g07520D	70.3383	-2.40268	0.986325	0.000189223	0.00179386	Boron		BnaA06g02370D	369.881	-2.39441	0.541912	7.78e-08	2.11e-06	Bosc		BnaA06g13950D	250.079	-3.94708	0.470039	6.88e-19	3.16e-17	UTC
BnaC03g07540D	246.5	-2.40256	0.86692	7.95121e-05	0.000862319	Boron		BnaA09g27150D	97.9328	-2.39302	0.660323	2.31e-06	3.82e-05	Bosc		BnaC04g51480D	196.307	-3.9464	0.744469	1.79e-09	2.25e-08	UTC
BnaCnng63170D	1019.95	-2.40131	0.531762	1.33802e-07	3.44454e-06	Boron		BnaA06g17400D	765.436	-2.39227	0.399004	1.61e-11	1.15e-09	Bosc		BnaC02g04510D	12.9565	-3.94629	2.33692	0.00088755	0.00309681	UTC
BnaA03g00800D	260.004	-2.39812	0.441452	1.24795e-09	5.96825e-08	Boron		BnaA06g34760D	27.0776	-2.3876	1.94225	0.00215626	0.0110257	Bosc		BnaC02g44780D	7.4332	-3.94535	1.72783	0.00025673	0.00105165	UTC
BnaA09g29100D	499.35	-2.39766	0.420945	2.77524e-10	1.57578e-08	Boron		BnaC07g44050D	58.8391	-2.38668	0.334206	7.52e-15	1.08e-12	Bosc		BnaC03g29750D	1624.14	-3.94248	0.5505	1.23e-14	3.24e-13	UTC
BnaC02g08600D	343.609	-2.39754	0.50077	3.67819e-08	1.1199e-06	Boron		BnaA05g31270D	7.43212	-2.38537	2.10204	0.00238414	0.0119662	Bosc		BnaC03g34350D	173.526	-3.93932	2.02547	0.00055312	0.00204839	UTC
BnaAnng17550D	1320.63	-2.39611	0.35319	2.6859e-13	3.34028e-11	Boron		BnaC08g50030D	152.103	-2.38357	0.523988	4.26e-08	1.26e-06	Bosc		BnaA08g02640D	38.3049	-3.93724	1.49887	0.00010601	0.00048685	UTC
BnaA01g17360D	42.9051	-2.39577	0.717075	1.44036e-05	0.000201541	Boron		BnaAnng16740D	22.4583	-2.38297	0.86974	5.21e-05	0.00052452	Bosc		BnaC05g10510D	676.681	-3.93394	0.464747	3.95e-19	1.89e-17	UTC
BnaA10g24470D	101.44	-2.39545	0.871759	8.55082e-05	0.000916533	Boron		BnaC07g14230D	34.1158	-2.38292	0.690473	4.52e-06	6.83e-05	Bosc		BnaCnng05770D	414.845	-3.93087	1.39179	6.07e-05	0.00029775	UTC
BnaA04g10780D	381.509	-2.39493	0.412258	1.42965e-10	8.8431e-09	Boron		BnaA07g11580D	19.8135	-2.38179	0.677111	3.52e-06	5.52e-05	Bosc		BnaA01g23160D	3873.09	-3.9297	0.382634	1.46e-26	1.77e-24	UTC
BnaC01g38540D	66.8025	-2.39456	0.831001	5.90936e-05	0.000671066	Boron		BnaC09g47230D	1216.41	-2.38142	0.573143	2.59e-07	5.96e-06	Bosc		BnaC07g16610D	5.92308	-3.92942	1.8577	0.0003857	0.00149789	UTC
BnaC02g43800D	665.96	-2.39419	0.429632	5.69395e-10	2.96933e-08	Boron		BnaA08g07620D	52.9876	-2.38131	1.34961	0.00075998	0.00474172	Bosc		BnaCnng49320D	6.72421	-3.92739	1.93802	0.00047001	0.00177913	UTC
BnaA08g04190D	1374.95	-2.39061	0.37019	2.4649e-12	2.40058e-10	Boron		BnaAnng10550D	74.6883	-2.37856	2.1664	0.00245962	0.0122448	Bosc		BnaC01g18660D	50.7565	-3.92675	0.715147	6.38e-10	8.6e-09	UTC
BnaA06g19860D	3966.61	-2.38953	0.395831	3.63644e-11	2.67722e-09	Boron		BnaC05g32390D	47.4509	-2.37667	0.848084	4.3e-05	0.00044894	Bosc		BnaC07g26440D	117.48	-3.92574	0.469719	9.99e-19	4.49e-17	UTC
BnaC09g51330D	7.15256	-2.3894	1.87416	0.00177573	0.0113366	Boron		BnaA09g30960D	23.8207	-2.37564	1.94559	0.00220871	0.0112431	Bosc		BnaC03g41850D	5277.5	-3.92462	0.439375	6.48e-21	3.94e-19	UTC
BnaC09g22280D	452.37	-2.38893	0.427608	5.30597e-10	2.8043e-08	Boron		BnaA05g08230D	29.5741	-2.37547	1.98082	0.00226806	0.0114871	Bosc		BnaA10g09490D	13.6425	-3.92418	1.45626	8.87e-05	0.00041579	UTC
BnaC03g31540D	326.197	-2.38691	0.407914	1.12853e-10	7.1845e-09	Boron		BnaC03g66380D	1163.56	-2.37478	0.642198	1.76e-06	3.05e-05	Bosc		BnaA06g10670D	2392.3	-3.92298	0.375252	2.14e-27	2.93e-25	UTC
BnaC03g69350D	4161.27	-2.3866	0.498118	3.68473e-08	1.12132e-06	Boron		BnaC06g11700D	7.26896	-2.37368	1.96187	0.00224431	0.0113911	Bosc		BnaA09g54020D	12810.8	-3.92292	0.348013	2.73e-31	6.2e-29	UTC
BnaC03g16990D	8.29669	-2.38603	1.45075	0.00104424	0.00738119	Boron		BnaA04g13320D	362.482	-2.3735	0.304401	5.27e-17	1.15e-14	Bosc		BnaA05g19400D	233.048	-3.92017	0.293425	1.56e-42	1.7e-39	UTC
BnaA07g33750D	12.9646	-2.38563	1.32178	0.000774126	0.0057847	Boron		BnaA08g12750D	13.1211	-2.37317	1.23939	0.00053257	0.00353591	Bosc		BnaC08g46210D	978.898	-3.91992	0.483821	8.55e-18	3.37e-16	UTC
BnaA10g20540D	321.472	-2.38553	0.269574	2.08205e-20	1.17764e-17	Boron		BnaC05g11240D	10.7813	-2.373	1.27049	0.00059802	0.00389654	Bosc		BnaA05g22160D	344.627	-3.91517	0.422937	3.3e-22	2.32e-20	UTC
BnaA10g14410D	916.321	-2.38408	0.25551	2.49422e-22	2.12637e-19	Boron		BnaC05g20420D	910.482	-2.3724	0.332098	7.5e-15	1.08e-12	Bosc		BnaA01g04900D	23.232	-3.91153	0.962353	7.4e-07	5.72e-06	UTC
BnaC08g32280D	91.3436	-2.38404	0.621694	2.48957e-06	4.44181e-05	Boron		BnaAnng28570D	486.234	-2.36814	0.686056	4.59e-06	6.9e-05	Bosc		BnaCnng24140D	9812.51	-3.90954	0.44482	2.41e-20	1.35e-18	UTC
BnaA10g28210D	29.5379	-2.38368	1.09569	0.000355945	0.00304422	Boron		BnaC03g29750D	1624.14	-2.36731	0.585034	4.21e-07	9.04e-06	Bosc		BnaC05g48630D	16.8049	-3.90851	1.564	0.00015305	0.00067028	UTC
BnaA08g24790D	46.9018	-2.38336	0.919151	0.000130562	0.00131263	Boron		BnaA06g04140D	555.402	-2.36668	0.344981	5.68e-14	6.91e-12	Bosc		BnaC01g07550D	41.4487	-3.90625	0.645164	2.31e-11	3.83e-10	UTC
BnaC05g20160D	2127.73	-2.3829	0.395859	4.09546e-11	2.9596e-09	Boron		BnaA03g32320D	557.841	-2.36521	0.574608	3.12e-07	7e-06	Bosc		BnaC03g41300D	329.385	-3.90567	0.356601	1.02e-29	1.91e-27	UTC
BnaA06g39270D	179.668	-2.38084	0.471883	1.03192e-08	3.69681e-07	Boron		BnaCnng77210D	29.7769	-2.36483	1.38827	0.00088973	0.00539671	Bosc		BnaCnng00430D	5415.53	-3.90074	0.29311	3.24e-42	3.18e-39	UTC
BnaA10g16930D	119.039	-2.3801	0.736547	2.10112e-05	0.000278566	Boron		BnaC07g34770D	722.232	-2.3619	0.512889	3.34e-08	1.02e-06	Bosc		BnaA06g30420D	427.325	-3.90042	1.56659	0.00015786	0.00068919	UTC
BnaA03g19660D	18.2189	-2.37957	0.94433	0.000157927	0.00154238	Boron		BnaC09g50050D	190.797	-2.35683	0.62984	1.51e-06	2.66e-05	Bosc		BnaC01g24850D	2914.26	-3.9003	0.363529	1.18e-28	1.86e-26	UTC
BnaC08g19010D	10.9969	-2.37818	1.19563	0.000537105	0.00427248	Boron		BnaA09g56750D	177.364	-2.35663	0.433635	4.49e-10	2.27e-08	Bosc		BnaA09g26140D	3424.44	-3.90028	0.357604	1.7e-29	3.08e-27	UTC
BnaC03g56900D	1138.4	-2.37809	0.412947	1.99168e-10	1.1818e-08	Boron		BnaC09g44690D	69.7736	-2.35317	0.615637	1.09e-06	2.03e-05	Bosc		BnaC06g35810D	195.203	-3.89914	2.27882	0.00088998	0.00310401	UTC
BnaAnng30850D	14.2055	-2.37803	2.37158	0.0018693	0.0118008	Boron		BnaA02g11920D	269.625	-2.3528	0.487323	1.13e-08	3.94e-07	Bosc		BnaC03g16730D	21.9755	-3.89896	1.33222	4.59e-05	0.00023279	UTC
BnaA10g27080D	1635.97	-2.37797	0.305604	1.72318e-16	4.44195e-14	Boron		BnaC03g30720D	449.305	-2.35252	0.657192	2.87e-06	4.63e-05	Bosc		BnaA05g00810D	436.354	-3.89859	1.09355	5.38e-06	3.43e-05	UTC
BnaC06g35810D	195.203	-2.37421	1.89364	0.00184568	0.0116931	Boron		BnaC01g11550D	36511.1	-2.34891	0.501754	2.34e-08	7.52e-07	Bosc		BnaA06g08740D	54.7331	-3.89702	1.22826	2.11e-05	0.00011713	UTC
BnaA09g29110D	302.986	-2.37412	0.387557	2.15319e-11	1.67761e-09	Boron		BnaAnng31970D	52.121	-2.34856	0.789955	2.55e-05	0.00029065	Bosc		BnaCnng07960D	67.3194	-3.89402	1.29146	3.51e-05	0.00018328	UTC
BnaC08g20420D	182.224	-2.37354	0.565809	5.84138e-07	1.24798e-05	Boron		BnaC05g14290D	248.999	-2.34846	0.700506	6.77e-06	9.59e-05	Bosc		BnaA06g38230D	41.8394	-3.89277	1.06609	3.92e-06	2.58e-05	UTC
BnaA05g07520D	85.9374	-2.37336	0.874627	9.6332e-05	0.00101516	Boron		BnaA01g10000D	1214.32	-2.34791	0.450778	1.57e-09	6.86e-08	Bosc		BnaA03g38910D	46.0286	-3.892	1.56295	0.00015876	0.00069274	UTC
BnaA07g10080D	18.4519	-2.3733	1.11133	0.000393666	0.00330198	Boron		BnaC05g20170D	1574.75	-2.34131	0.523268	6.36e-08	1.78e-06	Bosc		BnaC04g48730D	31.7529	-3.89061	1.48993	0.00011487	0.00052204	UTC
BnaC04g21160D	13.3072	-2.37035	1.06998	0.000330301	0.00286277	Boron		BnaA02g07900D	243.819	-2.34062	0.806639	3.25e-05	0.00035499	Bosc		BnaA05g16480D	3352.64	-3.88963	0.46219	6.48e-19	2.99e-17	UTC
BnaA03g38340D	33301.9	-2.36771	0.383802	1.66179e-11	1.3336e-09	Boron		BnaA06g05360D	1469.27	-2.33989	0.714419	9.05e-06	0.00012219	Bosc		BnaC05g29040D	2453.18	-3.88697	0.366198	4.17e-28	6.16e-26	UTC
BnaC05g20150D	1485.36	-2.36724	0.370234	3.92931e-12	3.66885e-10	Boron		BnaA05g00800D	117.563	-2.33761	1.73477	0.00189984	0.00994738	Bosc		BnaA05g16460D	2480.59	-3.88681	0.360257	6.32e-29	1.05e-26	UTC
BnaA03g05400D	14.5053	-2.3661	0.900273	0.000121707	0.00123863	Boron		BnaC05g51960D	17.6185	-2.33722	1.50153	0.00126489	0.00718135	Bosc		BnaA09g34830D	293.283	-3.88241	0.623195	7.94e-12	1.4e-10	UTC
BnaA06g06110D	35.5906	-2.36572	0.748985	2.69445e-05	0.000344187	Boron		BnaC07g32890D	21.4237	-2.33673	1.83839	0.00215261	0.0110109	Bosc		BnaA01g20040D	3278.26	-3.88084	0.389102	3.29e-25	3.26e-23	UTC
BnaC03g56350D	28.7171	-2.36545	0.729219	2.06016e-05	0.000273807	Boron		BnaC02g40610D	9.33047	-2.33672	2.52069	0.00244183	0.0121872	Bosc		BnaA03g55900D	6.12605	-3.88004	1.8404	0.00040744	0.0015705	UTC
BnaC07g04210D	89.983	-2.36525	0.486355	2.67964e-08	8.49741e-07	Boron		BnaA07g13770D	1314.66	-2.33476	0.401668	5.17e-11	3.31e-09	Bosc		BnaC01g00330D	213.409	-3.87896	0.746223	3.4e-09	4.08e-08	UTC
BnaA05g01310D	20.6973	-2.36434	1.09476	0.000376916	0.00318559	Boron		BnaCnng53540D	114.173	-2.33416	0.411682	1.2e-10	7.01e-09	Bosc		BnaCnng31870D	12345.3	-3.8788	0.314796	1.13e-36	5.34e-34	UTC
BnaA08g27770D	91.2467	-2.36341	0.569662	7.22328e-07	1.50674e-05	Boron		BnaA09g27070D	66.8497	-2.33397	0.793064	2.86e-05	0.00031956	Bosc		BnaCnng21010D	10141.5	-3.87579	0.456428	3.46e-19	1.67e-17	UTC
BnaC07g32610D	291.568	-2.36296	0.573537	8.1582e-07	1.67095e-05	Boron		BnaC01g35500D	473.418	-2.33263	0.437572	8.2e-10	3.9e-08	Bosc		BnaA08g16080D	159.349	-3.87551	0.52164	1.87e-15	5.43e-14	UTC
BnaA03g05810D	134.439	-2.36203	1.03226	0.000282044	0.00251416	Boron		BnaC08g46630D	10.0058	-2.3291	1.68351	0.00179814	0.00950945	Bosc		BnaC05g40490D	135.955	-3.87415	0.828698	4.9e-08	4.78e-07	UTC
BnaA02g35440D	1105.1	-2.36106	0.275185	2.36653e-19	1.15048e-16	Boron		BnaA08g12890D	311.868	-2.32739	0.249168	8.57e-23	4.58e-20	Bosc		BnaC03g66560D	572.888	-3.8737	0.343487	2.82e-31	6.38e-29	UTC
BnaAnng06420D	34.7342	-2.36096	1.05972	0.000324435	0.00282108	Boron		BnaC01g18640D	17865.5	-2.32519	0.363362	1.34e-12	1.24e-10	Bosc		BnaC04g38510D	7.68734	-3.87367	1.68275	0.00025966	0.00106204	UTC
BnaA03g45670D	286.784	-2.3608	0.891205	0.000116035	0.0011883	Boron		BnaA05g03240D	107.608	-2.32244	2.57654	0.00240134	0.0120361	Bosc		BnaA03g25050D	1493.11	-3.87104	0.414779	1.75e-22	1.27e-20	UTC
BnaA05g34960D	13.3945	-2.35941	2.02849	0.00199495	0.0124537	Boron		BnaA01g02530D	1038.07	-2.32208	0.340641	8.07e-14	9.55e-12	Bosc		BnaC06g41920D	13.3344	-3.86988	1.55846	0.00016463	0.0007148	UTC
BnaCnng17620D	32.6652	-2.35912	0.622345	3.06225e-06	5.31681e-05	Boron		BnaA01g21180D	178.485	-2.32148	0.677882	5.36e-06	7.86e-05	Bosc		BnaC07g34270D	91.0282	-3.868	0.612244	4.61e-12	8.39e-11	UTC
BnaA03g32350D	126.31	-2.35535	0.679513	9.98626e-06	0.000146968	Boron		BnaA01g31950D	212.299	-2.3209	1.05878	0.0002742	0.0020584	Bosc		BnaA02g22400D	180.828	-3.86786	0.568991	1.85e-13	4.07e-12	UTC
BnaC04g17100D	111.816	-2.35387	0.411925	2.71137e-10	1.54785e-08	Boron		BnaA09g01040D	782.594	-2.32027	0.43327	7.28e-10	3.51e-08	Bosc		BnaCnng37580D	5.90187	-3.86748	2.0615	0.00067367	0.00243579	UTC
BnaA05g22160D	344.627	-2.3532	0.410527	2.44567e-10	1.42158e-08	Boron		BnaA03g06670D	408.077	-2.31683	0.371346	3.81e-12	3.17e-10	Bosc		BnaC03g06440D	27.3234	-3.8639	1.21718	2.16e-05	0.00011961	UTC
BnaC04g20020D	6.5297	-2.3529	1.50829	0.00125513	0.00857115	Boron		BnaA09g29090D	533.006	-2.3167	0.57352	4.61e-07	9.77e-06	Bosc		BnaC07g41200D	2010.56	-3.86293	0.404471	2.22e-23	1.8e-21	UTC
BnaA03g50360D	43.8061	-2.35104	0.603772	2.07985e-06	3.79837e-05	Boron		BnaC03g72430D	38.5833	-2.31665	1.60815	0.00163577	0.00882209	Bosc		BnaC08g26090D	105.423	-3.86259	0.778557	1.2e-08	1.31e-07	UTC
BnaA08g25300D	15.7556	-2.34956	2.292	0.00199246	0.0124408	Boron		BnaC03g14520D	1754.53	-2.31658	0.387577	1.96e-11	1.37e-09	Bosc		BnaA03g50000D	152.35	-3.86146	0.474238	6.75e-18	2.7e-16	UTC
BnaA05g01920D	178.816	-2.34835	0.486766	3.34952e-08	1.03104e-06	Boron		BnaC05g43540D	645.95	-2.31236	0.195243	2.17e-34	5.31e-31	Bosc		BnaC08g07970D	1341.64	-3.86139	0.36409	4.8e-28	7.01e-26	UTC
BnaA03g33370D	2029.38	-2.34767	0.304888	3.47852e-16	8.47559e-14	Boron		BnaAnng07690D	46.2089	-2.31102	2.22416	0.00273833	0.0133212	Bosc		BnaC05g28570D	1833.13	-3.85915	0.373546	8.77e-27	1.09e-24	UTC
BnaC08g12910D	721.588	-2.34673	0.384384	2.58824e-11	1.96707e-09	Boron		BnaA01g09550D	39.2901	-2.31004	0.846321	5.84e-05	0.00057637	Bosc		BnaC01g00600D	625.927	-3.85907	0.413921	1.96e-22	1.41e-20	UTC
BnaA07g12550D	59.7215	-2.34605	0.524758	1.80793e-07	4.47035e-06	Boron		BnaA04g04510D	311.125	-2.30864	0.340421	1.05e-13	1.21e-11	Bosc		BnaC04g16900D	358.271	-3.85846	0.520722	2.22e-15	6.4e-14	UTC
BnaA03g06670D	408.077	-2.34442	0.363217	2.76442e-12	2.67019e-10	Boron		BnaAnng33260D	22.5349	-2.30523	0.694218	8.01e-06	0.00011042	Bosc		BnaC07g45870D	10.4358	-3.85821	1.67863	0.00026521	0.0010818	UTC
BnaC03g39960D	118.991	-2.34426	0.467417	1.2884e-08	4.4819e-07	Boron		BnaC04g19100D	32.8473	-2.30441	1.28092	0.00075649	0.00472586	Bosc		BnaC04g20020D	6.5297	-3.85494	1.71978	0.00030509	0.00122252	UTC
BnaA09g51960D	1846.44	-2.34298	0.411968	3.24338e-10	1.80244e-08	Boron		BnaC08g31190D	80.2536	-2.3026	0.726954	1.39e-05	0.00017439	Bosc		BnaA03g18710D	23690.4	-3.85453	0.410748	1.11e-22	8.3e-21	UTC
BnaC05g44750D	88.9262	-2.34223	0.428089	1.11545e-09	5.41605e-08	Boron		BnaA03g53460D	194.432	-2.3021	0.688533	7.4e-06	0.00010331	Bosc		BnaAnng34150D	52.8637	-3.85426	0.778717	1.28e-08	1.4e-07	UTC
BnaC07g24960D	265.823	-2.34075	0.451139	5.24311e-09	2.07551e-07	Boron		BnaCnng20870D	948.556	-2.30121	0.425952	5.73e-10	2.84e-08	Bosc		BnaC09g07990D	24209	-3.85426	0.372926	8.49e-27	1.05e-24	UTC
BnaC08g36780D	41.3906	-2.34049	0.734627	2.55996e-05	0.000329368	Boron		BnaC08g48310D	13.0775	-2.29959	1.24039	0.00066645	0.00426356	Bosc		BnaC08g31190D	80.2536	-3.85081	0.696661	5.73e-10	7.78e-09	UTC
BnaA01g01990D	409.676	-2.33903	0.351499	7.34707e-13	8.17768e-11	Boron		BnaA02g13590D	26.0172	-2.29905	1.90414	0.00245456	0.0122269	Bosc		BnaC03g52010D	134.609	-3.84932	1.3064	4.51e-05	0.00022912	UTC
BnaCnng08060D	70.5607	-2.33867	0.589949	1.60524e-06	3.03037e-05	Boron		BnaA08g22030D	27.6611	-2.29547	1.90571	0.00247386	0.0123011	Bosc		BnaC07g35410D	7.22395	-3.84755	2.13397	0.00078839	0.00279056	UTC
BnaA09g28510D	1236.4	-2.33828	0.711169	1.8558e-05	0.000249891	Boron		BnaC09g49050D	77.5005	-2.29489	0.832205	5.44e-05	0.00054437	Bosc		BnaC08g43200D	10955.6	-3.84731	0.43663	2.2e-20	1.24e-18	UTC
BnaAnng25560D	1642.55	-2.33719	0.335779	8.8256e-14	1.242e-11	Boron		BnaC07g18680D	25.395	-2.29218	0.880867	8.8e-05	0.00080983	Bosc		BnaC03g10190D	565.857	-3.84696	1.32739	5.23e-05	0.00026125	UTC
BnaA06g32160D	351.357	-2.33592	0.526699	2.16415e-07	5.25832e-06	Boron		BnaA01g21030D	40.8879	-2.29045	0.720544	1.35e-05	0.00017113	Bosc		BnaA06g32360D	6.32147	-3.84548	2.10033	0.00074909	0.00266655	UTC
BnaC05g47040D	680.785	-2.33587	0.479613	2.7272e-08	8.6111e-07	Boron		BnaA03g40100D	63.1725	-2.28895	0.778538	3.05e-05	0.00033667	Bosc		BnaA09g34720D	34448.1	-3.84515	0.39215	1.89e-24	1.73e-22	UTC
BnaAnng08930D	469.835	-2.33469	0.469904	1.66693e-08	5.59996e-07	Boron		BnaC04g02520D	137.12	-2.28757	0.712628	1.22e-05	0.00015706	Bosc		BnaA09g53290D	10.8664	-3.84501	1.42048	9.14e-05	0.0004273	UTC
BnaC02g30540D	309.219	-2.33374	0.46924	1.62783e-08	5.49373e-07	Boron		BnaA08g04750D	57.1965	-2.28747	1.95876	0.00260768	0.0128267	Bosc		BnaA06g40660D	435.469	-3.84488	0.661113	1.08e-10	1.63e-09	UTC
BnaA09g31270D	70.0997	-2.33332	0.703692	1.7067e-05	0.000233024	Boron		BnaC07g34060D	404.697	-2.28723	0.336191	9.23e-14	1.08e-11	Bosc		BnaA01g25890D	531.188	-3.84421	0.382265	1.53e-25	1.58e-23	UTC
BnaA09g04980D	8816.05	-2.33242	0.400265	1.45214e-10	8.94455e-09	Boron		BnaC09g47860D	221.418	-2.28621	0.944546	0.00015119	0.00126456	Bosc		BnaA09g27190D	52.1584	-3.84379	0.476179	1.24e-17	4.81e-16	UTC
BnaC04g12480D	1152.5	-2.33081	0.335652	1.00435e-13	1.3836e-11	Boron		BnaC01g03410D	750.822	-2.2859	0.445606	2.57e-09	1.06e-07	Bosc		BnaC09g33990D	6.38398	-3.84169	1.72803	0.00032215	0.00128179	UTC
BnaC01g17000D	1748.16	-2.33021	0.40159	1.68996e-10	1.02485e-08	Boron		BnaA03g11060D	27.2939	-2.28567	1.74643	0.00214551	0.0109803	Bosc		BnaC07g31500D	1032.56	-3.8415	0.50056	3e-16	9.76e-15	UTC
BnaA06g23190D	4917.48	-2.33006	0.386092	4.13771e-11	2.97915e-09	Boron		BnaC07g31600D	9.51407	-2.28499	1.28678	0.00081578	0.00501907	Bosc		BnaC09g36720D	1472.42	-3.83984	0.35753	1.18e-28	1.86e-26	UTC
BnaA09g06690D	8958.41	-2.32985	0.359994	2.54185e-12	2.47143e-10	Boron		BnaA09g11090D	7.88717	-2.28257	1.94499	0.0026066	0.0128235	Bosc		BnaAnng15970D	535.699	-3.83961	0.397603	8.24e-24	7.03e-22	UTC
BnaA05g34630D	711.188	-2.3286	0.344253	3.54398e-13	4.27195e-11	Boron		BnaC05g43440D	244.347	-2.28144	0.389634	4.27e-11	2.78e-09	Bosc		BnaA09g23050D	71.5495	-3.83913	0.53895	1.91e-14	4.9e-13	UTC
BnaA06g02190D	212.38	-2.32824	0.496716	6.77021e-08	1.89283e-06	Boron		BnaC04g38720D	27.2641	-2.28112	0.75866	2.47e-05	0.0002831	Bosc		BnaC02g42230D	30.7892	-3.83851	2.7748	0.00142654	0.00466426	UTC
BnaCnng37500D	113.075	-2.3281	0.703063	1.74449e-05	0.000236878	Boron		BnaA03g22890D	135.158	-2.28091	0.449762	3.53e-09	1.4e-07	Bosc		BnaC06g26170D	1826.29	-3.83849	0.651035	6.72e-11	1.05e-09	UTC
BnaC03g28910D	270.46	-2.32755	0.465628	1.44716e-08	4.96371e-07	Boron		BnaA02g07470D	81.8535	-2.27845	0.51029	7.19e-08	1.98e-06	Bosc		BnaA07g33750D	12.9646	-3.8377	1.35418	6.38e-05	0.00031112	UTC
BnaC08g09180D	5797.44	-2.3268	0.405627	2.51397e-10	1.4541e-08	Boron		BnaA06g27550D	161.79	-2.27621	0.542425	2.45e-07	5.7e-06	Bosc		BnaA02g27250D	75.0729	-3.83724	0.733957	3.05e-09	3.69e-08	UTC
BnaA06g40730D	1730.18	-2.32622	0.622101	3.91124e-06	6.55297e-05	Boron		BnaC06g04700D	6.85912	-2.27534	1.76178	0.00223208	0.0113414	Bosc		BnaC05g45060D	19.7774	-3.83673	1.25256	3.17e-05	0.00016789	UTC
BnaC09g21040D	93.162	-2.32577	0.604516	2.59481e-06	4.60443e-05	Boron		BnaC03g61270D	55.7658	-2.27468	0.751485	2.33e-05	0.0002693	Bosc		BnaA06g38550D	2776.81	-3.83249	0.400889	2.14e-23	1.74e-21	UTC
BnaCnng36670D	331.161	-2.32522	0.430996	1.76306e-09	8.02088e-08	Boron		BnaC03g48330D	33.9593	-2.27299	1.81276	0.00237198	0.0119174	Bosc		BnaC06g35900D	225.802	-3.83214	0.936779	7.2e-07	5.58e-06	UTC
BnaC05g37150D	545.321	-2.32445	0.560605	7.78094e-07	1.60599e-05	Boron		BnaC04g53920D	96.3821	-2.27109	0.470569	1.26e-08	4.36e-07	Bosc		BnaC08g14480D	42.4363	-3.83082	0.807717	3.71e-08	3.7e-07	UTC
BnaC08g30030D	24.6387	-2.32406	1.10796	0.000452602	0.00369981	Boron		BnaA10g07320D	25.9192	-2.26926	0.986762	0.00021662	0.0016997	Bosc		BnaC09g06210D	1492.1	-3.82976	0.352893	3.52e-29	6.11e-27	UTC
BnaC03g06440D	27.3234	-2.31856	1.30277	0.000876145	0.00640546	Boron		BnaCnng52280D	66.8853	-2.26901	0.578908	8.14e-07	1.58e-05	Bosc		BnaA05g13700D	202.007	-3.8293	0.440216	6.17e-20	3.27e-18	UTC
BnaA01g02530D	1038.07	-2.31737	0.335194	1.28276e-13	1.70332e-11	Boron		BnaA03g37990D	10054.5	-2.26687	0.49144	3.62e-08	1.1e-06	Bosc		BnaA07g11510D	54.2729	-3.82907	0.792042	2.37e-08	2.45e-07	UTC
BnaA06g17400D	765.436	-2.31618	0.387557	6.09851e-11	4.20069e-09	Boron		BnaA05g14760D	987.156	-2.26621	0.276784	2.52e-18	6.93e-16	Bosc		BnaA06g06760D	162.747	-3.82866	0.840374	9.1e-08	8.45e-07	UTC
BnaC05g05130D	489.646	-2.31497	0.358586	2.91443e-12	2.79672e-10	Boron		BnaA02g25020D	1363.09	-2.26529	0.515355	1.01e-07	2.67e-06	Bosc		BnaA09g39100D	391.928	-3.82828	0.392301	3.1e-24	2.74e-22	UTC
BnaC05g05910D	512.129	-2.31467	0.405551	3.04911e-10	1.70983e-08	Boron		BnaA07g20150D	499.863	-2.26471	1.37584	0.00112196	0.00650231	Bosc		BnaC07g37680D	3696.54	-3.82788	0.233609	4.31e-62	2.82e-58	UTC
BnaC07g39100D	40.091	-2.3145	0.742016	3.26101e-05	0.000404952	Boron		BnaAnng34030D	28.5415	-2.2622	0.906102	0.00012483	0.00107799	Bosc		BnaA05g09020D	341.134	-3.82766	0.345878	3.32e-30	6.62e-28	UTC
BnaA07g23450D	367.866	-2.3145	0.499773	9.06692e-08	2.44209e-06	Boron		BnaA03g46400D	47.7768	-2.25549	0.39724	1.26e-10	7.32e-09	Bosc		BnaC01g00770D	35.1863	-3.82683	0.888753	2.86e-07	2.41e-06	UTC
BnaCnng29490D	46.6347	-2.31406	0.670635	1.11891e-05	0.000162515	Boron		BnaA10g12890D	91.5631	-2.25439	0.798929	4.67e-05	0.00048048	Bosc		BnaA08g04360D	103.549	-3.82405	0.948515	9.31e-07	7.03e-06	UTC
BnaC02g08620D	1440.2	-2.31015	0.31089	2.99105e-15	5.9441e-13	Boron		BnaC06g27400D	39.004	-2.25421	0.757732	2.84e-05	0.00031758	Bosc		BnaA09g48920D	12273.3	-3.82403	0.404236	5.69e-23	4.42e-21	UTC
BnaC01g22890D	61.6761	-2.30909	0.738818	3.22397e-05	0.000401041	Boron		BnaA03g55780D	146.731	-2.2528	0.516678	1.21e-07	3.12e-06	Bosc		BnaC08g05450D	12837.2	-3.82211	0.44336	1.24e-19	6.37e-18	UTC
BnaC04g47190D	99.645	-2.30895	0.736992	3.15093e-05	0.000393025	Boron		BnaC01g06980D	11.98	-2.252	1.02343	0.00028974	0.00214981	Bosc		BnaC02g07830D	28.5866	-3.82089	1.18924	1.98e-05	0.00011068	UTC
BnaA07g19820D	395.77	-2.30718	0.638714	6.41746e-06	0.000100399	Boron		BnaAnng03940D	75.0673	-2.25093	0.575287	8.58e-07	1.65e-05	Bosc		BnaAnng07670D	13.5503	-3.82059	1.35548	6.77e-05	0.00032801	UTC
BnaA02g34830D	738.88	-2.30577	0.369228	1.16592e-11	9.70069e-10	Boron		BnaC06g01430D	534.457	-2.24892	0.625888	3.11e-06	4.95e-05	Bosc		BnaA10g13830D	154.68	-3.8188	0.759896	9.1e-09	1.02e-07	UTC
BnaA07g08060D	12.2797	-2.30502	1.65544	0.00171824	0.0110632	Boron		BnaC01g08350D	293.067	-2.24867	0.386926	5.8e-11	3.66e-09	Bosc		BnaC08g28990D	71.9477	-3.81653	0.743753	5.24e-09	6.09e-08	UTC
BnaA07g14420D	16203.2	-2.30448	0.466977	2.0899e-08	6.82981e-07	Boron		BnaA01g02550D	86.8827	-2.24705	0.675954	8.53e-06	0.0001163	Bosc		BnaA08g16090D	1639.16	-3.81596	0.394584	7.51e-24	6.42e-22	UTC
BnaCnng74600D	4349.93	-2.30355	0.503109	1.18333e-07	3.09506e-06	Boron		BnaA09g55990D	481.603	-2.2461	0.285055	3.18e-17	7.27e-15	Bosc		BnaA02g02560D	117.735	-3.81131	0.675197	3.09e-10	4.37e-09	UTC
BnaA08g01590D	2642.26	-2.30303	0.465478	1.96445e-08	6.47377e-07	Boron		BnaA07g06220D	144.148	-2.24378	0.489273	4.25e-08	1.26e-06	Bosc		BnaA03g32810D	428.255	-3.80945	1.47023	0.00012982	0.00058129	UTC
BnaA06g40640D	260.485	-2.30302	0.514867	1.92833e-07	4.74413e-06	Boron		BnaA01g29520D	1696.38	-2.24309	0.223202	9.18e-26	7.3e-23	Bosc		BnaC08g32350D	25.5123	-3.80944	2.04144	0.00072094	0.00258288	UTC
BnaA07g16930D	106.103	-2.30291	0.375721	2.43324e-11	1.86614e-09	Boron		BnaA02g29380D	708.943	-2.24303	0.474807	2.17e-08	7.03e-07	Bosc		BnaC03g70700D	6273.06	-3.80646	0.431095	2.01e-20	1.14e-18	UTC
BnaA01g19280D	1478.12	-2.29911	0.288919	4.99794e-17	1.45544e-14	Boron		BnaC07g16710D	216.773	-2.24275	0.705893	1.45e-05	0.00018066	Bosc		BnaA05g20080D	49.0296	-3.80497	1.05006	4.74e-06	3.06e-05	UTC
BnaA10g23620D	126.87	-2.2982	0.573064	1.42352e-06	2.73383e-05	Boron		BnaC04g34370D	70.4392	-2.24178	1.24979	0.00081932	0.0050356	Bosc		BnaA09g50450D	8.85398	-3.8039	1.61569	0.00024149	0.00099654	UTC
BnaA03g24840D	83.6871	-2.29456	0.608731	3.66987e-06	6.19444e-05	Boron		BnaC09g52000D	70.1367	-2.23734	2.21569	0.00304327	0.0144953	Bosc		BnaAnng27590D	18.1557	-3.80158	1.83971	0.00047677	0.00180206	UTC
BnaC09g36720D	1472.42	-2.29393	0.35708	3.75013e-12	3.5183e-10	Boron		BnaC03g65520D	2900.27	-2.23732	0.305467	2.33e-15	3.73e-13	Bosc		BnaC04g33710D	40.9935	-3.80097	1.00139	2.47e-06	1.7e-05	UTC
BnaA07g35450D	75.745	-2.29391	0.405514	4.2662e-10	2.30869e-08	Boron		BnaC02g05010D	1057.63	-2.23647	0.292812	2.15e-16	4.31e-14	Bosc		BnaC04g12480D	1152.5	-3.80088	0.336549	2.7e-31	6.15e-29	UTC
BnaC07g31500D	1032.56	-2.29379	0.506026	1.489e-07	3.77865e-06	Boron		BnaA03g46050D	379.598	-2.23378	0.362449	6.85e-12	5.32e-10	Bosc		BnaC04g09660D	23.6889	-3.80029	1.03097	3.76e-06	2.49e-05	UTC
BnaA03g30450D	555.286	-2.29349	0.330754	1.16725e-13	1.58574e-11	Boron		BnaA02g31020D	27.4617	-2.2323	2.3885	0.00293251	0.0140657	Bosc		BnaA04g00410D	133.928	-3.79995	1.33275	6.26e-05	0.00030632	UTC
BnaA03g51050D	14.0225	-2.29078	0.820867	8.68717e-05	0.00092861	Boron		BnaC06g42410D	49.4033	-2.23098	1.13265	0.00054039	0.0035789	Bosc		BnaC07g32610D	291.568	-3.79893	0.563115	2.93e-13	6.27e-12	UTC
BnaC05g08700D	86.9813	-2.28985	0.503621	1.40661e-07	3.5928e-06	Boron		BnaA07g04160D	569.75	-2.23068	0.392354	1.25e-10	7.27e-09	Bosc		BnaC09g25960D	6.633	-3.79873	2.21634	0.00096508	0.00332727	UTC
BnaC01g11750D	664.415	-2.28892	0.515869	2.32795e-07	5.61226e-06	Boron		BnaC03g47950D	799.89	-2.22831	0.467531	1.8e-08	6.01e-07	Bosc		BnaA05g25190D	25.9134	-3.79804	1.0559	5.27e-06	3.37e-05	UTC
BnaA09g18400D	659.171	-2.28744	0.246767	5.49776e-22	4.09368e-19	Boron		BnaC08g44980D	1130.41	-2.22824	0.469729	2.02e-08	6.61e-07	Bosc		BnaA07g38250D	9437.96	-3.79567	0.48971	1.78e-16	5.99e-15	UTC
BnaC03g45180D	38947.3	-2.28307	0.34877	1.71371e-12	1.72911e-10	Boron		BnaC01g22150D	327.752	-2.22748	0.685022	1.14e-05	0.00014823	Bosc		BnaC02g23550D	316.922	-3.79238	0.350403	5.23e-29	8.82e-27	UTC
BnaA02g18760D	39.1877	-2.28301	0.712291	2.61228e-05	0.000334832	Boron		BnaC05g41510D	55.6035	-2.22437	0.797338	5.38e-05	0.00053906	Bosc		BnaA04g29490D	526.298	-3.79221	0.38513	1.39e-24	1.28e-22	UTC
BnaA10g15870D	363.445	-2.2828	0.561675	1.17247e-06	2.30436e-05	Boron		BnaC05g49600D	125.978	-2.2235	0.31609	1.97e-14	2.61e-12	Bosc		BnaC03g13260D	15.2064	-3.79054	1.31756	5.85e-05	0.0002884	UTC
BnaA10g20670D	29.5087	-2.28251	1.06186	0.000424052	0.00351884	Boron		BnaC03g25670D	18.6819	-2.22318	0.960599	0.00021991	0.00172091	Bosc		BnaC04g19900D	9.00659	-3.78825	4.43533	0.00066594	0.00241199	UTC
BnaA03g09900D	864.29	-2.28222	0.327174	8.92024e-14	1.2497e-11	Boron		BnaC08g48960D	110.105	-2.22164	0.552672	5.69e-07	1.17e-05	Bosc		BnaA05g30600D	14.7965	-3.78395	1.21068	2.73e-05	0.00014701	UTC
BnaC03g41850D	5277.5	-2.28147	0.443088	7.23423e-09	2.72611e-07	Boron		BnaA09g53300D	72.49	-2.22062	0.647705	6.04e-06	8.69e-05	Bosc		BnaC01g37680D	473.377	-3.78365	1.51976	0.00017384	0.00074909	UTC
BnaC05g19370D	72.3414	-2.27764	0.604799	3.81883e-06	6.41459e-05	Boron		BnaC06g21700D	116.053	-2.2204	0.626321	3.89e-06	6.01e-05	Bosc		BnaA09g10970D	56.4703	-3.78359	0.496804	5.22e-16	1.63e-14	UTC
BnaC04g33220D	53.8223	-2.27648	0.960035	0.000257063	0.00232317	Boron		BnaA01g06300D	29.8795	-2.21898	0.673584	9.88e-06	0.00013157	Bosc		BnaC05g34100D	116.686	-3.78246	0.482979	9.62e-17	3.34e-15	UTC
BnaC08g19180D	925.264	-2.27569	0.511224	2.2324e-07	5.40675e-06	Boron		BnaA06g29320D	1153.21	-2.21861	0.413058	7.62e-10	3.64e-08	Bosc		BnaC09g14830D	166.395	-3.78228	0.577454	1.14e-12	2.25e-11	UTC
BnaA10g15970D	98.7581	-2.27522	0.610001	4.38734e-06	7.24947e-05	Boron		BnaA03g35840D	47.4655	-2.21756	2.01044	0.00302529	0.0144272	Bosc		BnaA02g08560D	156.639	-3.78196	0.353824	2.29e-28	3.51e-26	UTC
BnaC01g37160D	2185.86	-2.27451	0.407789	6.98719e-10	3.54935e-08	Boron		BnaC03g38550D	81.1326	-2.21647	0.382591	6.76e-11	4.19e-09	Bosc		BnaC02g07850D	44.5939	-3.78173	0.946607	1.13e-06	8.41e-06	UTC
BnaA09g06190D	413.708	-2.27448	0.656475	1.13083e-05	0.000163948	Boron		BnaA09g05710D	520.75	-2.21491	0.619134	3.46e-06	5.44e-05	Bosc		BnaA09g36380D	334.439	-3.78128	0.509878	2.41e-15	6.91e-14	UTC
BnaA04g13320D	362.482	-2.27397	0.295111	3.92021e-16	9.48982e-14	Boron		BnaA01g28800D	419.754	-2.21481	0.251868	1.48e-20	5.64e-18	Bosc		BnaC04g36460D	161.363	-3.78028	0.349036	4.92e-29	8.41e-27	UTC
BnaA02g01830D	48.2883	-2.27328	0.511595	2.32395e-07	5.60541e-06	Boron		BnaC02g25390D	213.918	-2.21309	0.455961	1.19e-08	4.14e-07	Bosc		BnaC03g38540D	8595.68	-3.77937	0.282609	1.72e-42	1.78e-39	UTC
BnaC05g06220D	720.125	-2.27325	0.28168	2.11825e-17	6.66331e-15	Boron		BnaC01g05630D	49.013	-2.21249	0.57333	1.13e-06	2.09e-05	Bosc		BnaC07g22490D	47.9562	-3.7759	0.688169	7.99e-10	1.06e-08	UTC
BnaA06g16100D	27.2547	-2.2723	1.26894	0.000904633	0.00656884	Boron		BnaC03g60270D	50.8367	-2.21146	0.648611	6.56e-06	9.31e-05	Bosc		BnaC05g00460D	1530.56	-3.77536	0.841967	1.35e-07	1.22e-06	UTC
BnaC05g07000D	26.2358	-2.27131	0.977969	0.000290173	0.0025757	Boron		BnaCnng48410D	2734.53	-2.20983	0.264312	6.36e-19	1.91e-16	Bosc		BnaC09g41990D	43.5414	-3.77353	0.732087	4.91e-09	5.74e-08	UTC
BnaC08g49440D	839.602	-2.27063	0.40019	4.04905e-10	2.20131e-08	Boron		BnaCnng47750D	85.5916	-2.2094	0.616438	3.4e-06	5.36e-05	Bosc		BnaC05g44980D	232.795	-3.77267	0.789757	3.37e-08	3.39e-07	UTC
BnaA05g16480D	3352.64	-2.27035	0.466739	3.17316e-08	9.81376e-07	Boron		BnaA03g32230D	425.491	-2.20866	0.345709	1.67e-12	1.51e-10	Bosc		BnaC07g12790D	41.551	-3.77255	1.05076	5.54e-06	3.53e-05	UTC
BnaC06g40160D	8.32823	-2.26959	1.17728	0.000690429	0.00526973	Boron		BnaA02g06940D	34.0273	-2.20741	0.799095	6e-05	0.0005894	Bosc		BnaC01g38610D	145.321	-3.77019	0.421426	7.51e-21	4.54e-19	UTC
BnaC04g34390D	17963.5	-2.26879	0.444505	9.38195e-09	3.4109e-07	Boron		BnaC01g37260D	282.645	-2.2056	0.659423	8.39e-06	0.0001147	Bosc		BnaCnng75130D	142.801	-3.76997	1.80389	0.00046446	0.00176053	UTC
BnaA09g38130D	68.1056	-2.26854	0.527984	4.49821e-07	9.98501e-06	Boron		BnaA06g25300D	44.0971	-2.20144	1.24535	0.00091136	0.0055032	Bosc		BnaA01g34170D	97.6986	-3.76982	0.497098	6.85e-16	2.11e-14	UTC
BnaC05g38740D	403.238	-2.26796	1.91328	0.00224258	0.0136674	Boron		BnaA10g10930D	151.382	-2.20073	0.582404	1.6e-06	2.8e-05	Bosc		BnaCnng68320D	1568.43	-3.76852	0.430193	4e-20	2.18e-18	UTC
BnaA02g19770D	609.314	-2.26759	0.431583	4.24884e-09	1.72725e-07	Boron		BnaC07g45310D	2151.32	-2.19954	0.296552	1.22e-15	2.12e-13	Bosc		BnaA10g27610D	81.7185	-3.76787	0.73899	6.64e-09	7.59e-08	UTC
BnaC03g18980D	38484.5	-2.26689	0.42748	3.26961e-09	1.36696e-07	Boron		BnaCnng38000D	434.746	-2.19799	0.396949	3.09e-10	1.61e-08	Bosc		BnaC03g25160D	210.589	-3.76756	0.901572	5.32e-07	4.25e-06	UTC
BnaA02g02290D	12036.5	-2.26672	0.403584	5.68412e-10	2.96868e-08	Boron		BnaA03g12410D	33.9227	-2.19582	0.907817	0.0001699	0.00138999	Bosc		BnaA03g58500D	19.5908	-3.7665	0.795991	4.24e-08	4.18e-07	UTC
BnaC08g25680D	4154.37	-2.26568	0.39311	2.42308e-10	1.41124e-08	Boron		BnaA03g25050D	1493.11	-2.19573	0.428112	2.93e-09	1.2e-07	Bosc		BnaC05g23580D	55.981	-3.7656	0.948446	1.28e-06	9.36e-06	UTC
BnaA09g42650D	242.403	-2.26535	0.641595	9.12543e-06	0.00013576	Boron		BnaC06g25940D	12.2285	-2.19556	1.0778	0.00047535	0.00323038	Bosc		BnaC01g12420D	23.9192	-3.76486	1.00925	3.3e-06	2.21e-05	UTC
BnaA07g32000D	106.541	-2.26438	0.591469	3.07824e-06	5.33671e-05	Boron		BnaC04g00140D	61.0164	-2.19518	0.525704	3.01e-07	6.79e-06	Bosc		BnaC04g27640D	106.971	-3.7645	0.705256	1.86e-09	2.32e-08	UTC
BnaC08g04860D	1208.84	-2.26424	0.437892	6.66791e-09	2.55028e-07	Boron		BnaC02g37670D	18.9839	-2.19497	2.08757	0.00321518	0.0151595	Bosc		BnaCnng02110D	333.687	-3.76328	1.06899	7.22e-06	4.48e-05	UTC
BnaA06g04680D	39.3925	-2.26351	0.697315	2.36155e-05	0.000307466	Boron		BnaC07g46450D	11.5238	-2.19471	1.73604	0.00255495	0.0126222	Bosc		BnaA02g29010D	15717.5	-3.76303	0.504896	1.88e-15	5.46e-14	UTC
BnaC03g17950D	75.3464	-2.26328	0.480376	6.78434e-08	1.89498e-06	Boron		BnaC05g14330D	46.8244	-2.19471	0.874264	0.00013071	0.00112021	Bosc		BnaA07g24890D	51.9824	-3.76257	0.837995	1.34e-07	1.2e-06	UTC
BnaA10g14380D	2005.8	-2.26187	0.32595	1.20477e-13	1.61802e-11	Boron		BnaC09g26410D	14510.8	-2.19396	0.291213	5.08e-16	9.34e-14	Bosc		BnaCnng31690D	293.602	-3.7617	0.532306	3.26e-14	8.04e-13	UTC
BnaA09g47510D	7526.08	-2.25999	0.300433	1.66428e-15	3.49641e-13	Boron		BnaA06g18760D	51.1705	-2.19349	0.509799	1.71e-07	4.22e-06	Bosc		BnaC07g10600D	16.66	-3.76125	2.1593	0.000949	0.0032803	UTC
BnaA04g26320D	1722.5	-2.25529	0.29619	8.30033e-16	1.87072e-13	Boron		BnaA04g10780D	381.509	-2.18995	0.42251	2.21e-09	9.3e-08	Bosc		BnaC09g11040D	239.64	-3.76081	0.851336	1.87e-07	1.64e-06	UTC
BnaC03g38540D	8595.68	-2.25481	0.283355	5.52149e-17	1.58437e-14	Boron		BnaA08g09980D	231.284	-2.1899	0.489248	7.74e-08	2.11e-06	Bosc		BnaC05g34130D	1479.26	-3.76052	0.411189	1.23e-21	7.99e-20	UTC
BnaCnng48490D	28.5533	-2.25373	0.657113	1.31363e-05	0.00018638	Boron		BnaA01g03300D	159.58	-2.18715	1.1957	0.00080161	0.00494982	Bosc		BnaC07g15340D	6.10201	-3.76016	2.14101	0.0009256	0.0032092	UTC
BnaC03g67900D	173.934	-2.25363	0.435605	6.70733e-09	2.56369e-07	Boron		BnaA10g00230D	25.0159	-2.18712	2.35243	0.00314516	0.0148854	Bosc		BnaA07g09130D	23.5114	-3.7596	1.77284	0.00043715	0.00167067	UTC
BnaA06g04390D	443.711	-2.25344	0.360818	1.29632e-11	1.06501e-09	Boron		BnaC01g04600D	81.5977	-2.18575	0.463189	2.43e-08	7.76e-07	Bosc		BnaC07g11110D	20.8914	-3.75949	1.03306	4.68e-06	3.03e-05	UTC
BnaC08g34750D	171.999	-2.25309	0.654079	1.25017e-05	0.000178625	Boron		BnaC07g17390D	696.793	-2.18444	0.493635	9.9e-08	2.62e-06	Bosc		BnaA05g29390D	14589.8	-3.75764	0.450384	1.51e-18	6.6e-17	UTC
BnaCnng57190D	881.501	-2.25242	0.386854	1.75674e-10	1.05663e-08	Boron		BnaC01g05190D	928.204	-2.18344	0.518254	2.6e-07	5.98e-06	Bosc		BnaA04g16190D	213.987	-3.75715	0.575836	1.4e-12	2.74e-11	UTC
BnaC02g25950D	1126.73	-2.25055	0.646522	1.10881e-05	0.000161368	Boron		BnaA02g04750D	3115.73	-2.18303	0.555038	8.7e-07	1.67e-05	Bosc		BnaC07g23800D	41.6944	-3.75612	0.94241	1.21e-06	8.93e-06	UTC
BnaA03g33970D	275.407	-2.25049	0.398684	4.99029e-10	2.65415e-08	Boron		BnaA10g00380D	762.55	-2.18168	1.00308	0.00033797	0.00244569	Bosc		BnaC02g04400D	59.2303	-3.75601	0.701208	1.69e-09	2.14e-08	UTC
BnaC03g68860D	6.29959	-2.25021	1.55922	0.00170691	0.0109999	Boron		BnaC04g38570D	26.9236	-2.17863	0.960619	0.00026436	0.00199776	Bosc		BnaC09g39700D	212.188	-3.75084	0.531088	3.43e-14	8.4e-13	UTC
BnaA07g27460D	4207.11	-2.24938	0.506789	2.48103e-07	5.92547e-06	Boron		BnaA06g12410D	328.134	-2.17841	0.35404	7.9e-12	6.08e-10	Bosc		BnaC03g26740D	90.9786	-3.75064	1.99899	0.00074231	0.00264641	UTC
BnaA02g02280D	7.74772	-2.2485	1.11566	0.00059014	0.00462313	Boron		BnaA05g33280D	106.989	-2.17821	0.615708	4.26e-06	6.5e-05	Bosc		BnaA02g04700D	75.4166	-3.75032	0.607251	1.36e-11	2.33e-10	UTC
BnaA03g12800D	165.98	-2.24777	0.49635	1.65032e-07	4.14539e-06	Boron		BnaA09g45060D	16.4111	-2.1782	1.17832	0.00077349	0.0048123	Bosc		BnaC03g39560D	8.33087	-3.74804	2.33906	0.00121027	0.00404023	UTC
BnaA03g04590D	17.1617	-2.24664	1.84071	0.00225033	0.013699	Boron		BnaC03g73270D	378.359	-2.17564	0.360845	1.72e-11	1.22e-09	Bosc		BnaAnng39280D	55.6136	-3.74771	0.646905	1.42e-10	2.1e-09	UTC
BnaA03g46320D	43.8795	-2.24481	0.80656	9.42459e-05	0.00099675	Boron		BnaA02g22360D	160.548	-2.17526	0.598727	2.96e-06	4.76e-05	Bosc		BnaA10g01600D	11.0455	-3.74575	1.56409	0.00022907	0.00095075	UTC
BnaA05g24690D	243.198	-2.24404	0.767071	6.3585e-05	0.000714621	Boron		BnaA02g34030D	1235.24	-2.17356	0.416787	1.91e-09	8.19e-08	Bosc		BnaA09g23500D	197.025	-3.74458	0.402421	2.86e-22	2.02e-20	UTC
BnaC06g20270D	92.869	-2.2438	0.789612	8.04338e-05	0.00086975	Boron		BnaC01g05230D	93067	-2.17313	0.359834	1.62e-11	1.16e-09	Bosc		BnaC04g52490D	57.2611	-3.74366	0.673338	5.53e-10	7.54e-09	UTC
BnaA02g02510D	6.44448	-2.24349	2.22596	0.00234097	0.0141294	Boron		BnaA05g00320D	117.905	-2.17018	0.681299	1.56e-05	0.0001921	Bosc		BnaC08g07850D	7948.42	-3.73983	0.379235	1.32e-24	1.22e-22	UTC
BnaC03g37710D	342.055	-2.2423	0.471048	5.5742e-08	1.60106e-06	Boron		BnaA06g34330D	36.3034	-2.17006	0.789406	6.59e-05	0.00063681	Bosc		BnaC07g25300D	265.309	-3.73525	1.56079	0.0002321	0.0009617	UTC
BnaA03g34940D	336.897	-2.24199	0.441124	1.1058e-08	3.92088e-07	Boron		BnaC05g04720D	177.262	-2.16989	0.559423	1.11e-06	2.06e-05	Bosc		BnaA09g32110D	214.748	-3.73495	0.6147	2.6e-11	4.29e-10	UTC
BnaA03g09680D	44.6641	-2.24173	0.672366	1.83679e-05	0.000247759	Boron		BnaAnng14330D	151.345	-2.1679	0.536242	5.6e-07	1.16e-05	Bosc		BnaA10g27240D	13.1307	-3.73364	1.32912	7.52e-05	0.00035932	UTC
BnaCnng30500D	66.3861	-2.24142	0.612041	5.93402e-06	9.37593e-05	Boron		BnaC09g21490D	7.66355	-2.16588	2.30401	0.003291	0.0154328	Bosc		BnaC03g24510D	122.34	-3.7329	0.574543	1.75e-12	3.37e-11	UTC
BnaC09g52880D	14.9626	-2.23891	1.27505	0.0010059	0.00716791	Boron		BnaA09g00800D	375.44	-2.16511	0.345798	4.05e-12	3.33e-10	Bosc		BnaA07g10530D	208.556	-3.73286	0.628456	6.02e-11	9.42e-10	UTC
BnaA04g04510D	311.125	-2.2383	0.331498	4.67352e-13	5.46551e-11	Boron		BnaA09g55830D	855.319	-2.16279	0.594618	2.97e-06	4.77e-05	Bosc		BnaC01g02960D	68.9354	-3.73274	1.53538	0.0002112	0.00088583	UTC
BnaC02g31430D	10.5977	-2.23704	0.909835	0.000218945	0.00203256	Boron		BnaA07g24620D	1190.38	-2.16223	0.654035	1.03e-05	0.00013614	Bosc		BnaC06g38470D	82.7516	-3.73243	0.641284	1.23e-10	1.85e-09	UTC
BnaA03g18710D	23690.4	-2.23644	0.41448	2.09044e-09	9.19045e-08	Boron		BnaA10g18040D	143.808	-2.15994	0.623488	5.78e-06	8.37e-05	Bosc		BnaA05g02460D	15.4775	-3.73235	1.41307	0.00012095	0.00054623	UTC
BnaA02g03440D	16.9339	-2.2363	2.0402	0.00242906	0.0145773	Boron		BnaC08g48840D	510.375	-2.15923	0.360857	2.33e-11	1.61e-09	Bosc		BnaA06g06870D	33.8254	-3.72955	0.861847	2.91e-07	2.45e-06	UTC
BnaA05g23450D	575.724	-2.23393	0.458151	3.20672e-08	9.90716e-07	Boron		BnaC09g03890D	110.05	-2.15879	0.505986	2.13e-07	5.05e-06	Bosc		BnaA03g22710D	83.695	-3.72912	2.02978	0.00081641	0.00287796	UTC
BnaA03g43320D	1120.65	-2.2339	0.438857	1.07851e-08	3.83338e-07	Boron		BnaA03g34410D	119.539	-2.15558	1.85075	0.00307794	0.0146249	Bosc		BnaC04g10770D	24010.2	-3.72886	0.442176	7.41e-19	3.39e-17	UTC
BnaA02g15390D	44.4806	-2.23257	1.23662	0.000921384	0.0066666	Boron		BnaC05g16880D	154.691	-2.15431	0.485382	9.76e-08	2.59e-06	Bosc		BnaC07g12460D	138.362	-3.72693	0.632969	8.3e-11	1.28e-09	UTC
BnaA01g19030D	35.4615	-2.23246	1.18455	0.000787625	0.00586918	Boron		BnaA10g07350D	10876	-2.15426	0.533249	5.79e-07	1.19e-05	Bosc		BnaC05g39970D	390.559	-3.7268	1.50012	0.00018505	0.00078976	UTC
BnaC05g37390D	274.512	-2.2317	0.306291	1.04723e-14	1.80123e-12	Boron		BnaC07g40480D	469.945	-2.15347	0.720636	3.13e-05	0.00034387	Bosc		BnaA09g37510D	59.4699	-3.72065	1.23193	4.03e-05	0.00020753	UTC
BnaC09g46980D	2399.17	-2.2311	0.296064	1.60179e-15	3.4139e-13	Boron		BnaC07g15760D	7.14626	-2.15291	2.16265	0.00344779	0.0160263	Bosc		BnaA09g00750D	107.979	-3.71725	1.36665	9.85e-05	0.00045577	UTC
BnaA10g12800D	5.8227	-2.23065	2.05796	0.00245162	0.0146858	Boron		BnaC09g23280D	1923.48	-2.15189	0.256329	5.15e-19	1.58e-16	Bosc		BnaC07g41280D	121.56	-3.71531	0.943154	1.53e-06	1.1e-05	UTC
BnaCnng17710D	78.2149	-2.23056	0.713281	3.58248e-05	0.000438759	Boron		BnaA04g20860D	412.553	-2.15039	0.590511	2.98e-06	4.78e-05	Bosc		BnaA07g33610D	246.409	-3.71476	0.533881	7.66e-14	1.78e-12	UTC
BnaC03g60420D	151.447	-2.22856	1.1627	0.000741631	0.00558641	Boron		BnaC06g28500D	206.065	-2.14929	1.02407	0.00043008	0.00297534	Bosc		BnaC04g10440D	228.928	-3.71287	0.639081	1.35e-10	2.01e-09	UTC
BnaC09g23040D	402.229	-2.22826	0.478827	9.54061e-08	2.54986e-06	Boron		BnaA10g04310D	699.961	-2.14842	0.27792	1.18e-16	2.47e-14	Bosc		BnaA08g07940D	977.135	-3.71197	0.420274	2.33e-20	1.31e-18	UTC
BnaA08g02530D	2298.53	-2.22623	0.518423	4.89516e-07	1.07365e-05	Boron		BnaCnng30550D	41.4888	-2.14735	1.53546	0.00213462	0.0109379	Bosc		BnaC03g74840D	396.146	-3.71084	0.737229	1e-08	1.11e-07	UTC
BnaC09g05460D	49.9726	-2.22541	0.638536	1.13616e-05	0.000164534	Boron		BnaC09g42570D	125.03	-2.14733	0.589239	2.96e-06	4.76e-05	Bosc		BnaCnng50120D	154.122	-3.71056	0.483234	3.63e-16	1.16e-14	UTC
BnaCnng53700D	70.6393	-2.22453	0.886616	0.000196715	0.00185293	Boron		BnaA03g30450D	555.286	-2.14416	0.335689	1.85e-12	1.66e-10	Bosc		BnaA07g12480D	8077.9	-3.70896	0.435036	3.47e-19	1.67e-17	UTC
BnaA10g27240D	13.1307	-2.22448	1.21901	0.000895631	0.00651715	Boron		BnaA03g56860D	12.1463	-2.14276	1.84001	0.00312843	0.0148206	Bosc		BnaC05g30800D	32.4516	-3.7079	0.974325	2.62e-06	1.8e-05	UTC
BnaC01g03130D	244.307	-2.22444	0.283461	1.42911e-16	3.73625e-14	Boron		BnaC02g11230D	33.0818	-2.1407	0.836533	0.00012214	0.00105849	Bosc		BnaA09g00050D	1924.12	-3.70714	0.29221	1.62e-38	1.02e-35	UTC
BnaA07g01750D	271.053	-2.22364	0.482434	1.18606e-07	3.10085e-06	Boron		BnaA05g30130D	26.2399	-2.13563	0.934311	0.00026673	0.00201333	Bosc		BnaA03g38290D	38.488	-3.70627	1.55507	0.00024393	0.00100477	UTC
BnaA10g22000D	208.929	-2.22211	0.442227	1.54683e-08	5.26873e-07	Boron		BnaC02g06830D	31.3136	-2.13527	1.49231	0.00203442	0.0105133	Bosc		BnaA03g19650D	154.662	-3.70584	1.7455	0.00045492	0.00172858	UTC
BnaC03g07630D	249.898	-2.22204	0.583057	3.52394e-06	5.98983e-05	Boron		BnaA01g00140D	109.004	-2.1315	0.674036	1.8e-05	0.00021657	Bosc		BnaC04g18090D	10.2373	-3.70436	1.04144	6.72e-06	4.19e-05	UTC
BnaC02g40780D	201.113	-2.22107	0.520098	5.47493e-07	1.18186e-05	Boron		BnaC08g45870D	96.9982	-2.13121	0.723425	3.72e-05	0.00039831	Bosc		BnaCnng43150D	17.6814	-3.70267	0.948669	1.79e-06	1.27e-05	UTC
BnaA04g09410D	518.996	-2.22011	0.585669	3.81688e-06	6.41314e-05	Boron		BnaC01g02280D	24.2803	-2.13031	2.46416	0.00315027	0.0148988	Bosc		BnaC07g09400D	1923.52	-3.70168	0.483422	4.36e-16	1.38e-14	UTC
BnaC02g40210D	11.5586	-2.21971	1.02523	0.000442325	0.00363449	Boron		BnaC07g01380D	389.266	-2.12922	0.871932	0.00017424	0.00141919	Bosc		BnaA08g09980D	231.284	-3.70105	0.471917	1.01e-16	3.52e-15	UTC
BnaC06g41070D	4391	-2.21913	0.360774	2.52893e-11	1.93197e-09	Boron		BnaA06g30760D	129.941	-2.12849	0.470153	6.71e-08	1.86e-06	Bosc		BnaC09g07320D	2052.32	-3.70031	0.338579	1.96e-29	3.51e-27	UTC
BnaC01g12690D	952.416	-2.2181	0.342706	3.21004e-12	3.05052e-10	Boron		BnaA07g19820D	395.77	-2.12783	0.663022	1.53e-05	0.00018929	Bosc		BnaC02g20830D	818.346	-3.69749	0.50198	4.05e-15	1.13e-13	UTC
BnaA10g06720D	58.8687	-2.21781	0.520296	5.69703e-07	1.22218e-05	Boron		BnaA01g03830D	841.344	-2.12428	0.5273	6.39e-07	1.29e-05	Bosc		BnaA05g14930D	245.73	-3.69711	0.397636	3.36e-22	2.34e-20	UTC
BnaA02g17720D	171.476	-2.2176	0.618204	8.06324e-06	0.000122214	Boron		BnaC07g41740D	124.335	-2.12418	0.590869	3.72e-06	5.79e-05	Bosc		BnaC04g33570D	6627.56	-3.69584	0.30948	1.68e-34	6.22e-32	UTC
BnaA01g20040D	3278.26	-2.21434	0.39013	4.48674e-10	2.42136e-08	Boron		BnaC02g28140D	75.7281	-2.12241	1.45598	0.00195893	0.0101903	Bosc		BnaC01g21320D	49.0427	-3.69435	0.763228	2.73e-08	2.79e-07	UTC
BnaAnng08760D	1121.98	-2.21201	0.316842	9.96986e-14	1.37992e-11	Boron		BnaC06g19600D	1483.88	-2.12176	0.606885	5.45e-06	7.97e-05	Bosc		BnaC09g07470D	166.845	-3.69364	0.477979	2.55e-16	8.37e-15	UTC
BnaCnng44960D	633.403	-2.21142	0.356599	1.87158e-11	1.47777e-09	Boron		BnaA05g29070D	368.078	-2.12113	0.451772	3.02e-08	9.42e-07	Bosc		BnaC07g15110D	9.01863	-3.69303	1.94588	0.00074658	0.00265936	UTC
BnaA09g34720D	34448.1	-2.21017	0.395102	7.2508e-10	3.67374e-08	Boron		BnaA03g09540D	28.9398	-2.12093	1.54457	0.0023085	0.0116653	Bosc		BnaA06g23190D	4917.48	-3.69233	0.38242	1.1e-23	9.28e-22	UTC
BnaA04g09500D	80.6749	-2.20974	0.611324	7.40421e-06	0.000113601	Boron		BnaC06g02490D	29.0333	-2.12048	2.34541	0.00341945	0.0159175	Bosc		BnaA02g35170D	71.3332	-3.69135	0.607679	2.8e-11	4.61e-10	UTC
BnaC09g45670D	2580.66	-2.2084	0.347369	6.93918e-12	6.05624e-10	Boron		BnaC03g29330D	787.053	-2.11992	0.219838	6.17e-24	4.03e-21	Bosc		BnaAnng36570D	254.594	-3.6913	0.755542	2.19e-08	2.28e-07	UTC
BnaC08g50030D	152.103	-2.20547	0.492549	2.24972e-07	5.44151e-06	Boron		BnaCnng03210D	897.919	-2.11977	0.449712	2.77e-08	8.71e-07	Bosc		BnaA08g23760D	1198.07	-3.69088	0.439236	1.02e-18	4.59e-17	UTC
BnaC04g06110D	768.896	-2.2051	0.652783	1.68077e-05	0.000230036	Boron		BnaA03g50770D	58.5947	-2.11965	2.16846	0.0036174	0.016658	Bosc		BnaA01g30370D	232.513	-3.69045	0.405775	2.24e-21	1.42e-19	UTC
BnaA10g11210D	215.965	-2.20503	0.516715	5.70757e-07	1.22355e-05	Boron		BnaA07g16480D	32.0026	-2.11942	1.81569	0.00321085	0.0151415	Bosc		BnaA03g10070D	27.1656	-3.68815	1.68455	0.00039647	0.00153405	UTC
BnaC03g40970D	1579.22	-2.20436	0.444784	2.27186e-08	7.34687e-07	Boron		BnaAnng38450D	361.663	-2.11891	0.406726	2.15e-09	9.06e-08	Bosc		BnaA07g31810D	1668.2	-3.68802	0.379062	5.39e-24	4.64e-22	UTC
BnaA04g15510D	49.4538	-2.20423	0.709914	3.98104e-05	0.000481161	Boron		BnaCnng02700D	5.45134	-2.11746	1.81132	0.00321181	0.0151448	Bosc		BnaA09g05010D	20.0796	-3.68738	1.32114	8.26e-05	0.00039053	UTC
BnaA07g26770D	12583.2	-2.20104	0.363103	4.57974e-11	3.26148e-09	Boron		BnaA02g02840D	117.101	-2.11688	0.472905	8.7e-08	2.33e-06	Bosc		BnaC03g60830D	2688.91	-3.68519	0.426533	1.34e-19	6.87e-18	UTC
BnaA06g07790D	14364.2	-2.20005	0.391639	6.4668e-10	3.30892e-08	Boron		BnaC03g48430D	527.586	-2.11591	0.35585	3.14e-11	2.11e-09	Bosc		BnaC08g42990D	593.539	-3.68435	0.531766	9.93e-14	2.27e-12	UTC
BnaC05g44610D	852.142	-2.19972	0.42328	6.59126e-09	2.52754e-07	Boron		BnaCnng15230D	612.675	-2.11545	0.350102	1.74e-11	1.23e-09	Bosc		BnaC05g24200D	9769.56	-3.68172	0.375097	2.33e-24	2.1e-22	UTC
BnaC06g22860D	241.892	-2.19952	0.932932	0.000292563	0.00259321	Boron		BnaA04g23320D	8.41637	-2.11434	1.82649	0.00327025	0.0153637	Bosc		BnaA10g12120D	838.836	-3.68137	0.721566	7.33e-09	8.32e-08	UTC
BnaCnng39980D	44.3422	-2.1994	0.811533	0.000121794	0.00123931	Boron		BnaA05g08710D	1783.47	-2.11374	0.295894	1.05e-14	1.48e-12	Bosc		BnaC04g41290D	3009.11	-3.68066	0.354114	6.4e-27	8.04e-25	UTC
BnaA08g05700D	256.303	-2.19924	0.463417	6.48392e-08	1.82668e-06	Boron		BnaAnng14510D	595.693	-2.11364	0.260456	5.67e-18	1.45e-15	Bosc		BnaA10g12090D	51.7927	-3.67951	0.766604	3.4e-08	3.41e-07	UTC
BnaAnng04290D	2136.46	-2.19883	0.527846	8.89134e-07	1.7992e-05	Boron		BnaA07g05630D	1455.26	-2.11327	0.341268	6.82e-12	5.31e-10	Bosc		BnaA07g26770D	12583.2	-3.6781	0.360407	4.56e-26	5.05e-24	UTC
BnaC05g02150D	135.017	-2.19802	0.45851	5.14542e-08	1.49542e-06	Boron		BnaC09g39700D	212.188	-2.11199	0.547856	1.35e-06	2.42e-05	Bosc		BnaA03g49150D	390.09	-3.67694	0.423185	8.87e-20	4.64e-18	UTC
BnaC03g03570D	246.586	-2.19654	0.34151	4.38575e-12	4.05003e-10	Boron		BnaCnng23350D	204.351	-2.11135	0.353475	2.68e-11	1.83e-09	Bosc		BnaC05g37360D	5.67951	-3.67632	1.85408	0.00063499	0.00231443	UTC
BnaAnng08160D	105.775	-2.1963	0.650311	1.70738e-05	0.000233024	Boron		BnaA05g04830D	10.16	-2.11118	1.32871	0.00151318	0.00827937	Bosc		BnaA03g40550D	381.263	-3.67512	0.577283	4.52e-12	8.24e-11	UTC
BnaC07g29540D	319.627	-2.196	0.415145	4.04033e-09	1.65623e-07	Boron		BnaC03g44110D	16915.5	-2.10858	0.458436	4.91e-08	1.43e-06	Bosc		BnaCnng29080D	1686.2	-3.67248	0.433838	6.23e-19	2.89e-17	UTC
BnaCnng65020D	7.09695	-2.1952	2.10661	0.002577	0.0152828	Boron		BnaA07g10330D	308.167	-2.10762	0.286923	2.4e-15	3.83e-13	Bosc		BnaC04g06760D	4180.24	-3.6722	0.720898	7.74e-09	8.75e-08	UTC
BnaC01g20780D	200.199	-2.19169	1.00316	0.000438585	0.00361436	Boron		BnaC03g39380D	246.542	-2.10745	0.410519	3.3e-09	1.32e-07	Bosc		BnaA09g37270D	24.0918	-3.67218	1.29659	7.44e-05	0.00035589	UTC
BnaCnng34110D	4973.6	-2.19157	0.377901	2.2833e-10	1.33778e-08	Boron		BnaC08g01520D	16.2431	-2.10689	1.27539	0.00132605	0.00745292	Bosc		BnaCnng51770D	280.574	-3.67144	0.449125	7.22e-18	2.87e-16	UTC
BnaA10g24270D	693.416	-2.1915	0.368608	9.52609e-11	6.1612e-09	Boron		BnaC04g45720D	4392.64	-2.10656	0.433737	1.39e-08	4.75e-07	Bosc		BnaC05g22880D	11953.5	-3.67076	0.480036	4.98e-16	1.56e-14	UTC
BnaC08g05990D	51.109	-2.19048	0.783675	9.82858e-05	0.00103279	Boron		BnaC08g34750D	171.999	-2.10476	0.677751	2.28e-05	0.00026441	Bosc		BnaA05g31850D	53.8479	-3.67048	0.629351	1.26e-10	1.89e-09	UTC
BnaC08g42430D	74.4416	-2.1904	0.767456	8.36641e-05	0.000899718	Boron		BnaC07g29160D	61.6859	-2.1042	0.480088	1.37e-07	3.49e-06	Bosc		BnaCnng31830D	251.892	-3.66988	1.49634	0.00021118	0.00088583	UTC
BnaC08g19640D	67.6136	-2.1904	0.568511	3.16505e-06	5.46145e-05	Boron		BnaC02g23690D	11.2152	-2.1039	1.48726	0.00217838	0.0111156	Bosc		BnaA03g31090D	155.1	-3.66935	0.695328	2.94e-09	3.57e-08	UTC
BnaA10g29490D	192.943	-2.18972	0.607175	7.87301e-06	0.000119689	Boron		BnaA06g05730D	42.5018	-2.10364	0.540053	1.16e-06	2.12e-05	Bosc		BnaA07g19820D	395.77	-3.66932	0.618901	7.08e-11	1.1e-09	UTC
BnaA06g31960D	138.876	-2.18847	0.62009	1.03392e-05	0.000151632	Boron		BnaC05g34100D	116.686	-2.10248	0.476577	1.21e-07	3.11e-06	Bosc		BnaC05g20320D	12.0918	-3.66792	1.39181	0.00013022	0.0005827	UTC
BnaC04g40110D	27.0765	-2.18799	0.557732	2.42187e-06	4.33416e-05	Boron		BnaC04g46700D	7.31413	-2.10233	1.26411	0.00130108	0.00734424	Bosc		BnaA09g42760D	80.4684	-3.66787	0.706085	4.58e-09	5.39e-08	UTC
BnaA06g08050D	111.489	-2.18758	0.856917	0.000185242	0.00176378	Boron		BnaC08g01450D	138.474	-2.10046	0.480378	1.45e-07	3.65e-06	Bosc		BnaC03g48470D	19.2526	-3.66626	1.42154	0.00015192	0.00066593	UTC
BnaC01g38800D	8.81552	-2.18747	2.26447	0.00248266	0.0148204	Boron		BnaA03g26600D	9.24278	-2.09902	1.27589	0.0013592	0.00759872	Bosc		BnaA03g06830D	22.981	-3.6639	1.01602	5.85e-06	3.7e-05	UTC
BnaA05g08710D	1783.47	-2.1857	0.290714	2.02678e-15	4.16864e-13	Boron		BnaA05g01920D	178.816	-2.0986	0.496483	2.81e-07	6.39e-06	Bosc		BnaC03g08730D	33.3703	-3.66264	1.0671	1.09e-05	6.51e-05	UTC
BnaC07g41200D	2010.56	-2.18429	0.405231	2.39231e-09	1.03933e-07	Boron		BnaA01g03460D	302.152	-2.09769	0.362155	8.19e-11	4.98e-09	Bosc		BnaA07g35670D	2192.64	-3.66195	0.389545	1.36e-22	1e-20	UTC
BnaC03g60280D	27815.6	-2.18392	0.263638	4.42593e-18	1.63743e-15	Boron		BnaA08g21340D	115.912	-2.09661	0.542175	1.32e-06	2.37e-05	Bosc		BnaA07g22130D	107.883	-3.66193	0.483169	8.55e-16	2.6e-14	UTC
BnaC06g01430D	534.457	-2.18318	0.598246	6.82494e-06	0.000105957	Boron		BnaA09g49400D	9.47087	-2.09648	0.990851	0.00044172	0.00304191	Bosc		BnaC02g05730D	5279.12	-3.66103	0.426513	2.29e-19	1.13e-17	UTC
BnaC09g14830D	166.395	-2.18282	0.581628	4.67393e-06	7.63508e-05	Boron		BnaC04g29200D	20.4028	-2.09471	0.862079	0.00018963	0.00152384	Bosc		BnaC09g05490D	5.90894	-3.65958	2.20536	0.00119712	0.00400313	UTC
BnaC03g47760D	5.99294	-2.18254	1.59325	0.00206459	0.012792	Boron		BnaC03g37520D	488.851	-2.0947	0.392556	1.13e-09	5.15e-08	Bosc		BnaC06g41010D	108.873	-3.65757	0.523354	6.78e-14	1.59e-12	UTC
BnaC02g04400D	59.2303	-2.18194	0.693362	3.62226e-05	0.000442893	Boron		BnaC05g14010D	353.138	-2.09384	0.391989	1.09e-09	5.02e-08	Bosc		BnaA07g06080D	939.011	-3.65675	0.429308	4.08e-19	1.94e-17	UTC
BnaA05g04890D	193.956	-2.1804	0.750041	7.32293e-05	0.000804565	Boron		BnaC04g10450D	149.048	-2.09304	0.662905	1.94e-05	0.00023174	Bosc		BnaA08g02840D	18.3326	-3.6555	1.55034	0.00027176	0.00110394	UTC
BnaC05g16600D	243.56	-2.17952	0.404407	2.42616e-09	1.0517e-07	Boron		BnaA04g24900D	36.3413	-2.09299	1.7081	0.00306355	0.0145747	Bosc		BnaCnng20870D	948.556	-3.65494	0.409969	1.23e-20	7.23e-19	UTC
BnaC07g47800D	1853.84	-2.17928	0.546655	1.91246e-06	3.52218e-05	Boron		BnaC03g15300D	88.0444	-2.09252	0.606373	6.78e-06	9.6e-05	Bosc		BnaA05g10780D	1045.98	-3.65324	0.30777	4.35e-34	1.48e-31	UTC
BnaC03g70450D	301.939	-2.17914	0.454607	5.34249e-08	1.54203e-06	Boron		BnaAnng38640D	669.451	-2.09238	0.27678	4.86e-16	8.99e-14	Bosc		BnaA05g36560D	111.692	-3.65245	0.415599	3.84e-20	2.1e-18	UTC
BnaAnng36640D	108.342	-2.17901	0.768369	8.93797e-05	0.000951787	Boron		BnaA04g15770D	53.3863	-2.09221	0.53695	1.18e-06	2.15e-05	Bosc		BnaC09g39310D	74.1229	-3.65113	0.859016	4.48e-07	3.63e-06	UTC
BnaC05g24600D	3519.69	-2.17869	0.287427	1.28445e-15	2.81926e-13	Boron		BnaA03g35260D	615.825	-2.09217	0.437452	2.06e-08	6.72e-07	Bosc		BnaA03g06060D	15.6518	-3.65026	2.40136	0.00148997	0.00484046	UTC
BnaC08g48840D	510.375	-2.17785	0.350831	1.93161e-11	1.52312e-09	Boron		BnaA03g05400D	14.5053	-2.09124	0.889254	0.00023711	0.00182872	Bosc		BnaA06g37060D	84.1934	-3.64765	0.486651	1.66e-15	4.86e-14	UTC
BnaC04g13630D	15.7818	-2.17354	0.771902	9.51432e-05	0.00100425	Boron		BnaCnng66900D	30.1292	-2.08975	2.4884	0.00322614	0.015199	Bosc		BnaAnng11370D	77.5939	-3.6463	2.06356	0.00100233	0.00343516	UTC
BnaC03g27900D	71.6526	-2.17281	0.687669	3.53122e-05	0.000433293	Boron		BnaC08g49380D	75.9499	-2.08853	0.606874	7.07e-06	9.94e-05	Bosc		BnaC05g39230D	62.5353	-3.64498	0.569899	3.91e-12	7.18e-11	UTC
BnaC06g22700D	89.5533	-2.17242	0.818462	0.00014618	0.00144422	Boron		BnaA09g20980D	13.967	-2.08672	0.821927	0.00014039	0.00119012	Bosc		BnaA10g14380D	2005.8	-3.64444	0.325968	1.33e-30	2.76e-28	UTC
BnaA09g35250D	618.304	-2.17209	0.292801	4.46098e-15	8.57559e-13	Boron		BnaA04g11060D	53.1466	-2.08628	0.534565	1.16e-06	2.12e-05	Bosc		BnaC08g50140D	44.8582	-3.6414	2.19352	0.00121555	0.00405534	UTC
BnaC04g46560D	99266.2	-2.1712	0.401461	2.22409e-09	9.69827e-08	Boron		BnaA10g07860D	177.277	-2.08555	0.28661	4.16e-15	6.35e-13	Bosc		BnaA01g06310D	232.43	-3.63793	0.369919	2.1e-24	1.89e-22	UTC
BnaC02g25080D	585.224	-2.17038	0.385619	6.46003e-10	3.30892e-08	Boron		BnaC09g21030D	20.8357	-2.08543	1.3925	0.00188959	0.00991338	Bosc		BnaC05g35370D	38.3566	-3.63492	1.78781	0.0005906	0.00217027	UTC
BnaC09g05290D	81.2479	-2.17038	1.0036	0.000473335	0.00383889	Boron		BnaC04g46710D	208.622	-2.08336	0.438841	2.5e-08	7.96e-07	Bosc		BnaA03g05370D	13.8065	-3.6345	1.25801	6.52e-05	0.00031709	UTC
BnaC07g38590D	291.96	-2.16994	0.424857	1.11751e-08	3.95287e-07	Boron		BnaAnng12770D	200.379	-2.08313	0.413062	5.54e-09	2.08e-07	Bosc		BnaA09g50400D	327.441	-3.63446	0.390183	3.22e-22	2.26e-20	UTC
BnaC08g23060D	728.405	-2.16942	0.368543	1.42274e-10	8.80958e-09	Boron		BnaC01g04460D	1423.76	-2.08272	1.6558	0.00295077	0.0141348	Bosc		BnaC09g28080D	1326.11	-3.63316	0.317056	5.66e-32	1.45e-29	UTC
BnaA01g21030D	40.8879	-2.16864	0.668131	2.71998e-05	0.000347147	Boron		BnaCnng33960D	28.541	-2.08222	0.913594	0.00029289	0.00216909	Bosc		BnaAnng30200D	67.1903	-3.63241	0.584785	1.3e-11	2.24e-10	UTC
BnaC01g36910D	377.018	-2.16725	0.396154	1.58545e-09	7.33194e-08	Boron		BnaC09g27860D	158.68	-2.08194	0.520795	7.83e-07	1.54e-05	Bosc		BnaC06g42620D	361.191	-3.63125	0.374698	8.74e-24	7.41e-22	UTC
BnaA08g07000D	6292.67	-2.16722	0.445384	3.82821e-08	1.1572e-06	Boron		BnaAnng18550D	54.1823	-2.0813	0.698378	3.6e-05	0.00038737	Bosc		BnaC05g05910D	512.129	-3.63109	0.409509	1.98e-20	1.13e-18	UTC
BnaA07g16640D	61.181	-2.167	0.534068	1.46823e-06	2.80687e-05	Boron		BnaA06g04900D	423.43	-2.08111	0.57349	3.51e-06	5.51e-05	Bosc		BnaA07g19700D	32.7911	-3.6299	2.04653	0.00100443	0.00344123	UTC
BnaA08g21340D	115.912	-2.16501	0.527187	1.20493e-06	2.35869e-05	Boron		BnaC09g03630D	11.4432	-2.08019	2.0766	0.00384724	0.0174865	Bosc		BnaA10g28210D	29.5379	-3.62946	1.07794	1.42e-05	8.21e-05	UTC
BnaA03g29110D	84.4821	-2.16469	0.405678	3.34764e-09	1.39562e-07	Boron		BnaC05g21030D	25.0967	-2.0791	2.32227	0.00363541	0.0167227	Bosc		BnaC04g19890D	263.341	-3.62832	2.02497	0.00097224	0.00334726	UTC
BnaA03g05370D	13.8065	-2.16453	1.06078	0.000620694	0.00482321	Boron		BnaC02g46810D	8409.52	-2.0768	0.415958	7.28e-09	2.67e-07	Bosc		BnaC04g02510D	244.424	-3.62815	0.427188	5.31e-19	2.48e-17	UTC
BnaCnng48410D	2734.53	-2.1635	0.260561	3.93862e-18	1.46636e-15	Boron		BnaA02g02920D	52.2557	-2.07666	0.349955	3.61e-11	2.4e-09	Bosc		BnaC04g08350D	223.706	-3.62718	0.509191	2.72e-14	6.79e-13	UTC
BnaA01g22990D	179.679	-2.16224	0.447071	4.47026e-08	1.32473e-06	Boron		BnaC02g42230D	30.7892	-2.07637	2.36685	0.00355728	0.0164314	Bosc		BnaA04g20150D	97153.8	-3.62547	0.55088	1.19e-12	2.34e-11	UTC
BnaA08g15710D	127.317	-2.16217	0.536177	1.63799e-06	3.08428e-05	Boron		BnaC03g38540D	8595.68	-2.07598	0.287595	6.49e-15	9.47e-13	Bosc		BnaC09g06320D	32.5423	-3.62332	0.720489	1.16e-08	1.27e-07	UTC
BnaA01g08260D	670.394	-2.16107	0.398399	2.0765e-09	9.13596e-08	Boron		BnaAnng08930D	469.835	-2.07589	0.483338	2.15e-07	5.1e-06	Bosc		BnaCnng63240D	2290.36	-3.6226	0.292085	6.92e-37	3.42e-34	UTC
BnaCnng55910D	7.73674	-2.1602	1.63929	0.00227624	0.0138163	Boron		BnaA08g12900D	94.0263	-2.07513	0.611503	8.64e-06	0.00011734	Bosc		BnaA02g25020D	1363.09	-3.62228	0.488804	3.3e-15	9.28e-14	UTC
BnaC04g29570D	11.152	-2.16001	1.61808	0.00222733	0.0135873	Boron		BnaA02g07850D	128.669	-2.07381	0.422505	1.13e-08	3.95e-07	Bosc		BnaCnng65550D	2423.03	-3.62223	0.364793	8.38e-25	8.01e-23	UTC
BnaA04g00110D	4949.27	-2.15997	0.428314	1.59057e-08	5.3834e-07	Boron		BnaC05g21950D	61.4819	-2.07335	0.457854	7.34e-08	2.02e-06	Bosc		BnaA09g04230D	173.318	-3.62093	1.71196	0.00049852	0.00187184	UTC
BnaA05g21210D	1467.04	-2.15962	0.429508	1.71731e-08	5.74299e-07	Boron		BnaA08g22650D	218.524	-2.07327	0.716637	4.85e-05	0.00049538	Bosc		BnaC03g40790D	466.815	-3.61901	0.521291	1e-13	2.3e-12	UTC
BnaA10g16630D	229.087	-2.1583	0.408767	4.58935e-09	1.84654e-07	Boron		BnaA09g51040D	29.6617	-2.06869	0.682124	3.09e-05	0.00034038	Bosc		BnaAnng36550D	34.5727	-3.61549	1.08658	1.65e-05	9.4e-05	UTC
BnaA05g33210D	197.94	-2.15731	0.477342	2.03187e-07	4.96975e-06	Boron		BnaA03g41800D	16.7898	-2.06756	2.14638	0.00391189	0.0177215	Bosc		BnaA01g04970D	7.82945	-3.61419	1.86808	0.0007414	0.00264363	UTC
BnaC06g43370D	23.2528	-2.15621	0.991018	0.000468255	0.00380661	Boron		BnaC04g12630D	167.055	-2.06531	0.741731	6.93e-05	0.00066338	Bosc		BnaC04g21740D	17120.3	-3.61359	0.459633	1.02e-16	3.52e-15	UTC
BnaC08g07980D	2153.46	-2.1562	0.321996	8.17826e-13	8.85963e-11	Boron		BnaA05g09330D	119.349	-2.06441	0.430353	2.02e-08	6.61e-07	Bosc		BnaC08g31290D	403.629	-3.61242	0.363316	7.47e-25	7.17e-23	UTC
BnaC07g14080D	13.6674	-2.15591	0.851642	0.00020387	0.00190993	Boron		BnaC01g16830D	523.912	-2.06388	0.495641	3.94e-07	8.54e-06	Bosc		BnaA08g12140D	21.4345	-3.61232	0.756878	4.24e-08	4.18e-07	UTC
BnaA10g08520D	17.8426	-2.15569	0.910867	0.00030338	0.00267116	Boron		BnaA01g00590D	468.481	-2.0629	0.32712	3.59e-12	3.01e-10	Bosc		BnaC06g41080D	957.576	-3.61226	0.307026	1.64e-33	5.16e-31	UTC
BnaC05g47920D	796.126	-2.15547	0.731792	6.80892e-05	0.000757714	Boron		BnaC01g00080D	93.9079	-2.06247	0.534813	1.46e-06	2.59e-05	Bosc		BnaA05g08710D	1783.47	-3.61225	0.291794	9.43e-37	4.51e-34	UTC
BnaAnng08700D	8547.32	-2.15421	0.37126	2.42223e-10	1.41124e-08	Boron		BnaC03g55560D	65.6404	-2.06242	0.719017	5.34e-05	0.00053564	Bosc		BnaC02g08620D	1440.2	-3.61154	0.311656	1.32e-32	3.68e-30	UTC
BnaA10g04800D	473.289	-2.15007	0.367108	1.76927e-10	1.06091e-08	Boron		BnaA09g53550D	26.6483	-2.06037	1.0185	0.00058801	0.00384109	Bosc		BnaA08g27230D	558.647	-3.61104	1.63346	0.00040346	0.00155731	UTC
BnaA01g23070D	217.911	-2.14953	0.524712	1.29058e-06	2.51131e-05	Boron		BnaA01g09900D	25281	-2.05882	0.442483	4.15e-08	1.23e-06	Bosc		BnaC07g47470D	20653.7	-3.61084	0.297053	1.5e-35	6.26e-33	UTC
BnaA03g56940D	113.181	-2.14884	0.554055	3.07702e-06	5.33617e-05	Boron		BnaA04g21830D	278.42	-2.05797	0.535041	1.54e-06	2.71e-05	Bosc		BnaC04g43660D	119.947	-3.61026	0.532027	3.03e-13	6.46e-12	UTC
BnaC02g27710D	990.445	-2.14618	0.322516	1.11062e-12	1.16248e-10	Boron		BnaA04g14350D	151.947	-2.05759	0.31391	7.07e-13	6.89e-11	Bosc		BnaAnng22920D	22969.8	-3.60926	0.475058	8.12e-16	2.47e-14	UTC
BnaA03g54320D	101.351	-2.14538	0.700552	4.92608e-05	0.000576097	Boron		BnaA01g05170D	6.76396	-2.05641	1.55111	0.00271858	0.0132437	Bosc		BnaA06g31320D	259.25	-3.6075	1.75451	0.00057531	0.00212017	UTC
BnaA10g12090D	51.7927	-2.14442	0.797756	0.000139221	0.00138454	Boron		BnaCnng06070D	305.501	-2.05589	0.358674	1.26e-10	7.31e-09	Bosc		BnaA01g31900D	22.5597	-3.60669	0.946058	2.86e-06	1.95e-05	UTC
BnaCnng17350D	93.4547	-2.14395	0.53872	2.08794e-06	3.80841e-05	Boron		BnaA05g34160D	10.4735	-2.05407	0.82264	0.0001667	0.00136963	Bosc		BnaCnng62910D	159.094	-3.60547	0.688319	3.97e-09	4.71e-08	UTC
BnaAnng00160D	8718.66	-2.14199	0.483846	3.17405e-07	7.34791e-06	Boron		BnaC09g40820D	515.968	-2.05329	0.429353	2.22e-08	7.15e-07	Bosc		BnaC03g46360D	393.471	-3.60478	0.452424	4.42e-17	1.6e-15	UTC
BnaA09g39100D	391.928	-2.14127	0.3847	9.77897e-10	4.82582e-08	Boron		BnaA03g00520D	563.568	-2.05327	0.321739	2.23e-12	1.98e-10	Bosc		BnaC07g33500D	31.8199	-3.60442	0.857037	5.74e-07	4.55e-06	UTC
BnaA05g31210D	427.353	-2.14123	0.660755	2.88265e-05	0.000364743	Boron		BnaA03g28130D	25.6185	-2.05301	2.28641	0.00382022	0.0173865	Bosc		BnaAnng32330D	25.8887	-3.60384	0.666828	1.61e-09	2.04e-08	UTC
BnaA05g31850D	53.8479	-2.14122	0.595123	8.77079e-06	0.000131481	Boron		BnaC07g21000D	88.5536	-2.05237	0.518591	9.78e-07	1.84e-05	Bosc		BnaC05g14670D	33.5233	-3.60241	1.94076	0.00087828	0.00306737	UTC
BnaA10g26010D	6.77678	-2.14065	1.50417	0.0020163	0.0125679	Boron		BnaAnng35170D	70.8813	-2.05227	0.40742	6.04e-09	2.25e-07	Bosc		BnaA07g26680D	4151.73	-3.60062	0.373064	1.36e-23	1.14e-21	UTC
BnaA07g06080D	939.011	-2.14	0.431289	2.4984e-08	7.99598e-07	Boron		BnaA07g01950D	487.939	-2.05124	0.43258	2.72e-08	8.57e-07	Bosc		BnaA06g13060D	23.0256	-3.59923	0.949714	3.15e-06	2.12e-05	UTC
BnaCnng26370D	184.724	-2.13985	0.311348	2.50908e-13	3.16048e-11	Boron		BnaC04g33570D	6627.56	-2.05081	0.316164	1.13e-12	1.06e-10	Bosc		BnaA03g15350D	37.2035	-3.59872	0.731446	2.08e-08	2.18e-07	UTC
BnaC08g07850D	7948.42	-2.1396	0.381185	7.51066e-10	3.78908e-08	Boron		BnaA02g28150D	1207.93	-2.04975	0.402272	4.47e-09	1.72e-07	Bosc		BnaA10g02500D	508.482	-3.59763	0.457857	1.08e-16	3.74e-15	UTC
BnaA10g10130D	600.545	-2.13824	0.524826	1.44237e-06	2.76372e-05	Boron		BnaC09g49260D	180.173	-2.04919	0.553508	2.79e-06	4.51e-05	Bosc		BnaA03g10000D	20.3531	-3.59707	1.14561	3.12e-05	0.00016549	UTC
BnaC03g75130D	2646.26	-2.13813	0.337205	8.98659e-12	7.69472e-10	Boron		BnaA09g04610D	2337.75	-2.0484	0.391491	2.15e-09	9.07e-08	Bosc		BnaC06g11040D	6118.58	-3.59691	0.383304	1.8e-22	1.3e-20	UTC
BnaA09g34830D	293.283	-2.13791	0.633884	1.89711e-05	0.00025461	Boron		BnaC01g41850D	558.917	-2.04815	0.532158	1.55e-06	2.72e-05	Bosc		BnaA07g00550D	51.792	-3.59486	1.10111	2.08e-05	0.00011563	UTC
BnaAnng40850D	2817.73	-2.13751	0.475653	2.36816e-07	5.69519e-06	Boron		BnaC05g45920D	562.773	-2.0455	0.650596	2.21e-05	0.0002575	Bosc		BnaA04g05520D	627.573	-3.59385	0.334192	1.64e-28	2.54e-26	UTC
BnaA06g07360D	334.469	-2.13677	0.531922	1.82135e-06	3.37872e-05	Boron		BnaC08g05320D	987.272	-2.04487	0.316835	1.41e-12	1.29e-10	Bosc		BnaA04g16360D	22.2605	-3.59242	0.863586	7.09e-07	5.5e-06	UTC
BnaC05g30890D	451.958	-2.13634	0.493568	4.95637e-07	1.08546e-05	Boron		BnaA09g01360D	245.869	-2.04466	0.365571	2.89e-10	1.52e-08	Bosc		BnaCnng05610D	1646.07	-3.59232	0.2853	6.85e-38	3.91e-35	UTC
BnaA03g15350D	37.2035	-2.13488	0.722385	6.82199e-05	0.000758882	Boron		BnaC05g48770D	35.598	-2.04281	0.542558	2.19e-06	3.66e-05	Bosc		BnaA01g34190D	6.65256	-3.59175	1.83209	0.00071666	0.00257007	UTC
BnaCnng65280D	24.2146	-2.13479	1.14702	0.000930986	0.00671955	Boron		BnaC01g09730D	3148.69	-2.04098	0.307945	4.45e-13	4.55e-11	Bosc		BnaC05g23270D	3603.8	-3.59151	0.381188	1.27e-22	9.42e-21	UTC
BnaC06g33330D	36.9447	-2.13371	1.52369	0.00210425	0.0129854	Boron		BnaC01g21370D	635.073	-2.03998	0.29425	5.41e-14	6.61e-12	Bosc		BnaA02g01830D	48.2883	-3.59138	0.628654	2.87e-10	4.07e-09	UTC
BnaCnng13220D	46.0092	-2.13371	0.770894	0.000114542	0.00117527	Boron		BnaC05g07240D	1083.89	-2.03988	0.243142	6.44e-19	1.91e-16	Bosc		BnaAnng31850D	27.6096	-3.59033	2.76591	0.0019455	0.00608509	UTC
BnaA09g56570D	8630.67	-2.13316	0.463066	1.42066e-07	3.62555e-06	Boron		BnaA05g02240D	48.6776	-2.0367	0.614938	1.24e-05	0.00015989	Bosc		BnaC09g22170D	184.719	-3.58701	1.6138	0.00040068	0.00154786	UTC
BnaA05g09330D	119.349	-2.13291	0.415674	1.06208e-08	3.78642e-07	Boron		BnaA06g35910D	20.0524	-2.03624	1.0676	0.00080719	0.00497592	Bosc		BnaAnng12170D	56.0652	-3.58677	1.6405	0.00043635	0.00166813	UTC
BnaC05g24210D	1716.68	-2.13278	0.340212	1.44073e-11	1.16255e-09	Boron		BnaA06g07360D	334.469	-2.03548	0.556632	3.42e-06	5.38e-05	Bosc		BnaC02g19810D	7.96538	-3.5843	2.13635	0.00124243	0.00413281	UTC
BnaA07g28060D	149.538	-2.1317	0.496579	5.83223e-07	1.24664e-05	Boron		BnaC08g37440D	89.3854	-2.03505	0.428157	2.65e-08	8.38e-07	Bosc		BnaAnng40250D	399.606	-3.5843	1.05297	1.31e-05	7.65e-05	UTC
BnaC02g07120D	467.687	-2.13098	0.325662	2.41672e-12	2.35756e-10	Boron		BnaC03g32570D	39.6139	-2.03438	2.40074	0.00364293	0.016747	Bosc		BnaC04g30500D	47.4228	-3.58394	0.764212	6.56e-08	6.27e-07	UTC
BnaA05g09520D	39.8772	-2.13091	0.620399	1.56202e-05	0.000215893	Boron		BnaC02g27060D	177.523	-2.03323	0.447616	7.4e-08	2.03e-06	Bosc		BnaA09g46780D	13480.6	-3.58224	0.430966	2.69e-18	1.13e-16	UTC
BnaC03g13260D	15.2064	-2.13088	1.22083	0.00117096	0.0080969	Boron		BnaC03g46360D	393.471	-2.03211	0.463518	1.55e-07	3.89e-06	Bosc		BnaA02g05150D	183.05	-3.58137	0.388701	9.15e-22	6e-20	UTC
BnaC05g46440D	15.0734	-2.13078	1.59851	0.00231985	0.0140379	Boron		BnaA07g37410D	349.496	-2.02855	0.51961	1.28e-06	2.31e-05	Bosc		BnaC07g12220D	270.729	-3.58053	0.343601	5.88e-27	7.44e-25	UTC
BnaA03g51960D	6.66444	-2.13074	2.09223	0.00284029	0.0165144	Boron		BnaA06g32290D	234.814	-2.02765	0.514509	1.1e-06	2.04e-05	Bosc		BnaA08g12610D	14.9002	-3.57887	1.14345	3.28e-05	0.0001729	UTC
BnaA03g02470D	277.723	-2.13029	0.415996	1.12629e-08	3.97916e-07	Boron		BnaA05g09400D	9385.03	-2.02294	0.531008	1.9e-06	3.26e-05	Bosc		BnaC07g04210D	89.983	-3.57869	0.507485	4.93e-14	1.18e-12	UTC
BnaC05g27230D	343.174	-2.12725	0.33669	1.06393e-11	8.9025e-10	Boron		BnaA06g31290D	18.3407	-2.02284	2.14201	0.00417684	0.0186729	Bosc		BnaA04g07060D	368.352	-3.57774	0.349147	3.61e-26	4.09e-24	UTC
BnaC03g14520D	1754.53	-2.12636	0.377329	6.79288e-10	3.45961e-08	Boron		BnaA08g23790D	9.83531	-2.02049	0.95927	0.00050506	0.00338651	Bosc		BnaA09g49810D	13089.1	-3.5772	0.376703	6.4e-23	4.94e-21	UTC
BnaC06g27130D	42.7927	-2.12552	0.877115	0.000276273	0.00246983	Boron		BnaC05g04700D	423.401	-2.02047	0.478617	3.32e-07	7.39e-06	Bosc		BnaAnng31830D	82.6528	-3.57688	0.549479	2.07e-12	3.94e-11	UTC
BnaC04g42010D	9939.67	-2.12527	0.195212	5.77495e-29	1.25817e-25	Boron		BnaC02g16630D	785.02	-2.01975	0.21193	2.16e-23	1.24e-20	Bosc		BnaA03g36530D	40.9441	-3.57666	0.535446	6.62e-13	1.36e-11	UTC
BnaA05g08570D	42.039	-2.12521	0.773984	0.000122924	0.00124864	Boron		BnaA06g15180D	71.8456	-2.01948	0.532564	2.06e-06	3.49e-05	Bosc		BnaA01g04270D	40.8366	-3.57637	0.887223	1.24e-06	9.1e-06	UTC
BnaAnng31500D	88.4199	-2.12426	0.478455	3.09593e-07	7.18403e-06	Boron		BnaC08g47810D	36.3945	-2.01905	0.714466	6.58e-05	0.00063543	Bosc		BnaCnng19930D	16.6753	-3.57536	1.23129	6.61e-05	0.00032093	UTC
BnaA07g24840D	4041.68	-2.12382	0.469694	2.13932e-07	5.20443e-06	Boron		BnaC01g41710D	111.101	-2.01838	0.505264	8.91e-07	1.71e-05	Bosc		BnaC05g06870D	7002.51	-3.57455	0.39071	1.69e-21	1.08e-19	UTC
BnaA07g02490D	363.212	-2.12349	0.79288	0.000147084	0.00145193	Boron		BnaC03g12280D	23.462	-2.0181	1.52139	0.00284832	0.0137395	Bosc		BnaAnng34280D	374.451	-3.57449	0.302749	1.08e-33	3.5e-31	UTC
BnaA09g20620D	3737.95	-2.12306	0.550781	3.52037e-06	5.98676e-05	Boron		BnaC03g48890D	1152.33	-2.01667	0.583186	7.56e-06	0.00010501	Bosc		BnaA09g06690D	8958.41	-3.57447	0.356237	3.21e-25	3.19e-23	UTC
BnaC05g22450D	12.8311	-2.12192	0.802139	0.000160423	0.00156367	Boron		BnaC02g12750D	3004.83	-2.01656	0.363033	3.8e-10	1.95e-08	Bosc		BnaA06g40730D	1730.18	-3.57441	0.60011	6.92e-11	1.08e-09	UTC
BnaC08g03820D	994.186	-2.12104	0.232862	3.61277e-21	2.28513e-18	Boron		BnaA05g09410D	9991.71	-2.01628	0.468841	2.35e-07	5.49e-06	Bosc		BnaC01g41710D	111.101	-3.57228	0.508135	5.82e-14	1.38e-12	UTC
BnaA10g12370D	22.617	-2.12053	0.966022	0.000470039	0.00381705	Boron		BnaA01g33920D	8.32391	-2.01558	2.34591	0.00386051	0.0175346	Bosc		BnaAnng14330D	151.345	-3.56834	0.50475	4.42e-14	1.07e-12	UTC
BnaA09g52250D	3468.53	-2.11699	0.436787	4.63514e-08	1.36465e-06	Boron		BnaA02g15460D	175.83	-2.01355	0.744314	9.64e-05	0.00087123	Bosc		BnaA10g12890D	91.5631	-3.56744	0.76506	7.62e-08	7.18e-07	UTC
BnaC05g20810D	25.2184	-2.11643	0.605371	1.29946e-05	0.000184725	Boron		BnaAnng30200D	67.1903	-2.01337	0.571731	5.99e-06	8.63e-05	Bosc		BnaA04g18440D	298.011	-3.56731	0.422485	9.07e-19	4.11e-17	UTC
BnaA04g05790D	1409.42	-2.11635	0.377972	8.52087e-10	4.26944e-08	Boron		BnaA05g30270D	52.4912	-2.01165	0.831424	0.00022209	0.00173499	Bosc		BnaC02g32010D	328.802	-3.5672	0.651521	1.15e-09	1.49e-08	UTC
BnaA10g14840D	46.1898	-2.1162	0.590166	9.53283e-06	0.000141249	Boron		BnaCnng22430D	280.553	-2.01096	0.324658	8.08e-12	6.19e-10	Bosc		BnaC06g19900D	79.8515	-3.56635	0.546433	1.88e-12	3.61e-11	UTC
BnaC03g33810D	119.225	-2.11571	0.778519	0.000134203	0.00134281	Boron		BnaC05g06220D	720.125	-2.01032	0.286573	3.18e-14	4.06e-12	Bosc		BnaA10g01950D	15.3828	-3.56624	1.2288	6.7e-05	0.00032487	UTC
BnaA03g13550D	105.622	-2.11526	0.75615	0.00010864	0.00112551	Boron		BnaA07g04970D	71.602	-2.01023	1.91864	0.00418206	0.0186935	Bosc		BnaC05g45920D	562.773	-3.56622	0.611039	1.44e-10	2.13e-09	UTC
BnaA06g12610D	127.007	-2.1142	0.497619	7.27381e-07	1.51621e-05	Boron		BnaA08g06520D	1782.55	-2.00969	0.453013	1.27e-07	3.26e-06	Bosc		BnaC03g72420D	592.122	-3.56574	1.4996	0.00028036	0.00113454	UTC
BnaA02g18950D	284.841	-2.11368	0.548272	3.56931e-06	6.05599e-05	Boron		BnaC05g43020D	264.066	-2.00969	0.433207	4.86e-08	1.41e-06	Bosc		BnaA09g04500D	1519.09	-3.56484	0.263269	2.78e-43	3.2e-40	UTC
BnaA01g29520D	1696.38	-2.11334	0.22021	3.64761e-23	3.5175e-20	Boron		BnaA01g06310D	232.43	-2.00967	0.359148	3.04e-10	1.59e-08	Bosc		BnaCnng04950D	66.8576	-3.56461	1.88854	0.0008532	0.00299117	UTC
BnaA05g14820D	1331.36	-2.11319	0.394096	3.21904e-09	1.34774e-07	Boron		BnaC03g68860D	6.29959	-2.00934	1.03687	0.00077931	0.00484177	Bosc		BnaA05g06810D	427.632	-3.5643	0.687753	5.65e-09	6.54e-08	UTC
BnaC03g49690D	201.726	-2.11309	0.328588	5.28171e-12	4.75063e-10	Boron		BnaA03g26620D	129.24	-2.00899	0.591849	9.7e-06	0.00012942	Bosc		BnaA07g31910D	131.968	-3.56416	0.638425	6.3e-10	8.51e-09	UTC
BnaA09g40310D	23.0848	-2.11262	0.809579	0.000178033	0.00170452	Boron		BnaA10g20980D	29.3951	-2.00876	0.695081	5.47e-05	0.00054613	Bosc		BnaC01g08350D	293.067	-3.56397	0.380467	2.24e-22	1.6e-20	UTC
BnaA03g24350D	2469.33	-2.1115	0.41694	1.56711e-08	5.32545e-07	Boron		BnaA05g27090D	426.558	-2.0077	0.318247	3.91e-12	3.24e-10	Bosc		BnaA02g11920D	269.625	-3.5618	0.471312	1.2e-15	3.59e-14	UTC
BnaC04g36580D	55.4468	-2.1099	0.82317	0.000200771	0.0018848	Boron		BnaC03g06120D	74.6853	-2.00765	0.634329	2.2e-05	0.00025662	Bosc		BnaA07g26840D	47.7309	-3.56128	0.928823	2.77e-06	1.89e-05	UTC
BnaC09g53840D	1500.54	-2.10989	0.521996	1.72672e-06	3.2201e-05	Boron		BnaA07g18430D	320.089	-2.00449	0.378998	1.72e-09	7.45e-08	Bosc		BnaC06g04530D	696.259	-3.56078	0.456048	1.71e-16	5.77e-15	UTC
BnaCnng40870D	11.8365	-2.10845	0.972586	0.000507203	0.00406591	Boron		BnaC03g61080D	248.09	-2.0041	0.447027	1.03e-07	2.72e-06	Bosc		BnaA03g53460D	194.432	-3.56061	0.654659	1.42e-09	1.82e-08	UTC
BnaA03g43300D	175.341	-2.10709	0.496157	7.42368e-07	1.54362e-05	Boron		BnaC04g24140D	29.4136	-2.00357	1.44883	0.00261881	0.0128664	Bosc		BnaC04g10780D	36830.1	-3.56041	0.453645	1.24e-16	4.25e-15	UTC
BnaCnng51770D	280.574	-2.10689	0.436449	5.19765e-08	1.50766e-06	Boron		BnaC08g35810D	1828.07	-2.0029	0.217803	5.26e-22	2.52e-19	Bosc		BnaC05g07850D	178.12	-3.56033	0.646706	9.81e-10	1.28e-08	UTC
BnaA08g04820D	14123	-2.10654	0.445837	8.53956e-08	2.31917e-06	Boron		BnaCnng13080D	44.1065	-2.00276	0.754747	0.00011468	0.00100385	Bosc		BnaA06g22590D	117.173	-3.56026	0.858697	7.81e-07	6e-06	UTC
BnaC05g32750D	157.34	-2.10647	0.448424	9.73447e-08	2.5981e-06	Boron		BnaC06g04380D	395.932	-2.0021	0.297236	2.29e-13	2.48e-11	Bosc		BnaA03g58450D	198.564	-3.55974	1.57167	0.00037144	0.00145028	UTC
BnaCnng31870D	12345.3	-2.10549	0.315047	9.99036e-13	1.05507e-10	Boron		BnaA09g47570D	13.6251	-2.00055	2.12102	0.00433087	0.0191995	Bosc		BnaCnng32150D	3230.49	-3.55957	0.36703	9.33e-24	7.89e-22	UTC
BnaC08g20340D	771.439	-2.10451	0.290246	1.80483e-14	2.94092e-12	Boron		BnaAnng08700D	8547.32	-2.00043	0.380186	2.01e-09	8.54e-08	Bosc		BnaA07g12550D	59.7215	-3.55676	0.561825	6.86e-12	1.22e-10	UTC
BnaC07g50000D	70.2966	-2.1042	0.613508	1.65669e-05	0.000227164	Boron		BnaA05g08210D	24.0563	-1.99856	1.29155	0.00190423	0.00996745	Bosc		BnaC02g05230D	9.37162	-3.55413	1.10893	2.64e-05	0.00014293	UTC
BnaC09g09710D	800.282	-2.10416	0.559568	5.18087e-06	8.345e-05	Boron		BnaC01g02380D	73.0179	-1.99747	0.495054	7.82e-07	1.53e-05	Bosc		BnaC08g46620D	40.5656	-3.55391	1.5828	0.0003913	0.00151674	UTC
BnaC05g18430D	90.3399	-2.10317	0.467034	2.41753e-07	5.79735e-06	Boron		BnaA01g30080D	259.278	-1.99733	0.446526	1.1e-07	2.87e-06	Bosc		BnaA09g41680D	766.554	-3.55382	0.40606	6.37e-20	3.37e-18	UTC
BnaA09g28200D	51.7308	-2.1027	0.584899	9.43408e-06	0.000139927	Boron		BnaA09g47690D	21.3195	-1.99614	1.75377	0.00390724	0.0177058	Bosc		BnaA03g55050D	444.307	-3.55151	0.486769	8.73e-15	2.34e-13	UTC
BnaA10g05440D	13.8595	-2.10139	1.18854	0.00116447	0.00805774	Boron		BnaC07g19810D	55.6588	-1.99587	2.10372	0.00437258	0.0193379	Bosc		BnaA01g04160D	27.9045	-3.55025	0.663106	2.3e-09	2.84e-08	UTC
BnaC04g02880D	206.205	-2.10118	0.40195	6.81019e-09	2.59122e-07	Boron		BnaA03g48660D	52.986	-1.99577	2.30037	0.00406315	0.0182743	Bosc		BnaA06g14550D	12.4977	-3.54957	1.83543	0.00078646	0.00278438	UTC
BnaC08g08580D	153.777	-2.10004	1.21363	0.00125272	0.00855669	Boron		BnaAnng16870D	395.859	-1.99488	0.24853	1.43e-17	3.41e-15	Bosc		BnaC07g32930D	8.07672	-3.5478	1.62226	0.00045133	0.00171684	UTC
BnaC09g15840D	102.525	-2.09987	0.474037	3.38626e-07	7.78099e-06	Boron		BnaC02g04770D	20.5915	-1.99385	1.01644	0.00075287	0.00470785	Bosc		BnaA06g27920D	66.1215	-3.54622	0.67703	4.32e-09	5.1e-08	UTC
BnaA07g28860D	318.797	-2.09984	0.42249	2.59041e-08	8.25687e-07	Boron		BnaA04g24330D	418.962	-1.99355	0.516563	1.64e-06	2.87e-05	Bosc		BnaC05g46690D	17.0673	-3.54549	0.874214	1.16e-06	8.59e-06	UTC
BnaA04g17300D	338.942	-2.09848	0.474557	3.5149e-07	8.03578e-06	Boron		BnaA04g17960D	78.768	-1.99242	0.487704	6.36e-07	1.29e-05	Bosc		BnaC05g44750D	88.9262	-3.54509	0.476571	3.04e-15	8.61e-14	UTC
BnaA09g05010D	20.0796	-2.09846	1.08629	0.000846479	0.00622416	Boron		BnaA03g34940D	336.897	-1.99185	0.456244	1.83e-07	4.45e-06	Bosc		BnaAnng00160D	8718.66	-3.54468	0.476417	3.01e-15	8.52e-14	UTC
BnaA02g33160D	9.33831	-2.09763	1.72886	0.00278225	0.0162504	Boron		BnaC05g44610D	852.142	-1.99172	0.43423	6.49e-08	1.81e-06	Bosc		BnaA03g36950D	277.397	-3.54191	0.580784	3.04e-11	4.98e-10	UTC
BnaC03g22390D	247.049	-2.09726	0.434195	5.21947e-08	1.51246e-06	Boron		BnaA03g02900D	90.5483	-1.99148	0.892234	0.00038148	0.00269973	Bosc		BnaC02g01750D	383.994	-3.54096	0.396792	1.4e-20	8.18e-19	UTC
BnaA09g00200D	7256.12	-2.09576	0.399917	6.42319e-09	2.47763e-07	Boron		BnaA10g07760D	88.1587	-1.99129	0.850082	0.00028391	0.00211699	Bosc		BnaC03g44140D	177.101	-3.54016	0.337207	2.8e-27	3.75e-25	UTC
BnaC05g34130D	1479.26	-2.09569	0.409527	1.22844e-08	4.30276e-07	Boron		BnaA02g07860D	46.0094	-1.99112	0.488882	6.73e-07	1.35e-05	Bosc		BnaA03g31100D	30.5576	-3.53961	0.710668	1.66e-08	1.77e-07	UTC
BnaA02g13920D	566.953	-2.0947	0.616995	1.88704e-05	0.000253489	Boron		BnaCnng43100D	432.492	-1.99044	0.598816	1.3e-05	0.00016539	Bosc		BnaA09g37260D	23.8753	-3.53691	1.14752	3.98e-05	0.00020524	UTC
BnaA03g48820D	4369.81	-2.09433	0.35395	1.38464e-10	8.61905e-09	Boron		BnaA04g18860D	2931.79	-1.98968	0.29996	4.72e-13	4.79e-11	Bosc		BnaA09g03690D	526.521	-3.53686	0.375124	1.32e-22	9.75e-21	UTC
BnaA07g25350D	226.058	-2.09407	0.587798	1.07156e-05	0.000156371	Boron		BnaCnng47150D	149.463	-1.98941	0.393312	6.11e-09	2.28e-07	Bosc		BnaC09g11380D	9.20257	-3.53558	1.80962	0.00076417	0.00271365	UTC
BnaA07g04160D	569.75	-2.09389	0.381558	1.67281e-09	7.6876e-08	Boron		BnaC09g47310D	761.446	-1.98924	0.272219	3.92e-15	6.02e-13	Bosc		BnaC04g17780D	742.882	-3.53345	0.454428	2.32e-16	7.67e-15	UTC
BnaC05g34400D	65.3894	-2.0937	0.813157	0.000199498	0.00187464	Boron		BnaA10g23870D	60.514	-1.98846	1.96802	0.0044053	0.019446	Bosc		BnaC07g50000D	70.2966	-3.53343	0.634075	6.99e-10	9.36e-09	UTC
BnaA05g25730D	48.8961	-2.09318	0.601244	1.41764e-05	0.000198969	Boron		BnaC05g30180D	43.202	-1.98841	0.935449	0.00050497	0.00338636	Bosc		BnaA03g27350D	175.806	-3.53329	1.75219	0.00067012	0.00242509	UTC
BnaA06g17240D	1004.96	-2.09187	0.308815	5.5331e-13	6.38195e-11	Boron		BnaAnng22920D	22969.8	-1.98752	0.497528	9.46e-07	1.79e-05	Bosc		BnaA03g34430D	91.5595	-3.53108	0.837215	5.97e-07	4.72e-06	UTC
BnaC02g15670D	280.637	-2.09137	0.491282	7.3125e-07	1.52266e-05	Boron		BnaC04g00060D	291.085	-1.98657	0.523007	2.14e-06	3.59e-05	Bosc		BnaA05g25890D	383.902	-3.52926	1.58831	0.00042288	0.00162279	UTC
BnaC05g45920D	562.773	-2.08988	0.629733	2.43627e-05	0.000315316	Boron		BnaA02g21330D	331.562	-1.98581	0.311028	2.49e-12	2.16e-10	Bosc		BnaC08g23060D	728.405	-3.52909	0.370732	5.61e-23	4.36e-21	UTC
BnaC09g32320D	23.5146	-2.08864	1.06724	0.000814325	0.0060345	Boron		BnaC09g23290D	441.07	-1.985	0.303253	8.59e-13	8.26e-11	Bosc		BnaA10g07860D	177.277	-3.52902	0.301454	3.87e-33	1.14e-30	UTC
BnaC01g38610D	145.321	-2.08793	0.395378	5.25694e-09	2.07959e-07	Boron		BnaC02g25060D	309.775	-1.98497	0.40966	1.84e-08	6.12e-07	Bosc		BnaA08g07000D	6292.67	-3.52817	0.439721	3.21e-17	1.19e-15	UTC
BnaC08g07970D	1341.64	-2.08663	0.359237	2.68782e-10	1.53802e-08	Boron		BnaC03g60420D	151.447	-1.98496	1.14777	0.00130999	0.00738039	Bosc		BnaC07g46770D	61.319	-3.52766	0.858026	9.4e-07	7.1e-06	UTC
BnaC09g37200D	31.0421	-2.08635	0.623606	2.24625e-05	0.000294547	Boron		BnaC07g44420D	259.68	-1.98495	0.241562	3.03e-18	8.19e-16	Bosc		BnaAnng04290D	2136.46	-3.52746	0.518412	3.06e-13	6.51e-12	UTC
BnaC04g00600D	6553.26	-2.08632	0.403006	9.1625e-09	3.33937e-07	Boron		BnaC01g43650D	27.0725	-1.98459	0.641637	2.93e-05	0.00032589	Bosc		BnaC06g26560D	8524.94	-3.52739	1.1311	3.59e-05	0.000187	UTC
BnaA10g02050D	1249.3	-2.08546	0.262263	8.48823e-17	2.32238e-14	Boron		BnaCnng63170D	1019.95	-1.98343	0.545149	4.05e-06	6.24e-05	Bosc		BnaA01g03860D	74059.7	-3.52579	0.428733	6.23e-18	2.5e-16	UTC
BnaA08g16090D	1639.16	-2.08457	0.393982	5.00993e-09	1.9899e-07	Boron		BnaA03g00480D	209.116	-1.98288	0.545067	4.07e-06	6.25e-05	Bosc		BnaC03g60280D	27815.6	-3.52376	0.262544	1.52e-42	1.68e-39	UTC
BnaA06g10670D	2392.3	-2.08332	0.374115	1.08415e-09	5.28374e-08	Boron		BnaC02g21400D	45.6795	-1.98249	0.472227	3.96e-07	8.57e-06	Bosc		BnaA06g17350D	21341	-3.52375	0.432047	1.1e-17	4.27e-16	UTC
BnaA01g05170D	6.76396	-2.08197	1.41903	0.00203073	0.0126328	Boron		BnaC03g73070D	87.3083	-1.98205	0.48075	5.52e-07	1.14e-05	Bosc		BnaC06g24700D	39.1153	-3.5237	1.01137	1.06e-05	6.32e-05	UTC
BnaA06g32740D	2986.2	-2.0801	0.380198	1.88699e-09	8.44108e-08	Boron		BnaC05g37840D	15.5647	-1.98182	0.988297	0.00068915	0.00437835	Bosc		BnaC01g37160D	2185.86	-3.52309	0.403216	7.65e-20	4.02e-18	UTC
BnaA09g35910D	98.0319	-2.07925	0.39655	6.53527e-09	2.51098e-07	Boron		BnaA09g51980D	257.201	-1.98158	0.549227	4.58e-06	6.89e-05	Bosc		BnaC03g66380D	1163.56	-3.52303	0.593745	8.59e-11	1.32e-09	UTC
BnaA05g01790D	344.731	-2.07754	0.818058	0.000222705	0.00205949	Boron		BnaC06g07480D	1908.79	-1.98054	0.494054	9.04e-07	1.73e-05	Bosc		BnaC02g25620D	288.938	-3.52265	0.491291	2.31e-14	5.84e-13	UTC
BnaC04g10450D	149.048	-2.07665	0.639801	3.13247e-05	0.000391303	Boron		BnaA05g21210D	1467.04	-1.98044	0.443053	1.15e-07	2.99e-06	Bosc		BnaC08g27800D	5849.88	-3.52256	0.393961	1.24e-20	7.28e-19	UTC
BnaC07g14700D	820.357	-2.07655	0.364147	5.10386e-10	2.70721e-08	Boron		BnaA06g09950D	13.4779	-1.97861	1.63118	0.00361059	0.0166384	Bosc		BnaA08g21340D	115.912	-3.52166	0.554137	6.2e-12	1.11e-10	UTC
BnaA04g04450D	243.185	-2.07647	0.487484	7.42701e-07	1.54377e-05	Boron		BnaC09g47280D	460.256	-1.97815	0.309399	2.38e-12	2.08e-10	Bosc		BnaC08g01440D	43.9713	-3.51671	0.588078	6.55e-11	1.02e-09	UTC
BnaC05g50170D	1593.14	-2.0746	0.446105	1.29091e-07	3.34375e-06	Boron		BnaA05g35300D	11.1747	-1.97812	1.94213	0.00445784	0.019619	Bosc		BnaC09g25750D	880.061	-3.51549	0.247431	2.8e-47	4.7e-44	UTC
BnaA05g23550D	8595.47	-2.07448	0.396064	6.79734e-09	2.58968e-07	Boron		BnaC01g36940D	8149.43	-1.97781	0.261143	5.34e-16	9.78e-14	Bosc		BnaC05g16600D	243.56	-3.51501	0.415878	9.27e-19	4.19e-17	UTC
BnaA01g13780D	843.281	-2.07395	0.329302	1.35578e-11	1.10614e-09	Boron		BnaC05g50410D	9.05771	-1.97731	2.31908	0.00410259	0.0184152	Bosc		BnaA03g00100D	2999.29	-3.51258	0.316099	3.69e-30	7.34e-28	UTC
BnaA03g35880D	635.982	-2.07268	0.401099	9.8891e-09	3.56969e-07	Boron		BnaCnng03470D	9725.02	-1.9762	0.287302	8.93e-14	1.05e-11	Bosc		BnaA09g25260D	13093.2	-3.51164	0.43739	3.18e-17	1.18e-15	UTC
BnaA09g23630D	56.9331	-2.07241	0.537187	3.78855e-06	6.37464e-05	Boron		BnaC08g25550D	62.2963	-1.97551	2.08091	0.00452125	0.0198363	Bosc		BnaC08g21170D	211.937	-3.51154	1.4662	0.0002824	0.00114204	UTC
BnaC02g31300D	46.6705	-2.07167	0.781927	0.000170468	0.00164522	Boron		BnaC06g21820D	14.0962	-1.97405	0.779805	0.0001723	0.00140532	Bosc		BnaC05g12200D	3632.9	-3.5113	0.385423	2.71e-21	1.71e-19	UTC
BnaA10g07790D	1273.36	-2.07129	0.287809	2.88515e-14	4.55002e-12	Boron		BnaA03g32620D	312.287	-1.97391	0.349266	2.36e-10	1.28e-08	Bosc		BnaA07g28750D	198.134	-3.51087	0.77094	1.37e-07	1.23e-06	UTC
BnaA01g06190D	691.104	-2.07012	0.458264	2.41035e-07	5.78247e-06	Boron		BnaCnng65620D	33.9179	-1.97287	2.3235	0.00411114	0.0184445	Bosc		BnaC02g05310D	35.6277	-3.5103	0.695355	1.23e-08	1.34e-07	UTC
BnaC01g35500D	473.418	-2.06994	0.421561	3.70637e-08	1.12499e-06	Boron		BnaCnng17350D	93.4547	-1.97179	0.56236	6.87e-06	9.71e-05	Bosc		BnaC06g38220D	141.288	-3.50978	0.854034	9.68e-07	7.29e-06	UTC
BnaC07g14470D	786.984	-2.06975	0.452817	1.88753e-07	4.65542e-06	Boron		BnaA05g20840D	18.5382	-1.96995	1.96698	0.00454512	0.0199198	Bosc		BnaC07g42500D	2640.55	-3.50889	0.61927	4.24e-10	5.89e-09	UTC
BnaA04g00450D	2755.07	-2.06936	0.405318	1.37511e-08	4.74983e-07	Boron		BnaA10g03470D	412.55	-1.96937	0.503745	1.4e-06	2.5e-05	Bosc		BnaA06g07640D	8.46827	-3.50813	2.47236	0.00193536	0.00605724	UTC
BnaC03g63430D	13.3948	-2.0691	0.910728	0.000424123	0.00351884	Boron		BnaA09g52250D	3468.53	-1.96864	0.449572	1.8e-07	4.4e-06	Bosc		BnaCnng03900D	61.0916	-3.50741	0.881964	1.67e-06	1.2e-05	UTC
BnaC01g33800D	36.0738	-2.0689	0.812535	0.000221781	0.00205256	Boron		BnaC07g22660D	1266.12	-1.967	0.240633	4.48e-18	1.18e-15	Bosc		BnaA03g21340D	107.268	-3.50645	0.686887	9.2e-09	1.03e-07	UTC
BnaAnng09030D	1174.02	-2.06841	0.446739	1.43733e-07	3.66332e-06	Boron		BnaC03g03040D	44.1704	-1.96696	2.03364	0.00459402	0.0201011	Bosc		BnaA09g51960D	1846.44	-3.50556	0.406676	2.21e-19	1.1e-17	UTC
BnaA08g15880D	2278.28	-2.06838	0.372219	1.19436e-09	5.73526e-08	Boron		BnaC06g32130D	40.237	-1.96696	0.765149	0.00015576	0.00129482	Bosc		BnaAnng17550D	1320.63	-3.50488	0.352928	1.03e-24	9.7e-23	UTC
BnaCnng33430D	269.454	-2.06821	0.589405	1.34374e-05	0.000189827	Boron		BnaC03g13830D	7.77604	-1.96619	1.92383	0.00452963	0.0198666	Bosc		BnaA07g16660D	1935.9	-3.50358	0.451462	2.75e-16	8.96e-15	UTC
BnaCnng09500D	1779.64	-2.0677	0.412449	2.21611e-08	7.18634e-07	Boron		BnaA09g18770D	2192.28	-1.96536	0.276139	1.66e-14	2.24e-12	Bosc		BnaC01g00680D	5755.01	-3.50223	0.615843	3.8e-10	5.31e-09	UTC
BnaCnng38000D	434.746	-2.06714	0.383984	3.14246e-09	1.32226e-07	Boron		BnaA03g27210D	911.144	-1.96471	0.31293	5.16e-12	4.11e-10	Bosc		BnaC05g50170D	1593.14	-3.5006	0.442227	8.05e-17	2.82e-15	UTC
BnaC01g41710D	111.101	-2.06634	0.477086	5.55641e-07	1.19682e-05	Boron		BnaC09g24310D	12.9414	-1.96446	1.96757	0.00458811	0.0200782	Bosc		BnaAnng25560D	1642.55	-3.49901	0.334382	4.35e-27	5.61e-25	UTC
BnaA01g15010D	172.272	-2.06585	0.620797	2.45737e-05	0.000317558	Boron		BnaC09g30890D	53.5373	-1.96316	0.507085	1.66e-06	2.9e-05	Bosc		BnaC07g47550D	57.8263	-3.499	0.950859	5.35e-06	3.42e-05	UTC
BnaC08g50020D	609.664	-2.06525	0.620716	2.46385e-05	0.000318256	Boron		BnaCnng17400D	34.4488	-1.96271	0.99472	0.00076742	0.00478056	Bosc		BnaC04g46560D	99266.2	-3.49878	0.396891	4e-20	2.18e-18	UTC
BnaC02g23790D	227.471	-2.06494	0.542198	4.62465e-06	7.5714e-05	Boron		BnaA04g23260D	2156.55	-1.96232	0.262103	1.07e-15	1.87e-13	Bosc		BnaC03g13830D	7.77604	-3.49877	2.16506	0.0014905	0.00484133	UTC
BnaCnng09050D	50.1002	-2.06432	0.52416	2.81714e-06	4.94967e-05	Boron		BnaA03g36810D	156.696	-1.96062	0.729069	0.000111	0.00097816	Bosc		BnaA01g29830D	425.942	-3.49773	1.49802	0.00033201	0.00131553	UTC
BnaC09g08540D	8656.87	-2.06376	0.306211	7.43296e-13	8.23421e-11	Boron		BnaC05g14670D	33.5233	-1.96015	1.68488	0.00397086	0.0179458	Bosc		BnaC03g22220D	39762.7	-3.49671	0.332307	2.35e-27	3.19e-25	UTC
BnaA10g21030D	8.81395	-2.06369	0.936067	0.000496726	0.00399281	Boron		BnaC05g44750D	88.9262	-1.9591	0.43913	1.26e-07	3.22e-06	Bosc		BnaA07g20880D	61.5417	-3.49591	0.584804	6.85e-11	1.06e-09	UTC
BnaA03g41980D	608.285	-2.06364	0.411018	2.14937e-08	6.98534e-07	Boron		BnaCnng59210D	240.685	-1.95834	0.22341	2.85e-20	1.05e-17	Bosc		BnaA06g35910D	20.0524	-3.49459	1.16991	5.58e-05	0.00027662	UTC
BnaC02g33990D	670.314	-2.06215	0.331155	2.182e-11	1.69109e-09	Boron		BnaA10g20120D	43.4592	-1.95786	0.994013	0.00077971	0.00484324	Bosc		BnaC06g41710D	60.277	-3.49421	0.694879	1.39e-08	1.5e-07	UTC
BnaCnng03470D	9725.02	-2.06207	0.282451	1.37131e-14	2.27228e-12	Boron		BnaC09g40230D	231.905	-1.95736	0.696487	7.71e-05	0.00072576	Bosc		BnaC05g39240D	521.866	-3.49245	0.269869	9.37e-40	6.89e-37	UTC
BnaC02g04030D	23.1025	-2.06149	0.66643	5.09925e-05	0.000592217	Boron		BnaC07g26570D	473.213	-1.95602	0.3709	2.06e-09	8.72e-08	Bosc		BnaA03g33370D	2029.38	-3.49213	0.303408	4.16e-32	1.08e-29	UTC
BnaC07g14510D	32.3059	-2.06137	0.966012	0.000581816	0.00456817	Boron		BnaA10g00660D	281.967	-1.95444	0.84875	0.00033601	0.00243418	Bosc		BnaCnng36670D	331.161	-3.4909	0.431483	1.99e-17	7.54e-16	UTC
BnaCnng40790D	3703.67	-2.06119	0.423261	4.60413e-08	1.35621e-06	Boron		BnaC08g16790D	46.0865	-1.9535	0.759296	0.00015855	0.00131327	Bosc		BnaA09g33770D	129.093	-3.48987	0.521433	6.97e-13	1.42e-11	UTC
BnaA06g30530D	39.2211	-2.06114	0.637727	3.34943e-05	0.000414793	Boron		BnaC07g43300D	96.4398	-1.95224	0.602968	1.9e-05	0.00022685	Bosc		BnaC03g38360D	892.73	-3.48967	0.296825	2.32e-33	7.06e-31	UTC
BnaA06g20970D	71.5762	-2.05937	0.660569	4.75987e-05	0.000558983	Boron		BnaC03g22680D	1156.11	-1.95125	0.243347	1.66e-17	3.93e-15	Bosc		BnaA08g04820D	14123	-3.48966	0.440133	7.4e-17	2.6e-15	UTC
BnaA06g36180D	6532.63	-2.05907	0.326993	1.40816e-11	1.14569e-09	Boron		BnaC06g22700D	89.5533	-1.95117	0.826459	0.00028881	0.00214424	Bosc		BnaA01g13510D	1945.75	-3.48871	0.379056	1.19e-21	7.73e-20	UTC
BnaC04g26730D	550.656	-2.05902	0.513916	2.17346e-06	3.94361e-05	Boron		BnaA09g53290D	10.8664	-1.95017	1.06637	0.00109969	0.00639831	Bosc		BnaA03g49470D	42.6915	-3.48762	0.706048	2.2e-08	2.29e-07	UTC
BnaA03g49360D	16.6495	-2.05894	1.15598	0.00119997	0.00826548	Boron		BnaA09g37030D	23.9348	-1.94907	0.843933	0.00033298	0.00241728	Bosc		BnaA06g27550D	161.79	-3.48735	0.524405	9.35e-13	1.87e-11	UTC
BnaA09g03690D	526.521	-2.05883	0.366605	8.70667e-10	4.34772e-08	Boron		BnaC06g15210D	13.9554	-1.94904	1.15308	0.00150328	0.00823742	Bosc		BnaC08g34270D	727.278	-3.48707	0.301678	2.37e-32	6.31e-30	UTC
BnaA08g14630D	715.962	-2.05773	0.633934	3.22406e-05	0.000401041	Boron		BnaC01g07560D	223.502	-1.94878	0.432528	1.04e-07	2.73e-06	Bosc		BnaA02g02700D	8.06114	-3.48677	1.79734	0.00082214	0.00289537	UTC
BnaC07g31140D	122.258	-2.05765	0.457577	2.70653e-07	6.4046e-06	Boron		BnaA03g21970D	3677.38	-1.94793	0.407978	2.83e-08	8.88e-07	Bosc		BnaA03g48890D	137.655	-3.48424	0.485534	2.36e-14	5.94e-13	UTC
BnaA03g14030D	75.7505	-2.05718	0.434405	8.906e-08	2.40425e-06	Boron		BnaC07g24660D	3873.28	-1.94685	0.482145	8.55e-07	1.65e-05	Bosc		BnaA03g30180D	262.732	-3.4838	1.983	0.00118277	0.00396102	UTC
BnaC05g00790D	23.7984	-2.05699	0.649093	4.09102e-05	0.000491524	Boron		BnaA03g13840D	6.96151	-1.94685	1.5253	0.003405	0.0158663	Bosc		BnaC05g00310D	14.1352	-3.48355	1.79387	0.00082124	0.00289307	UTC
BnaC03g39240D	55.2677	-2.05648	0.814195	0.000237375	0.00217328	Boron		BnaC03g77150D	45.5944	-1.9467	0.402159	2.04e-08	6.67e-07	Bosc		BnaC01g39220D	314.671	-3.48287	0.41968	3.59e-18	1.48e-16	UTC
BnaA09g05580D	2089.56	-2.05641	0.306689	9.5558e-13	1.01727e-10	Boron		BnaA04g01410D	330.942	-1.94665	0.262511	1.9e-15	3.11e-13	Bosc		BnaA06g39270D	179.668	-3.48284	0.470051	4.21e-15	1.17e-13	UTC
BnaA07g31170D	53.7811	-2.05624	0.513326	2.19096e-06	3.97168e-05	Boron		BnaC05g31270D	1025.46	-1.94618	0.513398	2.39e-06	3.94e-05	Bosc		BnaC01g38620D	7.93365	-3.48244	1.59113	0.00047735	0.00180366	UTC
BnaA08g15740D	25.7586	-2.05604	1.47708	0.00235745	0.0142114	Boron		BnaC08g50020D	609.664	-1.94463	0.638477	3.7e-05	0.00039651	Bosc		BnaA01g22700D	90.4889	-3.48102	1.76162	0.00076629	0.00272046	UTC
BnaA03g39650D	4652.44	-2.05578	0.325799	1.3048e-11	1.06899e-09	Boron		BnaA09g28020D	139.277	-1.94288	0.529748	3.92e-06	6.06e-05	Bosc		BnaA10g15570D	576.521	-3.47975	0.753303	1.05e-07	9.62e-07	UTC
BnaA07g03360D	373.08	-2.05542	0.612787	2.29368e-05	0.000299431	Boron		BnaA01g36400D	164.281	-1.94267	0.645654	4.2e-05	0.00044009	Bosc		BnaAnng03070D	124.262	-3.4791	0.823463	6.17e-07	4.87e-06	UTC
BnaC05g33040D	157.207	-2.05439	0.64054	3.6538e-05	0.000446192	Boron		BnaC03g36940D	314.767	-1.94256	0.444083	1.94e-07	4.69e-06	Bosc		BnaA09g34790D	20.0262	-3.479	0.793195	3.06e-07	2.56e-06	UTC
BnaAnng29910D	27.9718	-2.05267	1.48009	0.00238578	0.0143557	Boron		BnaA09g51960D	1846.44	-1.94141	0.420452	6.2e-08	1.74e-06	Bosc		BnaC07g24760D	1320.69	-3.4784	0.372972	3.87e-22	2.69e-20	UTC
BnaA08g23760D	1198.07	-2.05254	0.439131	1.20364e-07	3.1426e-06	Boron		BnaA04g20340D	86.9334	-1.93651	1.18155	0.00171033	0.00913127	Bosc		BnaA03g05810D	134.439	-3.47812	0.973065	8.07e-06	4.95e-05	UTC
BnaC08g42870D	1293.44	-2.05249	0.437621	1.11602e-07	2.93729e-06	Boron		BnaA07g35450D	75.745	-1.93478	0.411301	4.13e-08	1.23e-06	Bosc		BnaC04g25170D	176.393	-3.47641	0.486039	2.83e-14	7.06e-13	UTC
BnaC05g17850D	239.638	-2.05233	0.524258	3.15162e-06	5.44467e-05	Boron		BnaA09g37760D	6.51942	-1.93423	1.57163	0.00372767	0.0170444	Bosc		BnaA05g17390D	813.792	-3.47635	0.394065	3.94e-20	2.15e-18	UTC
BnaA10g19970D	1799.83	-2.05166	0.221032	8.45273e-22	5.99065e-19	Boron		BnaC07g16000D	21.9519	-1.93335	0.485481	1.11e-06	2.06e-05	Bosc		BnaA01g05720D	1350.6	-3.47595	0.364393	5.12e-23	4e-21	UTC
BnaA09g41600D	171.022	-2.05133	0.546154	5.75173e-06	9.12458e-05	Boron		BnaC05g44030D	8.55128	-1.93231	1.18745	0.00176404	0.00935944	Bosc		BnaA03g32990D	46.5782	-3.47559	0.778609	2.16e-07	1.87e-06	UTC
BnaC07g41740D	124.335	-2.05038	0.568104	9.77638e-06	0.000144494	Boron		BnaC01g20010D	1129.5	-1.93227	0.266487	6.67e-15	9.71e-13	Bosc		BnaC03g52580D	12.0733	-3.47484	1.19981	7.47e-05	0.00035751	UTC
BnaC07g23510D	338.608	-2.05009	0.299928	3.96183e-13	4.72719e-11	Boron		BnaC05g33520D	8.50385	-1.93191	1.69678	0.004262	0.0189628	Bosc		BnaA07g19640D	32.4493	-3.47285	0.828271	7.14e-07	5.54e-06	UTC
BnaA10g13810D	615.234	-2.04915	0.328501	2.09463e-11	1.64067e-09	Boron		BnaA09g13710D	31347.6	-1.93185	0.447995	2.64e-07	6.06e-06	Bosc		BnaC01g02380D	73.0179	-3.47238	0.485636	2.9e-14	7.21e-13	UTC
BnaAnng41210D	1453.17	-2.04906	0.381642	3.52259e-09	1.46337e-07	Boron		BnaC05g35900D	589.556	-1.9304	0.461895	4.8e-07	1.01e-05	Bosc		BnaAnng39160D	91.056	-3.471	0.646258	2.35e-09	2.9e-08	UTC
BnaA10g18240D	48.8658	-2.04903	0.440039	1.31642e-07	3.39786e-06	Boron		BnaA09g33770D	129.093	-1.92965	0.516366	3.07e-06	4.9e-05	Bosc		BnaC04g55720D	822.762	-3.47059	0.319297	5.89e-29	9.84e-27	UTC
BnaC07g47470D	20653.7	-2.04889	0.297721	2.87023e-13	3.53959e-11	Boron		BnaA06g15310D	26.9453	-1.92846	0.681963	7.71e-05	0.00072574	Bosc		BnaA01g06940D	269.723	-3.47056	0.517085	6.33e-13	1.3e-11	UTC
BnaA09g46780D	13480.6	-2.04879	0.435075	1.02718e-07	2.72912e-06	Boron		BnaC03g09150D	437.129	-1.92828	0.347139	4.53e-10	2.3e-08	Bosc		BnaA01g22670D	5542.04	-3.46974	0.541445	4.77e-12	8.67e-11	UTC
BnaA06g17350D	21341	-2.04866	0.436654	1.11546e-07	2.93715e-06	Boron		BnaAnng32280D	19.5596	-1.92738	1.17621	0.00173418	0.00923181	Bosc		BnaCnng08650D	73.3678	-3.46956	1.53552	0.000409	0.0015762	UTC
BnaA10g17370D	54.6733	-2.04792	0.519734	2.87521e-06	5.03217e-05	Boron		BnaA03g38970D	292	-1.92732	0.438837	1.85e-07	4.5e-06	Bosc		BnaC08g07070D	727.854	-3.46907	0.415529	2.42e-18	1.03e-16	UTC
BnaA10g15140D	232.927	-2.04755	0.931137	0.000514224	0.00411435	Boron		BnaA07g25240D	210.842	-1.92621	0.526618	4.22e-06	6.45e-05	Bosc		BnaC05g16590D	73.8869	-3.46835	0.639076	1.73e-09	2.18e-08	UTC
BnaA09g01040D	782.594	-2.04726	0.417294	3.95167e-08	1.18963e-06	Boron		BnaC02g13570D	696.639	-1.92318	0.383681	8.89e-09	3.2e-07	Bosc		BnaC08g03670D	60.7411	-3.46456	0.546656	7.59e-12	1.34e-10	UTC
BnaC04g14150D	504.517	-2.04673	0.580974	1.32649e-05	0.000187932	Boron		BnaA09g30650D	6.47905	-1.92282	1.45223	0.00324064	0.0152538	Bosc		BnaA03g48990D	5444.3	-3.46427	0.336462	2.69e-26	3.12e-24	UTC
BnaA04g15500D	26.2953	-2.04671	0.498603	1.49382e-06	2.84653e-05	Boron		BnaC02g33610D	10.9842	-1.92108	0.993217	0.00089914	0.00544596	Bosc		BnaC07g47240D	411.16	-3.46405	0.520466	9.35e-13	1.87e-11	UTC
BnaA02g07190D	291.937	-2.04654	0.584263	1.42137e-05	0.000199358	Boron		BnaA10g19970D	1799.83	-1.9199	0.223732	1.55e-19	5.04e-17	Bosc		BnaA02g13390D	199.629	-3.46341	0.464274	2.98e-15	8.45e-14	UTC
BnaA08g29870D	108.005	-2.04634	0.467461	4.70406e-07	1.03949e-05	Boron		BnaAnng33140D	472.96	-1.91894	0.5399	6.38e-06	9.09e-05	Bosc		BnaA09g43180D	18.7561	-3.46323	0.969913	8.32e-06	5.08e-05	UTC
BnaC01g37090D	40.1125	-2.04596	0.550111	6.64089e-06	0.000103454	Boron		BnaC07g32610D	291.568	-1.91774	0.583513	1.71e-05	0.00020753	Bosc		BnaC08g25680D	4154.37	-3.46105	0.38861	1.9e-20	1.09e-18	UTC
BnaA06g04900D	423.43	-2.04593	0.551879	6.93649e-06	0.000107387	Boron		BnaA09g16630D	940.956	-1.91654	0.331183	1.2e-10	7e-09	Bosc		BnaC08g07980D	2153.46	-3.46037	0.322275	2.53e-28	3.85e-26	UTC
BnaA08g31180D	10401.1	-2.04593	0.346368	1.62691e-10	9.88653e-09	Boron		BnaC03g17520D	73.4923	-1.91648	1.96332	0.00497272	0.0214025	Bosc		BnaA03g06840D	6.57001	-3.45936	1.73103	0.00074537	0.00265602	UTC
BnaA02g04700D	75.4166	-2.04528	0.605446	2.15657e-05	0.000284435	Boron		BnaC08g38350D	75.8553	-1.91577	0.572961	1.4e-05	0.00017575	Bosc		BnaCnng57190D	881.501	-3.45874	0.384617	8.74e-21	5.24e-19	UTC
BnaCnng03460D	3471.86	-2.04463	0.504365	1.84393e-06	3.41414e-05	Boron		BnaA05g05690D	418.211	-1.91452	0.451747	3.82e-07	8.31e-06	Bosc		BnaC07g39280D	1030.83	-3.4569	0.368384	2.33e-22	1.66e-20	UTC
BnaCnng14430D	15.9215	-2.0429	1.26961	0.00168263	0.0108697	Boron		BnaA09g23630D	56.9331	-1.91372	0.567125	1.26e-05	0.00016132	Bosc		BnaAnng29010D	1036.89	-3.45681	0.403368	3.73e-19	1.79e-17	UTC
BnaA05g25830D	119.155	-2.04059	0.868093	0.000368447	0.00313078	Boron		BnaA05g21230D	137.034	-1.91266	0.519466	3.95e-06	6.1e-05	Bosc		BnaA09g13160D	71.4046	-3.45574	0.492905	8.09e-14	1.88e-12	UTC
BnaA06g38740D	3040.44	-2.0379	0.370034	1.67779e-09	7.69393e-08	Boron		BnaAnng13370D	2307.73	-1.91216	0.298673	2.58e-12	2.23e-10	Bosc		BnaC02g43800D	665.96	-3.45532	0.422237	9.86e-18	3.87e-16	UTC
BnaA06g38950D	591.691	-2.03752	0.460159	3.82668e-07	8.63779e-06	Boron		BnaA04g05790D	1409.42	-1.91207	0.386041	1.24e-08	4.3e-07	Bosc		BnaC07g40150D	66.9125	-3.45285	0.591322	1.68e-10	2.46e-09	UTC
BnaA09g53300D	72.49	-2.03546	0.624121	3.18151e-05	0.000396334	Boron		BnaC09g08480D	381.644	-1.91122	0.636954	4.59e-05	0.00047286	Bosc		BnaC01g38540D	66.8025	-3.45231	0.794669	3.8e-07	3.13e-06	UTC
BnaA01g25950D	316.281	-2.03543	0.438092	1.41739e-07	3.61878e-06	Boron		BnaC03g12380D	706.341	-1.9106	0.386838	1.34e-08	4.58e-07	Bosc		BnaC06g17310D	671.006	-3.45219	0.34384	3.8e-25	3.75e-23	UTC
BnaC09g08190D	14222.2	-2.0348	0.349312	2.70817e-10	1.54785e-08	Boron		BnaC03g71690D	3895.55	-1.9105	0.324059	6.32e-11	3.96e-09	Bosc		BnaC09g48200D	37.8887	-3.45097	1.17746	6.91e-05	0.00033381	UTC
BnaC07g43230D	306.79	-2.03463	0.381697	4.46994e-09	1.80839e-07	Boron		BnaC08g04130D	248.815	-1.9102	0.839534	0.00038997	0.00274592	Bosc		BnaC07g34770D	722.232	-3.45006	0.4849	3.88e-14	9.43e-13	UTC
BnaC07g31640D	159.012	-2.03339	0.799394	0.000234783	0.0021524	Boron		BnaA06g29270D	182.556	-1.90706	0.414982	7.42e-08	2.03e-06	Bosc		BnaCnng56860D	167.894	-3.44925	0.387786	2.15e-20	1.22e-18	UTC
BnaC03g19340D	4099.19	-2.03289	0.370041	1.82905e-09	8.2744e-08	Boron		BnaC07g07150D	206.637	-1.90592	0.394868	2.39e-08	7.65e-07	Bosc		BnaA04g04900D	57.0423	-3.44884	0.768991	2.04e-07	1.77e-06	UTC
BnaC07g24760D	1320.69	-2.03286	0.371514	2.06578e-09	9.0956e-08	Boron		BnaAnng37690D	7.53847	-1.90526	2.15127	0.00491226	0.0211955	Bosc		BnaA09g27700D	13.0951	-3.44874	1.01423	1.54e-05	8.84e-05	UTC
BnaC01g17890D	280.316	-2.0328	0.74232	0.000143232	0.0014189	Boron		BnaA08g22150D	312.85	-1.90336	0.37725	7.82e-09	2.85e-07	Bosc		BnaA03g51560D	220.479	-3.44857	0.479486	2.22e-14	5.64e-13	UTC
BnaA04g12590D	532.854	-2.03243	0.299343	5.6388e-13	6.49113e-11	Boron		BnaA07g14690D	14.6338	-1.90317	1.44956	0.00339404	0.0158302	Bosc		BnaAnng03600D	267.839	-3.44837	0.448836	5.53e-16	1.72e-14	UTC
BnaC02g05080D	45.675	-2.03229	0.740426	0.000140986	0.00139996	Boron		BnaC06g41790D	1598.1	-1.90273	0.387378	1.56e-08	5.28e-07	Bosc		BnaC05g50720D	46.1143	-3.4482	0.668286	7.5e-09	8.5e-08	UTC
BnaCnng45540D	84.0855	-2.03099	0.386416	6.71961e-09	2.56505e-07	Boron		BnaA09g52710D	211.773	-1.90162	0.650854	6.04e-05	0.00059213	Bosc		BnaC06g36460D	56.7252	-3.4481	1.26054	0.00012187	0.00054993	UTC
BnaC08g42990D	593.539	-2.02998	0.537647	5.54227e-06	8.84349e-05	Boron		BnaA10g00580D	67.8804	-1.90134	2.311	0.00449042	0.0197359	Bosc		BnaAnng21170D	95.9686	-3.44807	2.25882	0.00179366	0.00567136	UTC
BnaC03g60830D	2688.91	-2.02917	0.428577	9.43037e-08	2.52495e-06	Boron		BnaCnng09050D	50.1002	-1.90059	0.520719	4.59e-06	6.91e-05	Bosc		BnaA09g47510D	7526.08	-3.448	0.29857	2.89e-32	7.52e-30	UTC
BnaC06g31900D	80.4901	-2.02882	0.635187	3.95899e-05	0.000478791	Boron		BnaA06g37730D	33.7969	-1.8993	0.520514	4.62e-06	6.94e-05	Bosc		BnaA08g17910D	7.17547	-3.44773	2.22271	0.00173084	0.00549787	UTC
BnaA03g19150D	6.16747	-2.02874	1.91074	0.0033734	0.0189529	Boron		BnaC09g30620D	8.75408	-1.89903	1.87969	0.00504349	0.0216411	Bosc		BnaCnng29120D	82.6203	-3.44771	0.628408	1.28e-09	1.65e-08	UTC
BnaC03g27180D	7.38033	-2.02732	1.86991	0.00336297	0.0189106	Boron		BnaC08g30030D	24.6387	-1.89742	1.06839	0.00134362	0.00752952	Bosc		BnaA03g02990D	12.0274	-3.44642	1.41043	0.0002659	0.0010841	UTC
BnaC01g09320D	26.9958	-2.02696	0.643544	4.54326e-05	0.000537408	Boron		BnaC08g01440D	43.9713	-1.89613	0.528162	5.84e-06	8.44e-05	Bosc		BnaC06g27400D	39.004	-3.4464	0.815124	6.35e-07	4.99e-06	UTC
BnaA05g25050D	14523.2	-2.02678	0.364587	1.28225e-09	6.11739e-08	Boron		BnaA06g25320D	376.343	-1.89257	0.603231	3.02e-05	0.00033407	Bosc		BnaA09g35250D	618.304	-3.44598	0.300671	7.98e-32	2.01e-29	UTC
BnaA06g30890D	1003.58	-2.02641	0.366588	1.53105e-09	7.13648e-08	Boron		BnaCnng10640D	2116.07	-1.89249	0.431227	2.03e-07	4.86e-06	Bosc		BnaC03g65530D	14764.2	-3.44589	0.423709	1.52e-17	5.86e-16	UTC
BnaA03g21260D	428.378	-2.02579	0.811703	0.000266842	0.00239924	Boron		BnaC07g06590D	1504.06	-1.89206	0.441704	3.28e-07	7.3e-06	Bosc		BnaC07g34520D	21.1737	-3.44473	0.877895	2.23e-06	1.55e-05	UTC
BnaA10g13660D	9.32113	-2.02569	1.29124	0.00184649	0.011697	Boron		BnaC09g34100D	1287.74	-1.89083	0.432731	2.22e-07	5.24e-06	Bosc		BnaC03g31540D	326.197	-3.4431	0.402857	4.67e-19	2.2e-17	UTC
BnaA02g22320D	1911.43	-2.02321	0.433169	1.29178e-07	3.34454e-06	Boron		BnaA06g37710D	1502.65	-1.89054	0.382774	1.4e-08	4.78e-07	Bosc		BnaC07g45850D	26.8575	-3.44214	0.861946	1.69e-06	1.21e-05	UTC
BnaC07g16640D	13935.3	-2.02313	0.466304	5.81388e-07	1.2443e-05	Boron		BnaC08g05510D	48.4485	-1.8905	2.04437	0.00517283	0.0220753	Bosc		BnaC04g03010D	28.4867	-3.44187	0.820018	7.28e-07	5.64e-06	UTC
BnaC03g08640D	575.636	-2.02301	0.614645	2.95178e-05	0.00037189	Boron		BnaC02g05310D	35.6277	-1.88972	0.683262	0.00010063	0.00090363	Bosc		BnaC07g16640D	13935.3	-3.44173	0.459874	2.57e-15	7.34e-14	UTC
BnaAnng02740D	443.144	-2.02182	0.694116	9.09094e-05	0.000965431	Boron		BnaCnng34110D	4973.6	-1.8885	0.385424	1.71e-08	5.75e-07	Bosc		BnaCnng21640D	583.748	-3.44156	0.502031	2.47e-13	5.33e-12	UTC
BnaC06g18310D	7.70522	-2.02104	1.77538	0.00330431	0.0186645	Boron		BnaC08g47830D	39.0456	-1.8883	1.29564	0.00265457	0.0130062	Bosc		BnaCnng22910D	8.13368	-3.44007	1.85566	0.00102239	0.00349496	UTC
BnaC07g47240D	411.16	-2.02097	0.526558	4.45582e-06	7.33172e-05	Boron		BnaA03g19060D	380.138	-1.88807	0.311236	2.32e-11	1.6e-09	Bosc		BnaAnng37150D	20.8797	-3.44005	1.19932	8.41e-05	0.00039663	UTC
BnaC04g33320D	141.202	-2.02051	1.15949	0.00135844	0.00914078	Boron		BnaA02g30790D	14.4589	-1.88734	0.768947	0.00025031	0.00191028	Bosc		BnaC01g09730D	3148.69	-3.43878	0.301898	1.82e-31	4.31e-29	UTC
BnaA06g04960D	648.154	-2.02012	0.335138	8.23922e-11	5.37226e-09	Boron		BnaC03g26100D	71.2171	-1.88616	1.04979	0.00130542	0.0073649	Bosc		BnaC03g13170D	461.659	-3.43779	0.347408	1.67e-24	1.53e-22	UTC
BnaAnng18410D	8.24075	-2.02007	1.6163	0.00298561	0.0171988	Boron		BnaA10g00710D	102.469	-1.88581	0.433275	2.43e-07	5.67e-06	Bosc		BnaA09g24310D	4654.12	-3.43639	0.285845	1.08e-34	4.08e-32	UTC
BnaC01g23800D	4353.03	-2.01812	0.317279	1.01827e-11	8.63098e-10	Boron		BnaCnng10880D	199.627	-1.88515	0.759278	0.00023223	0.00179818	Bosc		BnaC05g33520D	8.50385	-3.43546	2.02887	0.00138804	0.0045539	UTC
BnaAnng04910D	1149.31	-2.01752	0.419647	6.77905e-08	1.8944e-06	Boron		BnaA07g18730D	32.9542	-1.88491	1.02839	0.00120534	0.00689382	Bosc		BnaC02g31930D	568.511	-3.43518	1.26722	0.00013223	0.00059046	UTC
BnaC06g38220D	141.288	-2.01742	0.879144	0.00043271	0.00357245	Boron		BnaC07g34020D	91.3094	-1.88332	0.60015	3.07e-05	0.00033831	Bosc		BnaCnng74890D	131.993	-3.43363	0.788227	3.7e-07	3.05e-06	UTC
BnaAnng34360D	205.967	-2.01714	0.312999	5.9156e-12	5.24189e-10	Boron		BnaC01g29960D	39.6708	-1.88245	1.46942	0.00368754	0.0169056	Bosc		BnaC09g39400D	47.8559	-3.43315	1.01053	1.58e-05	9.07e-05	UTC
BnaA09g28330D	35.8202	-2.01698	0.715911	0.000118884	0.00121327	Boron		BnaCnng56720D	171.975	-1.88196	1.14427	0.00183119	0.00965183	Bosc		BnaA09g05900D	356.688	-3.43192	0.746755	1.25e-07	1.13e-06	UTC
BnaA09g00800D	375.44	-2.01667	0.33741	1.13105e-10	7.19275e-09	Boron		BnaA07g20730D	298.713	-1.88031	0.508197	3.94e-06	6.09e-05	Bosc		BnaC01g38270D	7880.03	-3.43104	0.353782	1.19e-23	9.91e-22	UTC
BnaC08g40850D	8346.47	-2.01566	0.39277	1.33101e-08	4.61559e-07	Boron		BnaC05g01440D	437.9	-1.87856	0.230751	7.06e-18	1.78e-15	Bosc		BnaC08g03660D	135.487	-3.43087	0.50271	3.11e-13	6.61e-12	UTC
BnaC06g12060D	136.532	-2.01457	0.530865	5.29567e-06	8.49965e-05	Boron		BnaC03g39960D	118.991	-1.87844	0.477003	1.51e-06	2.67e-05	Bosc		BnaCnng05900D	929.859	-3.42909	0.459503	3.09e-15	8.73e-14	UTC
BnaA09g50190D	40.869	-2.01344	0.84166	0.000347524	0.00298696	Boron		BnaC01g22890D	61.6761	-1.87825	0.739114	0.00019951	0.00158726	Bosc		BnaA09g30090D	7.96682	-3.42823	1.97849	0.00130199	0.00430392	UTC
BnaA07g12500D	55.7904	-2.01313	0.639156	4.64138e-05	0.000547583	Boron		BnaC01g13710D	1980.19	-1.87774	0.318343	6.67e-11	4.15e-09	Bosc		BnaA02g15460D	175.83	-3.42659	0.68961	2.06e-08	2.16e-07	UTC
BnaA02g34500D	119.422	-2.0131	0.535137	5.99992e-06	9.46726e-05	Boron		BnaC09g41990D	43.5414	-1.87758	0.616037	4.21e-05	0.0004404	Bosc		BnaC08g02750D	1030.96	-3.42648	0.570372	6.36e-11	9.93e-10	UTC
BnaC03g39860D	53.2564	-2.01259	0.881478	0.000447227	0.00366607	Boron		BnaC02g42710D	745.031	-1.87757	0.270433	6.96e-14	8.32e-12	Bosc		BnaC01g32320D	875.188	-3.42396	0.403395	8.01e-19	3.66e-17	UTC
BnaA09g26140D	3424.44	-2.0121	0.355733	7.59431e-10	3.82472e-08	Boron		BnaC01g32600D	163.954	-1.87696	0.83344	0.00043971	0.00303192	Bosc		BnaCnng15190D	31118	-3.4226	0.437641	1.96e-16	6.57e-15	UTC
BnaC04g49860D	15.7486	-2.01121	0.881197	0.000448945	0.00367605	Boron		BnaC01g01850D	134.642	-1.87518	0.46195	9.11e-07	1.73e-05	Bosc		BnaA06g08200D	71.8007	-3.42259	0.670154	1.02e-08	1.13e-07	UTC
BnaC03g49020D	26.8615	-2.01004	0.748589	0.000170124	0.00164301	Boron		BnaA04g06820D	687.706	-1.87502	0.266921	3.91e-14	4.9e-12	Bosc		BnaCnng65040D	7.17068	-3.4224	2.08941	0.00154547	0.00498605	UTC
BnaA08g27540D	1079.77	-2.00885	0.440139	2.17798e-07	5.28974e-06	Boron		BnaCnng52530D	24.2657	-1.87492	1.68716	0.00477373	0.0207148	Bosc		BnaC02g31310D	12.4968	-3.42212	1.10693	4.36e-05	0.0002228	UTC
BnaC05g44650D	31.5082	-2.00863	0.627668	4.00957e-05	0.000483813	Boron		BnaA02g00670D	3639.74	-1.8748	0.760115	0.00024787	0.00189507	Bosc		BnaA07g28070D	84.3493	-3.42169	0.688169	2.04e-08	2.14e-07	UTC
BnaC03g70700D	6273.06	-2.00821	0.432961	1.54626e-07	3.91383e-06	Boron		BnaC04g43050D	950.631	-1.87467	0.33169	2.91e-10	1.53e-08	Bosc		BnaC05g08760D	511.697	-3.4214	0.343364	8.62e-25	8.21e-23	UTC
BnaA06g37070D	1069.21	-2.00735	0.394096	1.64973e-08	5.55487e-07	Boron		BnaC09g26080D	160.886	-1.87272	0.414354	1.15e-07	2.98e-06	Bosc		BnaA04g04450D	243.185	-3.42117	0.484166	5.78e-14	1.37e-12	UTC
BnaC05g20170D	1574.75	-2.00562	0.500192	2.35363e-06	4.2249e-05	Boron		BnaC08g18670D	393.717	-1.87206	0.352128	1.96e-09	8.34e-08	Bosc		BnaC02g07380D	203.861	-3.421	0.406606	1.52e-18	6.62e-17	UTC
BnaCnng24260D	316.709	-2.00557	0.440486	2.30507e-07	5.5708e-06	Boron		BnaC01g04570D	644.171	-1.87188	0.577381	2.2e-05	0.00025679	Bosc		BnaA04g07770D	17.9137	-3.42092	1.06551	2.99e-05	0.0001597	UTC
BnaC02g20830D	818.346	-2.0055	0.5077	2.97542e-06	5.18289e-05	Boron		BnaC07g22830D	9.78826	-1.87174	1.11572	0.00173412	0.00923181	Bosc		BnaC04g41300D	184.431	-3.42088	0.446494	6.83e-16	2.1e-14	UTC
BnaCnng07790D	6.47458	-2.00548	1.45923	0.00258865	0.0153317	Boron		BnaC03g31540D	326.197	-1.87116	0.411161	9.95e-08	2.63e-06	Bosc		BnaC04g14150D	504.517	-3.41991	0.565085	4.89e-11	7.74e-10	UTC
BnaA09g17750D	552.612	-2.0049	0.29699	7.80811e-13	8.53725e-11	Boron		BnaA07g24720D	750.706	-1.87036	0.465849	1.11e-06	2.06e-05	Bosc		BnaAnng41210D	1453.17	-3.41869	0.380939	1.11e-20	6.55e-19	UTC
BnaC09g22960D	1637.46	-2.00468	0.670009	7.4638e-05	0.000817599	Boron		BnaA07g32160D	100.926	-1.87004	0.474932	1.54e-06	2.71e-05	Bosc		BnaA09g37910D	12.0433	-3.41806	1.25715	0.00013156	0.00058782	UTC
BnaCnng15190D	31118	-2.00353	0.442915	2.64797e-07	6.28334e-06	Boron		BnaA03g10740D	46.7619	-1.86858	0.411241	1.04e-07	2.72e-06	Bosc		BnaC04g02280D	157.283	-3.41738	1.22352	0.00010687	0.00049016	UTC
BnaAnng08290D	11.2027	-2.0016	1.03966	0.000976136	0.00699223	Boron		BnaA02g28870D	229.642	-1.86839	0.3505	1.82e-09	7.84e-08	Bosc		BnaC06g35340D	470.739	-3.41737	0.507798	6.09e-13	1.25e-11	UTC
BnaC04g56030D	826.99	-2.00141	0.219737	4.76747e-21	2.95202e-18	Boron		BnaC07g14090D	22.5604	-1.86799	0.569405	1.94e-05	0.0002311	Bosc		BnaC02g10940D	163.449	-3.41735	0.381492	1.29e-20	7.55e-19	UTC
BnaC05g29040D	2453.18	-2.00078	0.36432	1.9692e-09	8.75556e-08	Boron		BnaC05g34280D	28.8548	-1.86738	0.512367	5.04e-06	7.45e-05	Bosc		BnaA09g12900D	17.9653	-3.41697	0.798857	5.33e-07	4.25e-06	UTC
BnaA08g02540D	83.4902	-2.00074	0.424072	1.07694e-07	2.84209e-06	Boron		BnaC05g39240D	521.866	-1.86711	0.260936	1.55e-14	2.1e-12	Bosc		BnaC03g34360D	55.7337	-3.41687	2.53557	0.00227813	0.00697454	UTC
BnaCnng46190D	53.432	-2.00013	0.603148	2.82845e-05	0.000358734	Boron		BnaC07g48500D	6.40753	-1.86577	1.62828	0.00463181	0.0202348	Bosc		BnaA06g01680D	5279.74	-3.4159	0.37829	6.73e-21	4.08e-19	UTC
BnaC01g36940D	8149.43	-1.99888	0.257005	4.1162e-16	9.8829e-14	Boron		BnaCnng06010D	204.811	-1.86462	0.515441	5.63e-06	8.19e-05	Bosc		BnaA10g00990D	21.1326	-3.41467	1.12173	5.1e-05	0.00025548	UTC
BnaC08g05110D	11881.3	-1.99881	0.323261	3.28057e-11	2.44583e-09	Boron		BnaA03g00800D	260.004	-1.8628	0.448778	6.3e-07	1.28e-05	Bosc		BnaC08g38660D	8854.73	-3.41387	0.424801	3.53e-17	1.3e-15	UTC
BnaCnng17120D	18.353	-1.99828	1.11802	0.00128572	0.00874553	Boron		BnaC01g13030D	6.71212	-1.86164	1.3949	0.00346289	0.0160831	Bosc		BnaCnng57120D	177.638	-3.41296	0.57975	1.34e-10	2e-09	UTC
BnaC07g46430D	10.8801	-1.99816	1.08132	0.00114364	0.00794929	Boron		BnaCnng77290D	46.4152	-1.8616	0.673236	0.00010662	0.00094554	Bosc		BnaC02g04820D	950.868	-3.41255	0.354878	2.73e-23	2.19e-21	UTC
BnaA03g22080D	149.769	-1.99794	0.529507	5.90076e-06	9.33333e-05	Boron		BnaC03g06850D	392.87	-1.86083	0.751747	0.00024835	0.00189849	Bosc		BnaC07g23350D	42.3401	-3.41183	1.42477	0.00031098	0.00124272	UTC
BnaA04g07060D	368.352	-1.99624	0.33741	1.69956e-10	1.02855e-08	Boron		BnaA03g29970D	353.846	-1.86052	0.438123	4.15e-07	8.93e-06	Bosc		BnaA08g31180D	10401.1	-3.41138	0.344395	1.58e-24	1.46e-22	UTC
BnaC06g19600D	1483.88	-1.9944	0.583932	2.06958e-05	0.000274997	Boron		BnaC02g06030D	24.1439	-1.86047	0.789315	0.00034339	0.00247577	Bosc		BnaC03g73380D	26.5432	-3.41061	1.74504	0.00085609	0.0029995	UTC
BnaC03g58810D	21.9456	-1.99365	0.865985	0.000440029	0.00362248	Boron		BnaC09g06990D	335.867	-1.86001	0.289938	2.66e-12	2.28e-10	Bosc		BnaC07g41740D	124.335	-3.41014	0.561567	4.37e-11	6.98e-10	UTC
BnaA04g29600D	90.1451	-1.99317	0.796419	0.000275024	0.00245941	Boron		BnaA01g00080D	174.259	-1.85995	0.24408	4.76e-16	8.84e-14	Bosc		BnaAnng22010D	23.8202	-3.40955	1.23751	0.00011991	0.00054201	UTC
BnaA02g20630D	289.097	-1.99185	0.539408	7.99693e-06	0.000121334	Boron		BnaCnng15920D	24.731	-1.85916	0.707125	0.00016068	0.00132688	Bosc		BnaC08g35820D	9256.63	-3.40893	0.309132	1.16e-29	2.15e-27	UTC
BnaC06g30120D	161.259	-1.99146	0.627949	4.4954e-05	0.000532528	Boron		BnaC07g49090D	122.276	-1.85906	0.482562	2.24e-06	3.74e-05	Bosc		BnaA01g16260D	683.571	-3.40813	0.664352	9.26e-09	1.03e-07	UTC
BnaA09g07300D	202.93	-1.99124	0.326131	5.4061e-11	3.78581e-09	Boron		BnaA08g25010D	146.765	-1.85862	0.443293	5.29e-07	1.1e-05	Bosc		BnaA06g09530D	10.6449	-3.40668	1.26251	0.00014088	0.0006232	UTC
BnaC02g01750D	383.994	-1.99102	0.383716	1.03632e-08	3.71031e-07	Boron		BnaC05g16720D	144.001	-1.85772	0.902732	0.00074239	0.0046522	Bosc		BnaA07g18520D	4786.78	-3.40595	0.340909	6.8e-25	6.55e-23	UTC
BnaAnng16520D	603.498	-1.99024	0.516091	4.37891e-06	7.23988e-05	Boron		BnaC04g12480D	1152.5	-1.85714	0.33982	8.85e-10	4.15e-08	Bosc		BnaC05g33120D	281.061	-3.40534	0.371554	1.98e-21	1.26e-19	UTC
BnaA09g25260D	13093.2	-1.9898	0.441848	2.97457e-07	6.93523e-06	Boron		BnaC06g38470D	82.7516	-1.857	0.635467	6.6e-05	0.00063748	Bosc		BnaC04g36140D	658.64	-3.40502	0.817163	8.67e-07	6.6e-06	UTC
BnaC03g44650D	25.5458	-1.98773	1.13196	0.00138435	0.00927916	Boron		BnaC03g32210D	750.571	-1.85691	0.274294	2.45e-13	2.64e-11	Bosc		BnaA07g18350D	241.847	-3.40409	0.382607	2.28e-20	1.29e-18	UTC
BnaA02g33900D	644.02	-1.98771	0.306151	4.58646e-12	4.2024e-10	Boron		BnaC03g32600D	489.434	-1.85652	0.35462	3.16e-09	1.28e-07	Bosc		BnaA06g20920D	13.9406	-3.40403	0.892208	3.58e-06	2.38e-05	UTC
BnaA09g35210D	70.3727	-1.98607	0.590996	2.5084e-05	0.000323513	Boron		BnaCnng14800D	171.085	-1.85629	0.589321	3.12e-05	0.00034329	Bosc		BnaC09g43250D	32.7556	-3.40396	1.12518	5.46e-05	0.00027143	UTC
BnaA09g33130D	2348.8	-1.98489	0.397384	2.8499e-08	8.92189e-07	Boron		BnaC02g00130D	1087.45	-1.85526	0.677653	0.00011733	0.00102358	Bosc		BnaAnng35700D	8.73999	-3.40392	1.4104	0.00029901	0.00120053	UTC
BnaA01g23000D	316.94	-1.98453	0.339375	2.62346e-10	1.50559e-08	Boron		BnaA04g15510D	49.4538	-1.85447	0.723185	0.0001956	0.00156206	Bosc		BnaA08g14630D	715.962	-3.40329	0.612733	9.37e-10	1.23e-08	UTC
BnaC06g04090D	185.89	-1.98413	0.64219	5.80418e-05	0.000661477	Boron		BnaA06g19910D	27.6151	-1.85376	2.13487	0.00530459	0.0225021	Bosc		BnaC02g33990D	670.314	-3.40194	0.335071	1.32e-25	1.38e-23	UTC
BnaA02g05150D	183.05	-1.98382	0.3602	1.8647e-09	8.37738e-08	Boron		BnaC01g05140D	136.231	-1.85337	0.564352	1.97e-05	0.00023464	Bosc		BnaC06g20580D	32.3465	-3.40162	0.715469	6.13e-08	5.9e-07	UTC
BnaA08g07940D	977.135	-1.98373	0.417048	9.23863e-08	2.48039e-06	Boron		BnaA05g00930D	35.7059	-1.85318	0.661303	9.68e-05	0.00087469	Bosc		BnaC01g23240D	4525.1	-3.40131	0.330891	3.6e-26	4.09e-24	UTC
BnaC03g53620D	3669.33	-1.98362	0.34247	3.64787e-10	2.01297e-08	Boron		BnaC07g24250D	821.976	-1.85312	0.227852	7.99e-18	2e-15	Bosc		BnaC02g10190D	598.597	-3.40063	0.385879	4.88e-20	2.62e-18	UTC
BnaC05g00440D	161.681	-1.98295	0.42245	1.24704e-07	3.24441e-06	Boron		BnaC01g27170D	605.673	-1.85267	0.327237	2.89e-10	1.52e-08	Bosc		BnaAnng10640D	377.278	-3.40014	0.563012	5.45e-11	8.58e-10	UTC
BnaC09g47360D	208.3	-1.98279	0.588709	2.46111e-05	0.000317971	Boron		BnaC08g08350D	26.0444	-1.85236	1.57227	0.00451606	0.0198243	Bosc		BnaC03g39860D	53.2564	-3.3993	0.851361	1.79e-06	1.27e-05	UTC
BnaA07g11440D	27.0646	-1.98094	0.687784	0.000105787	0.00110041	Boron		BnaA02g02970D	46.0001	-1.85155	1.87963	0.00549558	0.0231371	Bosc		BnaA09g38130D	68.1056	-3.39897	0.526675	3.96e-12	7.26e-11	UTC
BnaC06g25840D	102.706	-1.97929	0.853287	0.000431658	0.00356527	Boron		BnaA03g38340D	33301.9	-1.85144	0.389538	3.9e-08	1.17e-06	Bosc		BnaA07g22230D	174.997	-3.39836	0.557078	3.75e-11	6.08e-10	UTC
BnaA07g31900D	498.285	-1.97746	0.306459	6.08945e-12	5.3704e-10	Boron		BnaC02g37440D	619.634	-1.85088	0.387154	3.4e-08	1.04e-06	Bosc		BnaA07g28730D	38.184	-3.39832	1.14148	6.36e-05	0.00031046	UTC
BnaA03g21100D	235.619	-1.97741	0.84302	0.000407763	0.00340038	Boron		BnaCnng59250D	50.8389	-1.85078	0.762302	0.00028866	0.00214396	Bosc		BnaCnng22430D	280.553	-3.39645	0.327858	1.58e-26	1.9e-24	UTC
BnaAnng08750D	264.789	-1.97611	0.378765	9.17667e-09	3.34247e-07	Boron		BnaC08g27410D	108.829	-1.84993	0.366805	8.92e-09	3.2e-07	Bosc		BnaA05g09330D	119.349	-3.39592	0.435692	2.53e-16	8.29e-15	UTC
BnaA03g15830D	26484.8	-1.97596	0.436978	2.80434e-07	6.59641e-06	Boron		BnaC07g41750D	17.7393	-1.84971	1.37756	0.00347206	0.0161143	Bosc		BnaC07g17460D	83.2944	-3.39484	0.628295	2.19e-09	2.72e-08	UTC
BnaA09g00320D	409.086	-1.97539	0.531433	7.52303e-06	0.000115004	Boron		BnaCnng29080D	1686.2	-1.84954	0.447181	6.93e-07	1.39e-05	Bosc		BnaC07g50660D	556.203	-3.39415	0.478283	4.85e-14	1.16e-12	UTC
BnaC01g04730D	408.001	-1.97472	0.326253	7.74825e-11	5.13269e-09	Boron		BnaC05g33300D	101.96	-1.84894	0.533066	1.02e-05	0.00013555	Bosc		BnaC05g24600D	3519.69	-3.39303	0.287196	1.4e-33	4.49e-31	UTC
BnaA04g27150D	116.683	-1.97432	0.433629	2.44031e-07	5.84244e-06	Boron		BnaC09g11380D	9.20257	-1.84833	1.69428	0.00507781	0.0217519	Bosc		BnaC08g07440D	2530.23	-3.39228	0.312514	7.99e-29	1.3e-26	UTC
BnaC03g74140D	6.86739	-1.97291	1.02958	0.00103411	0.00732455	Boron		BnaC09g02040D	159.847	-1.84653	0.525603	8.71e-06	0.00011814	Bosc		BnaCnng44710D	5.76064	-3.39117	1.6347	0.00067357	0.00243559	UTC
BnaC04g42020D	2590.85	-1.97247	0.482457	1.81785e-06	3.37329e-05	Boron		BnaC01g17020D	4047.84	-1.84527	0.482769	2.62e-06	4.26e-05	Bosc		BnaA06g30890D	1003.58	-3.39078	0.367488	1.14e-21	7.44e-20	UTC
BnaA05g16460D	2480.59	-1.97182	0.358241	1.94494e-09	8.68711e-08	Boron		BnaC05g21590D	124.42	-1.84495	0.905081	0.00079597	0.00492502	Bosc		BnaCnng01430D	9.79114	-3.39029	1.98937	0.00142091	0.00464799	UTC
BnaUnng03660D	52.3892	-1.97143	0.573768	2.00673e-05	0.000267666	Boron		BnaA02g27880D	1507.15	-1.84438	0.23929	2.49e-16	4.94e-14	Bosc		BnaA07g10330D	308.167	-3.38925	0.300139	6.12e-31	1.32e-28	UTC
BnaA10g29560D	1346.82	-1.97132	0.303585	4.71525e-12	4.31368e-10	Boron		BnaA03g33510D	360.013	-1.84419	0.304997	2.9e-11	1.96e-09	Bosc		BnaA03g34410D	119.539	-3.38714	1.88853	0.00120818	0.00403462	UTC
BnaA09g22540D	36325.3	-1.97119	0.48537	2.03289e-06	3.72166e-05	Boron		BnaC07g43740D	26.4183	-1.84323	0.522873	8.38e-06	0.0001146	Bosc		BnaA06g04820D	3110.83	-3.38663	0.365477	7.98e-22	5.28e-20	UTC
BnaC08g14940D	17.2925	-1.97101	0.980955	0.000857876	0.00629694	Boron		BnaC06g02550D	42.8639	-1.8408	0.933783	0.00094121	0.00564729	Bosc		BnaC09g11250D	38.7976	-3.38539	0.573405	1.26e-10	1.89e-09	UTC
BnaC01g05300D	29884.1	-1.97072	0.500263	3.29216e-06	5.64435e-05	Boron		BnaA09g32110D	214.748	-1.83937	0.633066	7.22e-05	0.00068673	Bosc		BnaCnng20460D	4419.99	-3.38502	0.385035	6.06e-20	3.22e-18	UTC
BnaC08g11780D	429.377	-1.97055	0.645008	6.55736e-05	0.000733188	Boron		BnaA08g15710D	127.317	-1.83893	0.54747	1.56e-05	0.00019201	Bosc		BnaA06g32740D	2986.2	-3.38424	0.377952	1.41e-20	8.22e-19	UTC
BnaA09g43670D	75.8641	-1.96992	0.477649	1.57794e-06	2.98748e-05	Boron		BnaC09g14830D	166.395	-1.83891	0.590176	3.64e-05	0.00039044	Bosc		BnaC06g43890D	831.902	-3.38408	0.965795	1.16e-05	6.83e-05	UTC
BnaA03g58790D	163.413	-1.96866	0.891463	0.000562593	0.00444215	Boron		BnaC01g33660D	39.0872	-1.83868	2.30367	0.00482986	0.0209152	Bosc		BnaC01g36940D	8149.43	-3.38387	0.256876	5.5e-41	4.76e-38	UTC
BnaAnng32280D	19.5596	-1.9685	1.26887	0.00205438	0.0127422	Boron		BnaA06g14880D	68.4994	-1.83613	0.427266	3.49e-07	7.73e-06	Bosc		BnaC03g67720D	13.7795	-3.38359	0.832332	1.36e-06	9.91e-06	UTC
BnaC07g30860D	16.2908	-1.96827	1.05274	0.00114171	0.00793948	Boron		BnaC09g48190D	1110.56	-1.83556	0.453891	1.06e-06	1.98e-05	Bosc		BnaA01g25400D	3624.95	-3.38355	0.45467	3.9e-15	1.09e-13	UTC
BnaCnng40280D	48.3477	-1.96808	0.803346	0.000323805	0.00281653	Boron		BnaA02g29830D	1087.53	-1.83502	0.688599	0.00015191	0.00126826	Bosc		BnaC01g11170D	63.102	-3.38355	0.724407	9.37e-08	8.67e-07	UTC
BnaC05g41530D	1767.42	-1.96769	0.259023	1.80041e-15	3.74231e-13	Boron		BnaA01g30190D	107.748	-1.83492	0.342045	1.64e-09	7.13e-08	Bosc		BnaC08g05510D	48.4485	-3.38341	2.44377	0.00228152	0.00698383	UTC
BnaC01g26800D	4537.13	-1.96712	0.42348	1.61488e-07	4.06825e-06	Boron		BnaC05g47910D	311.356	-1.83459	0.247431	2.43e-15	3.86e-13	Bosc		BnaA08g11580D	441.16	-3.38304	0.38139	3.01e-20	1.66e-18	UTC
BnaC01g12740D	177.382	-1.96626	0.473478	1.41202e-06	2.71745e-05	Boron		BnaC04g42010D	9939.67	-1.83415	0.196568	2.09e-22	1.05e-19	Bosc		BnaC09g23040D	402.229	-3.38281	0.473728	3.59e-14	8.77e-13	UTC
BnaA07g03000D	9.66477	-1.96624	0.977678	0.000860346	0.00630878	Boron		BnaC08g03820D	994.186	-1.83318	0.234897	1.2e-16	2.49e-14	Bosc		BnaA03g09520D	35.9326	-3.38245	0.658525	9.29e-09	1.04e-07	UTC
BnaA06g18900D	78.7898	-1.96591	0.776885	0.000267437	0.00240326	Boron		BnaCnng76180D	3288.01	-1.83246	0.443366	7.3e-07	1.45e-05	Bosc		BnaCnng21090D	858.419	-3.38099	0.593575	4.31e-10	5.97e-09	UTC
BnaA06g15180D	71.8456	-1.96429	0.531949	8.37001e-06	0.000125987	Boron		BnaA03g38910D	46.0286	-1.83214	1.41746	0.0038846	0.0176209	Bosc		BnaA01g30320D	7015.11	-3.38028	0.377942	1.56e-20	9.01e-19	UTC
BnaAnng12530D	2656.58	-1.96426	0.534047	8.81886e-06	0.000132101	Boron		BnaC09g46390D	47.8618	-1.8318	0.510343	6.75e-06	9.56e-05	Bosc		BnaA04g14750D	18.031	-3.37953	1.07919	4.03e-05	0.00020741	UTC
BnaCnng42870D	561.201	-1.96389	0.424278	1.75314e-07	4.35869e-06	Boron		BnaA04g01890D	355.754	-1.83173	0.332486	7.31e-10	3.53e-08	Bosc		BnaA06g03060D	34.2352	-3.37923	0.64303	4.99e-09	5.82e-08	UTC
BnaA10g25490D	7.07721	-1.96338	1.829	0.00373506	0.020547	Boron		BnaA06g19860D	3966.61	-1.82864	0.401183	1.06e-07	2.78e-06	Bosc		BnaA02g33520D	223.359	-3.37862	0.484072	1.14e-13	2.6e-12	UTC
BnaC09g22530D	500.707	-1.96268	0.434654	2.95638e-07	6.89557e-06	Boron		BnaA05g33490D	758.14	-1.82829	0.41308	1.98e-07	4.75e-06	Bosc		BnaC03g50210D	9467.85	-3.378	0.398813	1.01e-18	4.52e-17	UTC
BnaC09g46390D	47.8618	-1.96238	0.522395	6.65743e-06	0.000103685	Boron		BnaC01g32990D	246.591	-1.82757	0.563341	2.4e-05	0.00027688	Bosc		BnaC06g41070D	4391	-3.37744	0.357596	1.5e-22	1.1e-20	UTC
BnaC08g18480D	4312.01	-1.96233	0.255451	9.4165e-16	2.10615e-13	Boron		BnaA07g30540D	907.239	-1.82565	0.781023	0.00038661	0.00272721	Bosc		BnaC07g29640D	41.8509	-3.37514	0.738448	1.51e-07	1.35e-06	UTC
BnaAnng22540D	267.983	-1.96219	0.81852	0.00036977	0.00313874	Boron		BnaCnng51770D	280.574	-1.82555	0.44788	9.5e-07	1.79e-05	Bosc		BnaA03g38340D	33301.9	-3.37384	0.37765	1.73e-20	9.93e-19	UTC
BnaC03g58940D	235.198	-1.96157	0.462499	9.84125e-07	1.96838e-05	Boron		BnaC08g44630D	280.945	-1.82329	0.338325	1.47e-09	6.47e-08	Bosc		BnaC09g14610D	73.6011	-3.37035	0.663004	1.24e-08	1.35e-07	UTC
BnaA07g33610D	246.409	-1.96138	0.534451	9.12319e-06	0.00013576	Boron		BnaA08g22500D	70.1675	-1.82325	0.801888	0.00045926	0.00313958	Bosc		BnaC03g40970D	1579.22	-3.37002	0.438959	6.58e-16	2.03e-14	UTC
BnaA09g04500D	1519.09	-1.96116	0.260335	2.9662e-15	5.9147e-13	Boron		BnaC04g18540D	207.79	-1.82249	0.406579	1.54e-07	3.86e-06	Bosc		BnaA02g18950D	284.841	-3.36983	0.537268	1.33e-11	2.29e-10	UTC
BnaC01g30100D	822.022	-1.96043	0.345072	7.28179e-10	3.68626e-08	Boron		BnaC05g07860D	217.238	-1.82194	0.526678	1.12e-05	0.00014683	Bosc		BnaA07g04160D	569.75	-3.36983	0.381144	3.99e-20	2.18e-18	UTC
BnaC08g26960D	554.811	-1.96005	0.327993	1.27521e-10	8.01422e-09	Boron		BnaC09g38230D	20.5399	-1.82166	1.81328	0.00570259	0.0238296	Bosc		BnaA06g08980D	860.313	-3.36873	0.393914	5.07e-19	2.38e-17	UTC
BnaA09g08030D	18678.8	-1.95934	0.382586	1.5656e-08	5.32341e-07	Boron		BnaC06g17310D	671.006	-1.82003	0.347611	3.43e-09	1.37e-07	Bosc		BnaCnng29490D	46.6347	-3.36809	0.676627	2.13e-08	2.23e-07	UTC
BnaA02g34760D	13036.4	-1.95899	0.363057	3.62851e-09	1.50312e-07	Boron		BnaC06g12050D	194.58	-1.81971	0.528463	1.2e-05	0.0001549	Bosc		BnaC05g22450D	12.8311	-3.36635	0.917234	6.48e-06	4.05e-05	UTC
BnaA03g30440D	1134.14	-1.95898	0.43196	2.72269e-07	6.42952e-06	Boron		BnaA08g08750D	7.76488	-1.81916	1.92803	0.0058505	0.0243095	Bosc		BnaC01g22890D	61.6761	-3.36575	0.707329	6.31e-08	6.05e-07	UTC
BnaC08g32700D	1900.77	-1.95894	0.266735	1.23838e-14	2.09931e-12	Boron		BnaA08g08650D	58.5736	-1.81912	0.900871	0.00087275	0.00530852	Bosc		BnaC06g12060D	136.532	-3.36531	0.53073	8.66e-12	1.52e-10	UTC
BnaA03g57280D	297.591	-1.95852	0.560108	1.67232e-05	0.000229039	Boron		BnaA07g16170D	138.475	-1.81817	0.521156	1.02e-05	0.00013488	Bosc		BnaA02g18970D	629.677	-3.36427	0.380703	4.19e-20	2.27e-18	UTC
BnaC05g37250D	11296	-1.9584	0.369125	5.92871e-09	2.3035e-07	Boron		BnaA09g55530D	160.945	-1.81788	0.741527	0.00028852	0.00214344	Bosc		BnaA08g04750D	57.1965	-3.36208	1.99367	0.00150665	0.00488304	UTC
BnaA10g17430D	1838.46	-1.95756	0.334377	2.65795e-10	1.52241e-08	Boron		BnaA09g39580D	50.8523	-1.81703	1.1711	0.00245251	0.0122212	Bosc		BnaC07g41750D	17.7393	-3.36096	1.40825	0.00033356	0.00132084	UTC
BnaA06g08980D	860.313	-1.95698	0.394179	3.49586e-08	1.0716e-06	Boron		BnaC04g39470D	83.9445	-1.81674	0.418802	3.04e-07	6.85e-06	Bosc		BnaC02g08600D	343.609	-3.36033	0.49822	6.02e-13	1.24e-11	UTC
BnaA05g02650D	170.534	-1.95675	0.409445	8.71578e-08	2.36048e-06	Boron		BnaC05g44650D	31.5082	-1.81638	0.723813	0.00024644	0.00188708	Bosc		BnaC02g39350D	25.5065	-3.36019	2.0958	0.00173729	0.00551507	UTC
BnaA06g13950D	250.079	-1.95617	0.457489	8.5773e-07	1.74706e-05	Boron		BnaC08g03670D	60.7411	-1.81621	0.5026	6.37e-06	9.09e-05	Bosc		BnaC07g44080D	751.404	-3.35978	0.572347	1.6e-10	2.36e-09	UTC
BnaC01g17730D	81.0531	-1.95475	0.685885	0.000119505	0.00121896	Boron		BnaA03g35630D	73.3404	-1.81557	0.604018	5.51e-05	0.00054949	Bosc		BnaA02g34760D	13036.4	-3.35934	0.361029	5.83e-22	3.94e-20	UTC
BnaA09g45770D	446.658	-1.95447	0.407616	8.10793e-08	2.22661e-06	Boron		BnaC08g46250D	842.17	-1.8152	0.292677	1.17e-11	8.64e-10	Bosc		BnaC08g32970D	384.535	-3.35864	0.424667	1.08e-16	3.74e-15	UTC
BnaA06g12410D	328.134	-1.95444	0.33911	4.57071e-10	2.46216e-08	Boron		BnaA03g41510D	519.913	-1.81517	0.418873	3.12e-07	6.99e-06	Bosc		BnaA09g22540D	36325.3	-3.35771	0.477133	7.85e-14	1.83e-12	UTC
BnaC05g06870D	7002.51	-1.95386	0.392262	3.23922e-08	1.00023e-06	Boron		BnaC04g12110D	154.987	-1.8145	0.428404	4.85e-07	1.02e-05	Bosc		BnaA02g03950D	19.7878	-3.35731	1.06122	3.73e-05	0.00019363	UTC
BnaC09g38420D	193.681	-1.95362	0.302322	6.00831e-12	5.30679e-10	Boron		BnaA06g00210D	1269.32	-1.81336	0.538147	1.59e-05	0.00019496	Bosc		BnaC03g28340D	1525.45	-3.35715	0.463732	1.83e-14	4.69e-13	UTC
BnaA03g56490D	770.886	-1.95348	0.453527	7.53294e-07	1.56192e-05	Boron		BnaA09g19970D	538.278	-1.81223	0.339153	1.94e-09	8.29e-08	Bosc		BnaA02g36380D	1309.58	-3.35583	0.526288	6.99e-12	1.24e-10	UTC
BnaA03g16160D	1417.73	-1.95339	0.353345	1.76122e-09	8.02088e-08	Boron		BnaA09g28030D	16.6762	-1.81074	0.654536	0.00011798	0.0010286	Bosc		BnaC07g21120D	175.06	-3.35537	0.584342	3.43e-10	4.82e-09	UTC
BnaC03g29830D	809.773	-1.95314	0.326745	1.27949e-10	8.03252e-09	Boron		BnaA07g11900D	220.008	-1.81064	0.259595	6.47e-14	7.8e-12	Bosc		BnaC08g42870D	1293.44	-3.35535	0.434409	4.69e-16	1.48e-14	UTC
BnaA07g29030D	220.161	-1.95291	0.69132	0.000128233	0.0012923	Boron		BnaA09g51990D	232.757	-1.81059	0.488942	4.56e-06	6.87e-05	Bosc		BnaC03g60270D	50.8367	-3.3549	0.593942	5.88e-10	7.98e-09	UTC
BnaA09g19870D	14947.3	-1.95265	0.440888	4.43698e-07	9.86772e-06	Boron		BnaC06g12400D	69.6239	-1.8105	0.73732	0.00028962	0.00214918	Bosc		BnaA04g00660D	13702.6	-3.35391	0.453035	5.46e-15	1.49e-13	UTC
BnaA09g43230D	574.351	-1.95244	0.357637	2.5917e-09	1.11443e-07	Boron		BnaA03g41120D	29.0897	-1.81028	0.636178	9.27e-05	0.00084477	Bosc		BnaA01g34180D	41.179	-3.35382	0.658624	1.21e-08	1.33e-07	UTC
BnaCnng15920D	24.731	-1.95159	0.773482	0.000278091	0.00248495	Boron		BnaC06g01490D	709.301	-1.81017	0.276794	1.31e-12	1.21e-10	Bosc		BnaA05g09700D	10.8188	-3.3538	2.45754	0.00240007	0.00729998	UTC
BnaA05g21320D	47.9277	-1.95149	0.477842	1.91842e-06	3.53095e-05	Boron		BnaC02g04230D	170.893	-1.80992	0.30804	8.98e-11	5.41e-09	Bosc		BnaA01g35320D	51.3575	-3.35056	0.585532	3.87e-10	5.4e-09	UTC
BnaC06g22630D	138.495	-1.95111	1.01649	0.00105927	0.00747938	Boron		BnaC04g10770D	24010.2	-1.80921	0.455951	1.56e-06	2.74e-05	Bosc		BnaA02g07210D	897.533	-3.3501	0.415528	3.18e-17	1.18e-15	UTC
BnaA01g19750D	6624.29	-1.95028	0.327672	1.50296e-10	9.23824e-09	Boron		BnaA05g29700D	12.71	-1.80901	1.52005	0.00472504	0.0205672	Bosc		BnaA04g07760D	8322.9	-3.34993	0.301778	5.69e-30	1.1e-27	UTC
BnaA06g38550D	2776.81	-1.95015	0.399139	5.23953e-08	1.51753e-06	Boron		BnaC05g12390D	14.7094	-1.80792	1.95562	0.00595833	0.0246548	Bosc		BnaC04g17100D	111.816	-3.34885	0.433399	4.63e-16	1.46e-14	UTC
BnaC05g38510D	248.687	-1.94841	0.691	0.000130921	0.00131556	Boron		BnaC08g35470D	4779.61	-1.80756	0.467623	2.4e-06	3.94e-05	Bosc		BnaAnng08930D	469.835	-3.34829	0.461834	1.71e-14	4.43e-13	UTC
BnaA03g36010D	675.202	-1.94693	0.941906	0.000786868	0.00586502	Boron		BnaC09g08540D	8656.87	-1.80672	0.310985	1.35e-10	7.71e-09	Bosc		BnaCnng09500D	1779.64	-3.34758	0.409516	1.27e-17	4.93e-16	UTC
BnaA05g10820D	20.391	-1.9467	1.53907	0.00325413	0.0184422	Boron		BnaC05g34890D	38.7012	-1.80638	0.753527	0.00034223	0.00246978	Bosc		BnaC07g25650D	619.786	-3.34647	0.631676	4.16e-09	4.92e-08	UTC
BnaC03g56370D	1933.07	-1.94653	0.281624	2.88633e-13	3.552e-11	Boron		BnaA08g19470D	78.0843	-1.80558	0.817033	0.00055959	0.00368822	Bosc		BnaCnng65020D	7.09695	-3.34574	2.17633	0.00195238	0.00610224	UTC
BnaC07g12220D	270.729	-1.94628	0.319639	6.55716e-11	4.46433e-09	Boron		BnaC09g01160D	5246.71	-1.80443	0.434538	7.17e-07	1.43e-05	Bosc		BnaA05g14820D	1331.36	-3.34389	0.391945	6.3e-19	2.91e-17	UTC
BnaA01g11290D	97.9202	-1.94592	0.47965	2.15934e-06	3.92403e-05	Boron		BnaC09g21040D	93.162	-1.8044	0.603865	5.98e-05	0.00058784	Bosc		BnaA06g05390D	12286.2	-3.3438	0.324132	2.72e-26	3.14e-24	UTC
BnaA01g30720D	7.23119	-1.94562	1.74952	0.00377033	0.0207083	Boron		BnaC07g30590D	2866.14	-1.80372	0.360867	1.26e-08	4.36e-07	Bosc		BnaA09g25290D	947.188	-3.34368	0.31243	4.57e-28	6.7e-26	UTC
BnaA02g29380D	708.943	-1.94517	0.45614	9.18004e-07	1.85124e-05	Boron		BnaA10g04290D	9.13509	-1.80359	2.26032	0.00519864	0.0221662	Bosc		BnaUnng02760D	212.068	-3.34255	0.621475	2.71e-09	3.3e-08	UTC
BnaC05g16590D	73.8869	-1.94498	0.640677	7.21133e-05	0.00079513	Boron		BnaC03g19300D	56.6442	-1.80321	0.475462	3.25e-06	5.15e-05	Bosc		BnaC03g52570D	74.8071	-3.33888	0.696841	5.58e-08	5.4e-07	UTC
BnaA05g18150D	2298.73	-1.94453	0.287199	7.71324e-13	8.46499e-11	Boron		BnaA03g15740D	179.663	-1.80283	0.383655	5.71e-08	1.62e-06	Bosc		BnaC08g27410D	108.829	-3.33846	0.374581	2.22e-20	1.26e-18	UTC
BnaA03g26860D	12.7274	-1.94333	1.36301	0.00260966	0.0154395	Boron		BnaC01g35600D	24.0324	-1.80253	0.614707	7.18e-05	0.00068357	Bosc		BnaC04g43650D	28.6715	-3.33557	0.780179	5.96e-07	4.71e-06	UTC
BnaCnng68200D	733.625	-1.94281	0.584564	3.02465e-05	0.000379689	Boron		BnaC01g15560D	134.478	-1.8024	0.367777	2.09e-08	6.77e-07	Bosc		BnaA04g17660D	6407.49	-3.33493	0.361665	1.33e-21	8.58e-20	UTC
BnaA02g13320D	5044.36	-1.94191	0.350149	1.63034e-09	7.51001e-08	Boron		BnaC09g20330D	573.719	-1.80151	0.254435	3.1e-14	3.99e-12	Bosc		BnaA06g03350D	1007.94	-3.33433	0.458852	1.55e-14	4.03e-13	UTC
BnaC04g56230D	440.306	-1.94128	0.412967	1.30243e-07	3.36619e-06	Boron		BnaC04g23800D	168.939	-1.80091	1.66733	0.0055126	0.0231938	Bosc		BnaCnng70620D	15.3814	-3.33374	0.960896	1.38e-05	8.02e-05	UTC
BnaA01g21380D	4187.9	-1.94121	0.449886	7.44919e-07	1.54674e-05	Boron		BnaAnng00280D	383.004	-1.79938	0.417189	3.55e-07	7.83e-06	Bosc		BnaC03g73070D	87.3083	-3.33186	0.495688	7.35e-13	1.49e-11	UTC
BnaC04g50310D	2015.9	-1.94085	0.395778	4.87611e-08	1.42845e-06	Boron		BnaA05g34950D	721.102	-1.79904	0.633285	9.63e-05	0.00087123	Bosc		BnaA03g09070D	26.3829	-3.33173	0.979472	1.75e-05	9.91e-05	UTC
BnaA09g37080D	20.0564	-1.94072	1.31819	0.00243369	0.0146	Boron		BnaA03g33370D	2029.38	-1.7988	0.308081	1.15e-10	6.77e-09	Bosc		BnaA06g37070D	1069.21	-3.33107	0.39345	1.13e-18	5.01e-17	UTC
BnaA09g24310D	4654.12	-1.94071	0.285204	6.1524e-13	7.00017e-11	Boron		BnaA08g17530D	98.5605	-1.79875	1.75859	0.00583571	0.0242596	Bosc		BnaC01g02280D	24.2803	-3.33055	2.68249	0.00266669	0.00800088	UTC
BnaC02g13570D	696.639	-1.9401	0.373544	1.11177e-08	3.93968e-07	Boron		BnaA05g11270D	13.9175	-1.79848	1.94791	0.0060551	0.024943	Bosc		BnaA03g04770D	67.0332	-3.3304	0.668198	2.18e-08	2.27e-07	UTC
BnaA09g55900D	1576.29	-1.93892	0.470085	1.66166e-06	3.12386e-05	Boron		BnaC04g07210D	835.77	-1.79802	0.307413	1.09e-10	6.44e-09	Bosc		BnaA03g40910D	301.951	-3.32936	0.463841	2.99e-14	7.41e-13	UTC
BnaA03g23950D	48.391	-1.93809	0.783637	0.000320013	0.00278963	Boron		BnaA02g08820D	1342.34	-1.79691	0.341589	3.18e-09	1.28e-07	Bosc		BnaAnng00870D	282.818	-3.32878	0.481131	1.9e-13	4.19e-12	UTC
BnaA06g29320D	1153.21	-1.93794	0.398642	6.04493e-08	1.71502e-06	Boron		BnaA06g29020D	11.1706	-1.79371	2.00409	0.00605216	0.0249374	Bosc		BnaCnng75830D	75.3541	-3.32848	1.96667	0.00153972	0.00496989	UTC
BnaC02g23550D	316.922	-1.93794	0.328695	2.15609e-10	1.26957e-08	Boron		BnaA06g30150D	324.227	-1.79349	0.459446	2.12e-06	3.56e-05	Bosc		BnaC09g53350D	84.8037	-3.32788	0.482222	2.15e-13	4.69e-12	UTC
BnaA08g16950D	92.5638	-1.93725	0.618745	5.52143e-05	0.000633865	Boron		BnaC01g04130D	12.9486	-1.79327	1.31226	0.00361687	0.0166569	Bosc		BnaC06g22370D	853.563	-3.32573	0.357387	6.12e-22	4.12e-20	UTC
BnaA02g01270D	85.3656	-1.93719	0.446331	6.72396e-07	1.41463e-05	Boron		BnaC09g50600D	100.815	-1.79129	0.578737	4.33e-05	0.00045091	Bosc		BnaC06g23040D	77.6984	-3.32518	1.21264	0.00013578	0.0006041	UTC
BnaA01g23160D	3873.09	-1.93678	0.381232	2.01762e-08	6.62303e-07	Boron		BnaA01g26720D	969.483	-1.79111	0.598829	6.1e-05	0.00059707	Bosc		BnaC01g05710D	106.785	-3.32517	0.666344	2.13e-08	2.22e-07	UTC
BnaA09g11220D	1921.97	-1.93563	0.27927	2.57815e-13	3.23362e-11	Boron		BnaA09g08290D	12861.5	-1.79104	0.279685	3.37e-12	2.84e-10	Bosc		BnaA06g31840D	277.398	-3.32459	0.448152	5.1e-15	1.4e-13	UTC
BnaA02g05450D	147.559	-1.93549	0.465778	1.47314e-06	2.81441e-05	Boron		BnaC03g33520D	1023.07	-1.79069	0.214686	1.63e-18	4.66e-16	Bosc		BnaC05g07860D	217.238	-3.32295	0.514286	4.23e-12	7.74e-11	UTC
BnaCnng66370D	53.6644	-1.93517	0.997465	0.00103937	0.00735129	Boron		BnaC03g73220D	31.3633	-1.79022	0.709646	0.00025052	0.0019111	Bosc		BnaC09g35320D	27.1967	-3.32287	0.795605	9.23e-07	6.98e-06	UTC
BnaA07g32940D	17.3328	-1.93495	0.799946	0.000365756	0.00311544	Boron		BnaC08g03660D	135.487	-1.78814	0.491429	6.18e-06	8.84e-05	Bosc		BnaC07g42950D	84.9007	-3.32266	0.436197	1.13e-15	3.39e-14	UTC
BnaA03g12740D	200.587	-1.93477	0.236031	1.58965e-17	5.19499e-15	Boron		BnaAnng40350D	890.978	-1.78718	0.330196	1.41e-09	6.24e-08	Bosc		BnaA03g49360D	16.6495	-3.32148	0.86638	3.68e-06	2.44e-05	UTC
BnaC04g52490D	57.2611	-1.93447	0.601819	4.30911e-05	0.000514261	Boron		BnaC05g06600D	15.0489	-1.78706	0.855278	0.00078195	0.00485566	Bosc		BnaC03g50220D	12.0826	-3.32013	1.83075	0.00123957	0.00412425	UTC
BnaA05g17390D	813.792	-1.93435	0.392829	4.4623e-08	1.32304e-06	Boron		BnaAnng16340D	99.0392	-1.78607	0.499457	7.89e-06	0.00010897	Bosc		BnaC04g02590D	85.0945	-3.31979	0.830155	1.92e-06	1.36e-05	UTC
BnaA01g30370D	232.513	-1.93434	0.391256	4.04426e-08	1.2113e-06	Boron		BnaCnng39720D	811.468	-1.78577	0.670766	0.0001696	0.00138831	Bosc		BnaC09g03890D	110.05	-3.31872	0.505311	2.11e-12	4.01e-11	UTC
BnaCnng46940D	232.625	-1.93325	0.360036	4.39654e-09	1.78114e-07	Boron		BnaC01g07590D	525.2	-1.78537	0.25413	4.8e-14	5.93e-12	Bosc		BnaC09g32540D	10.6439	-3.31857	1.85818	0.00130899	0.00432494	UTC
BnaA01g26720D	969.483	-1.93274	0.590745	3.61832e-05	0.000442503	Boron		BnaC06g41710D	60.277	-1.7847	0.691367	0.00021469	0.00168839	Bosc		BnaA07g15230D	146.963	-3.31774	0.403428	8.88e-18	3.49e-16	UTC
BnaC07g46760D	45.9306	-1.93075	0.812276	0.000405863	0.00338597	Boron		BnaC05g21740D	22.7607	-1.78387	2.29198	0.00516368	0.0220411	Bosc		BnaA08g28710D	9320.66	-3.31743	0.380347	1.25e-19	6.44e-18	UTC
BnaC07g27870D	680.611	-1.9291	0.370839	1.08666e-08	3.85766e-07	Boron		BnaA03g49440D	1185.33	-1.78366	0.302124	8.08e-11	4.93e-09	Bosc		BnaC01g03410D	750.822	-3.31694	0.424592	2.5e-16	8.21e-15	UTC
BnaA07g25240D	210.842	-1.92879	0.512564	6.87044e-06	0.00010653	Boron		BnaA02g23460D	16785.1	-1.78329	0.264478	3.52e-13	3.68e-11	Bosc		BnaA02g01690D	427.377	-3.3149	0.465965	4.84e-14	1.16e-12	UTC
BnaA07g14470D	1186.31	-1.92695	0.413243	1.59674e-07	4.02772e-06	Boron		BnaA07g06900D	3519.06	-1.78314	0.537402	2.05e-05	0.00024195	Bosc		BnaA06g36180D	6532.63	-3.31483	0.325519	1.13e-25	1.19e-23	UTC
BnaC04g26530D	1901.39	-1.92692	0.33164	3.66115e-10	2.01651e-08	Boron		BnaA02g07200D	21.6993	-1.78277	0.697681	0.00023215	0.00179779	Bosc		BnaC07g42220D	263.848	-3.31342	0.387687	5.82e-19	2.71e-17	UTC
BnaC08g50010D	631.111	-1.92684	0.79713	0.000371565	0.00314941	Boron		BnaA07g12080D	99.975	-1.78248	0.348027	6.95e-09	2.57e-07	Bosc		BnaC06g14030D	193.174	-3.31296	0.67852	3.7e-08	3.69e-07	UTC
BnaC05g31440D	68.6062	-1.92525	1.01807	0.00116263	0.00804881	Boron		BnaC06g38220D	141.288	-1.78234	0.868562	0.00086345	0.00526413	Bosc		BnaA06g09320D	6.6728	-3.31213	1.58786	0.00070894	0.0025464	UTC
BnaA06g34590D	25.8011	-1.92473	0.844911	0.000513313	0.00410762	Boron		BnaA08g18120D	198.343	-1.78148	0.408047	2.92e-07	6.59e-06	Bosc		BnaA02g23500D	2696.84	-3.31175	0.214085	2.85e-55	8.82e-52	UTC
BnaC05g25790D	14.7724	-1.92415	1.74712	0.00392393	0.0213505	Boron		BnaC03g71700D	191.624	-1.78082	0.340582	3.93e-09	1.53e-07	Bosc		BnaA02g02030D	101.91	-3.31173	1.62938	0.00079711	0.00281785	UTC
BnaAnng22310D	13.3598	-1.92397	0.788974	0.00035481	0.00303697	Boron		BnaA09g20270D	19.835	-1.78062	1.28327	0.00355058	0.0164043	Bosc		BnaCnng02990D	28.368	-3.31173	1.48668	0.00051378	0.00192145	UTC
BnaC05g50720D	46.1143	-1.92345	0.659557	0.000104495	0.00108966	Boron		BnaA03g11150D	1718.78	-1.78019	0.203233	4.44e-20	1.59e-17	Bosc		BnaA06g27840D	83.8805	-3.31102	0.526417	1.3e-11	2.23e-10	UTC
BnaAnng05340D	16.894	-1.92307	0.865916	0.000584463	0.00458395	Boron		BnaA07g07940D	195.477	-1.78012	0.642214	0.00012395	0.00107175	Bosc		BnaC04g26530D	1901.39	-3.30856	0.332218	1.11e-24	1.04e-22	UTC
BnaA10g20950D	11.1005	-1.92295	1.33072	0.0026052	0.015422	Boron		BnaA05g35710D	5.82125	-1.77867	2.15018	0.0058029	0.0241603	Bosc		BnaC04g04590D	18.6896	-3.30786	1.08234	5.51e-05	0.00027365	UTC
BnaA08g26040D	63.383	-1.92223	0.51657	8.09067e-06	0.000122567	Boron		BnaA01g30370D	232.513	-1.77857	0.400201	2.05e-07	4.9e-06	Bosc		BnaCnng41830D	17.8132	-3.30717	1.55381	0.00064794	0.0023558	UTC
BnaC02g24880D	564.001	-1.92223	0.504833	5.88942e-06	9.32291e-05	Boron		BnaA07g14460D	468.994	-1.77851	0.287565	1.43e-11	1.03e-09	Bosc		BnaC01g16630D	68.3474	-3.30548	0.852609	3.18e-06	2.14e-05	UTC
BnaA09g41460D	875.105	-1.92221	0.317195	8.21429e-11	5.3629e-09	Boron		BnaC09g07320D	2052.32	-1.77817	0.343061	5.05e-09	1.92e-07	Bosc		BnaAnng05640D	8.96276	-3.30501	1.32466	0.00026854	0.00109275	UTC
BnaA02g32100D	248.712	-1.92217	0.420368	2.4494e-07	5.85704e-06	Boron		BnaC05g41220D	468.134	-1.7781	0.242434	5.09e-15	7.52e-13	Bosc		BnaC09g17150D	11.2893	-3.30471	2.33035	0.00238765	0.00726708	UTC
BnaC01g09730D	3148.69	-1.922	0.301041	1.06016e-11	8.89629e-10	Boron		BnaC01g38480D	1583.3	-1.77793	0.414132	4.1e-07	8.82e-06	Bosc		BnaC03g61440D	25.5155	-3.30426	0.921484	9.47e-06	5.71e-05	UTC
BnaA04g21120D	255.347	-1.921	0.511271	7.1067e-06	0.000109752	Boron		BnaA10g04470D	990.686	-1.77667	0.249107	2.27e-14	2.97e-12	Bosc		BnaA05g28050D	171.889	-3.30334	0.940656	1.23e-05	7.25e-05	UTC
BnaA10g06980D	82.2077	-1.92048	0.458434	1.31396e-06	2.55006e-05	Boron		BnaA03g39650D	4652.44	-1.77574	0.331112	1.91e-09	8.17e-08	Bosc		BnaC09g03550D	55.9246	-3.30281	1.37769	0.00034435	0.00135803	UTC
BnaC09g40660D	98.8047	-1.92047	0.489003	3.75346e-06	6.32465e-05	Boron		BnaA02g02340D	539.407	-1.7754	0.263031	3.42e-13	3.59e-11	Bosc		BnaC03g74470D	1003.4	-3.30253	0.460175	3.14e-14	7.75e-13	UTC
BnaC06g41080D	957.576	-1.91998	0.300563	1.04104e-11	8.786e-10	Boron		BnaC09g19060D	96.0325	-1.77532	0.47636	4.51e-06	6.82e-05	Bosc		BnaC04g30030D	13.6715	-3.30239	1.15011	9.63e-05	0.00044731	UTC
BnaA09g52710D	211.773	-1.91986	0.629491	7.19719e-05	0.000794311	Boron		BnaA02g25010D	2367.51	-1.77526	0.28779	1.6e-11	1.14e-09	Bosc		BnaA02g17390D	137.601	-3.30167	0.60005	1.45e-09	1.85e-08	UTC
BnaA03g36950D	277.397	-1.91982	0.589919	3.89701e-05	0.000472363	Boron		BnaC01g11810D	252.723	-1.77522	0.395952	1.72e-07	4.24e-06	Bosc		BnaA03g08470D	56.0304	-3.30125	0.693932	6.91e-08	6.57e-07	UTC
BnaC08g28990D	71.9477	-1.91916	0.7854	0.000353164	0.00302543	Boron		BnaC05g10510D	676.681	-1.77472	0.469725	3.69e-06	5.75e-05	Bosc		BnaA06g00320D	157.885	-3.30007	0.268339	4.69e-36	2.11e-33	UTC
BnaA01g24890D	17.5219	-1.91905	0.768468	0.000310673	0.00272233	Boron		BnaC07g39460D	938.731	-1.77405	0.264705	4.76e-13	4.82e-11	Bosc		BnaA08g09190D	94.6607	-3.29849	0.791425	9.87e-07	7.41e-06	UTC
BnaA06g35630D	1259.62	-1.91758	0.336858	7.40577e-10	3.74258e-08	Boron		BnaA02g01870D	1122.19	-1.77334	0.282513	8.03e-12	6.16e-10	Bosc		BnaA08g10870D	11574	-3.29831	0.311349	1.58e-27	2.18e-25	UTC
BnaC03g54940D	386.316	-1.91701	0.532546	1.25599e-05	0.000179239	Boron		BnaA09g03690D	526.521	-1.77311	0.374564	5.18e-08	1.49e-06	Bosc		BnaC07g24250D	821.976	-3.29805	0.231271	2e-47	3.45e-44	UTC
BnaA08g12900D	94.0263	-1.91701	0.597356	4.4995e-05	0.000532767	Boron		BnaA09g17180D	21.3855	-1.77169	1.09691	0.00232065	0.0117116	Bosc		BnaUnng00120D	91.013	-3.298	0.583744	6.34e-10	8.55e-09	UTC
BnaA01g15130D	784.942	-1.9166	0.573367	2.96503e-05	0.000373159	Boron		BnaC07g14510D	32.3059	-1.77166	0.910728	0.0011323	0.00654867	Bosc		BnaC09g22090D	12.8683	-3.2972	1.0493	4.27e-05	0.00021836	UTC
BnaA08g10780D	583.348	-1.91652	0.570414	2.8065e-05	0.000356411	Boron		BnaCnng04920D	46.177	-1.77155	0.425054	7.26e-07	1.44e-05	Bosc		BnaC08g02090D	4090.75	-3.29689	0.231045	1.76e-47	3.14e-44	UTC
BnaA06g09160D	119.294	-1.91535	0.8866	0.00067472	0.00516861	Boron		BnaCnng08810D	345.61	-1.77143	0.477286	4.84e-06	7.21e-05	Bosc		BnaC06g31870D	19.2273	-3.29661	1.15324	0.0001006	0.00046454	UTC
BnaC01g05710D	106.785	-1.91388	0.668383	0.000122568	0.0012461	Boron		BnaA03g33970D	275.407	-1.77129	0.397769	2e-07	4.8e-06	Bosc		BnaC08g19010D	10.9969	-3.29518	1.17742	0.00011959	0.00054075	UTC
BnaC02g31120D	57.959	-1.91335	0.735115	0.000241855	0.00220915	Boron		BnaC01g21260D	191.632	-1.77067	0.511638	1.26e-05	0.00016151	Bosc		BnaA03g43300D	175.341	-3.29422	0.497636	1.55e-12	3e-11	UTC
BnaA03g25050D	1493.11	-1.91298	0.411982	1.79441e-07	4.44065e-06	Boron		BnaA05g28860D	48.6295	-1.7703	1.13171	0.00257711	0.0127157	Bosc		BnaA05g13640D	4631.27	-3.29361	0.367137	1.41e-20	8.22e-19	UTC
BnaC07g17600D	51.2826	-1.91219	0.412349	1.84832e-07	4.56256e-06	Boron		BnaA03g53180D	25282.3	-1.77012	0.314741	4.4e-10	2.23e-08	Bosc		BnaC08g49440D	839.602	-3.29343	0.396733	4.83e-18	1.97e-16	UTC
BnaA10g29120D	1244.6	-1.91191	0.278904	4.59661e-13	5.38628e-11	Boron		BnaC01g35070D	249.742	-1.76976	0.682727	0.00021488	0.00168929	Bosc		BnaC03g12530D	1919.09	-3.29201	0.321226	5.99e-26	6.55e-24	UTC
BnaA07g36980D	119.552	-1.91179	0.460837	1.57786e-06	2.98748e-05	Boron		BnaC07g22990D	541.777	-1.76913	0.651395	0.0001501	0.00125701	Bosc		BnaA08g04420D	16531.6	-3.29122	0.308615	7.49e-28	1.08e-25	UTC
BnaA02g01320D	12.316	-1.91149	1.58511	0.0036639	0.0202219	Boron		BnaC03g59100D	60.2339	-1.76901	1.33467	0.00403427	0.0181751	Bosc		BnaA02g34830D	738.88	-3.29062	0.369006	2.3e-20	1.29e-18	UTC
BnaA05g02680D	98.2784	-1.91127	0.552617	2.04915e-05	0.000272529	Boron		BnaAnng34280D	374.451	-1.7683	0.293284	3.89e-11	2.56e-09	Bosc		BnaC06g17850D	38.1451	-3.2904	0.767819	6.04e-07	4.77e-06	UTC
BnaA03g57660D	291.707	-1.9111	0.465222	1.86469e-06	3.44824e-05	Boron		BnaA03g42630D	420.889	-1.76806	0.40389	2.86e-07	6.48e-06	Bosc		BnaA10g23620D	126.87	-3.28993	0.558933	1.61e-10	2.37e-09	UTC
BnaC03g38360D	892.73	-1.911	0.290879	3.20873e-12	3.05052e-10	Boron		BnaC03g71570D	161.995	-1.76744	1.46889	0.00492855	0.0212554	Bosc		BnaC08g10210D	254.256	-3.28789	0.502209	2.54e-12	4.77e-11	UTC
BnaA10g16680D	506.747	-1.91099	0.43562	5.74518e-07	1.23116e-05	Boron		BnaA04g03260D	363.37	-1.7667	0.213021	2.57e-18	7.04e-16	Bosc		BnaAnng34360D	205.967	-3.28728	0.332093	2.1e-24	1.89e-22	UTC
BnaA06g01680D	5279.74	-1.91097	0.379815	2.71712e-08	8.58851e-07	Boron		BnaA09g12960D	348.683	-1.76665	0.626572	0.00011042	0.00097394	Bosc		BnaA02g19770D	609.314	-3.28719	0.429276	8.75e-16	2.65e-14	UTC
BnaA03g04440D	12880.5	-1.91042	0.326159	2.86045e-10	1.61791e-08	Boron		BnaA09g12210D	748.944	-1.76656	0.368716	3.97e-08	1.19e-06	Bosc		BnaA03g05400D	14.5053	-3.28633	1.14294	9.69e-05	0.00044967	UTC
BnaA02g32880D	1865.65	-1.9097	0.283062	9.75376e-13	1.03379e-10	Boron		BnaC05g02420D	80.3325	-1.76632	0.65546	0.00016076	0.00132725	Bosc		BnaA08g04610D	21623.5	-3.28616	0.352205	5.19e-22	3.54e-20	UTC
BnaC02g04820D	950.868	-1.9088	0.351792	3.38158e-09	1.40877e-07	Boron		BnaC01g13700D	396.437	-1.76619	0.302339	1.23e-10	7.14e-09	Bosc		BnaAnng30710D	169.456	-3.28541	0.773454	7.15e-07	5.54e-06	UTC
BnaA10g08410D	801.946	-1.90847	0.461954	1.70269e-06	3.18268e-05	Boron		BnaAnng24520D	36.9076	-1.76544	0.649796	0.00015086	0.00126233	Bosc		BnaA09g02160D	153.498	-3.28501	0.771991	6.92e-07	5.39e-06	UTC
BnaA07g22620D	3564.87	-1.90737	0.535028	1.43855e-05	0.000201408	Boron		BnaA05g09520D	39.8772	-1.7648	0.619964	0.00010202	0.0009148	Bosc		BnaA07g31590D	7059.17	-3.28471	0.331399	1.85e-24	1.69e-22	UTC
BnaA09g37710D	252.404	-1.90732	0.431857	5.07361e-07	1.10783e-05	Boron		BnaA07g26680D	4151.73	-1.76319	0.381076	8.96e-08	2.39e-06	Bosc		BnaC06g21660D	53.652	-3.28433	0.726577	2.15e-07	1.85e-06	UTC
BnaCnng05610D	1646.07	-1.90727	0.281061	7.47959e-13	8.26721e-11	Boron		BnaC02g17360D	67.2189	-1.76252	0.392718	1.74e-07	4.26e-06	Bosc		BnaC04g24900D	19.8325	-3.28432	0.769017	6.48e-07	5.08e-06	UTC
BnaC09g38450D	11537.1	-1.90662	0.402018	1.13614e-07	2.98359e-06	Boron		BnaA05g18980D	49.7352	-1.76157	0.43144	1.08e-06	2e-05	Bosc		BnaC07g23130D	1296.94	-3.28321	0.543008	6.19e-11	9.67e-10	UTC
BnaC04g13520D	39.5258	-1.90446	0.724203	0.000229101	0.00210836	Boron		BnaC09g02740D	57.0222	-1.76135	0.695975	0.00026023	0.0019711	Bosc		BnaA03g51090D	29.8309	-3.28301	0.70995	1.33e-07	1.2e-06	UTC
BnaA07g30320D	8210.13	-1.90334	0.458543	1.5854e-06	2.99718e-05	Boron		BnaC01g38930D	89.3647	-1.76085	0.528595	2.06e-05	0.00024315	Bosc		BnaCnng19480D	104.469	-3.2823	1.23874	0.00018301	0.00078236	UTC
BnaC02g42990D	193.302	-1.90316	0.619958	6.96824e-05	0.000772667	Boron		BnaAnng28400D	13.848	-1.76016	1.80041	0.00638665	0.0260388	Bosc		BnaC06g15470D	13953.3	-3.28199	0.326096	3.99e-25	3.93e-23	UTC
BnaA06g15240D	35.7635	-1.90271	1.12364	0.0017508	0.0112237	Boron		BnaA03g19420D	14.7092	-1.76001	0.999604	0.00174541	0.00927646	Bosc		BnaA09g28040D	38.8586	-3.28196	1.12141	8.38e-05	0.00039555	UTC
BnaA07g12480D	8077.9	-1.90189	0.437506	6.93807e-07	1.45603e-05	Boron		BnaC07g22820D	14.7135	-1.75987	1.20807	0.00322804	0.0152055	Bosc		BnaA10g00710D	102.469	-3.28161	0.427672	7.81e-16	2.38e-14	UTC
BnaA02g00670D	3639.74	-1.90058	0.756851	0.000308749	0.00270668	Boron		BnaAnng02650D	151.007	-1.75987	0.365278	3.53e-08	1.07e-06	Bosc		BnaA06g32700D	29.7549	-3.28149	1.08444	6.23e-05	0.00030472	UTC
BnaC03g47340D	189.418	-1.89992	0.532074	1.42698e-05	0.000200097	Boron		BnaA02g02290D	12036.5	-1.75864	0.409064	4.18e-07	8.99e-06	Bosc		BnaA09g42990D	16.4262	-3.2807	1.62768	0.00085233	0.00298828	UTC
BnaC05g39590D	65.6463	-1.89955	0.406882	1.63317e-07	4.10904e-06	Boron		BnaA03g22330D	491.314	-1.75833	0.28898	2.83e-11	1.91e-09	Bosc		BnaA06g30760D	129.941	-3.2803	0.469145	1.22e-13	2.76e-12	UTC
BnaC09g15460D	97.2223	-1.89919	0.600964	5.36514e-05	0.000618579	Boron		BnaC03g33680D	35.3361	-1.75825	1.34444	0.00422696	0.0188554	Bosc		BnaA08g28900D	2231.78	-3.27973	0.301265	6.86e-29	1.13e-26	UTC
BnaC05g12200D	3632.9	-1.89902	0.386597	5.04879e-08	1.4717e-06	Boron		BnaC07g33850D	34.6209	-1.75798	0.852681	0.00088386	0.00536667	Bosc		BnaC05g21200D	20.6237	-3.27873	1.31327	0.00027477	0.00111439	UTC
BnaC02g30900D	61.6066	-1.89832	0.829224	0.000520253	0.00415637	Boron		BnaA06g07120D	275.736	-1.7578	0.2886	2.73e-11	1.85e-09	Bosc		BnaA06g07790D	14364.2	-3.27793	0.386422	1.07e-18	4.76e-17	UTC
BnaAnng41430D	37.912	-1.89799	2.13212	0.00386102	0.0210851	Boron		BnaC08g26090D	105.423	-1.75761	0.772476	0.00052051	0.00346861	Bosc		BnaCnng31500D	137.073	-3.27463	0.581462	7.25e-10	9.69e-09	UTC
BnaA05g34180D	99.2868	-1.89681	0.581674	3.95797e-05	0.000478766	Boron		BnaA06g03670D	226.215	-1.75737	0.477685	5.69e-06	8.26e-05	Bosc		BnaCnng44960D	633.403	-3.27451	0.35564	1.67e-21	1.06e-19	UTC
BnaA04g23810D	37.9647	-1.89672	0.682274	0.000157328	0.00153706	Boron		BnaC06g26170D	1826.29	-1.7573	0.673497	0.00021022	0.00165765	Bosc		BnaC09g51630D	110.5	-3.27292	0.656313	2.32e-08	2.4e-07	UTC
BnaA02g17390D	137.601	-1.89612	0.591044	4.66335e-05	0.0005498	Boron		BnaA06g39270D	179.668	-1.75697	0.470243	4.54e-06	6.86e-05	Bosc		BnaC02g19970D	123.769	-3.27226	0.696295	9.46e-08	8.75e-07	UTC
BnaC03g23350D	128.526	-1.8953	0.341713	1.7745e-09	8.06046e-08	Boron		BnaA05g31150D	134.377	-1.75656	0.437111	1.43e-06	2.55e-05	Bosc		BnaA05g25050D	14523.2	-3.27162	0.361686	7.43e-21	4.5e-19	UTC
BnaA01g25890D	531.188	-1.89522	0.371969	2.01725e-08	6.62303e-07	Boron		BnaAnng37120D	241.876	-1.75511	0.613871	0.00010031	0.00090125	Bosc		BnaA09g55740D	248.779	-3.27146	0.331062	2.55e-24	2.28e-22	UTC
BnaC09g21870D	21803.4	-1.89512	0.447708	1.14274e-06	2.25044e-05	Boron		BnaA10g14250D	1720.29	-1.75424	0.186504	1.24e-22	6.41e-20	Bosc		BnaA10g00620D	130.482	-3.27133	0.454878	2.95e-14	7.33e-13	UTC
BnaA01g09550D	39.2901	-1.89467	0.793727	0.000418127	0.00347674	Boron		BnaAnng02980D	7.73774	-1.75423	1.05351	0.00215737	0.0110295	Bosc		BnaC07g50180D	29.8865	-3.27009	1.44719	0.0004969	0.00186652	UTC
BnaA02g20690D	89.6431	-1.89453	1.15947	0.00197184	0.012329	Boron		BnaA02g32900D	12.0078	-1.75312	1.03734	0.00205242	0.0105914	Bosc		BnaA10g22420D	2527.64	-3.26997	0.363654	1.21e-20	7.13e-19	UTC
BnaA05g24340D	57.3285	-1.89439	0.855412	0.000617982	0.00480722	Boron		BnaC03g01140D	34.4674	-1.75284	0.673927	0.00021735	0.00170451	Bosc		BnaA06g25620D	50.1519	-3.26751	0.570963	4.34e-10	6.01e-09	UTC
BnaC03g65320D	1040.92	-1.89439	0.330569	6.20278e-10	3.19783e-08	Boron		BnaC03g31490D	16.7474	-1.75249	0.877218	0.0010391	0.00611791	Bosc		BnaC05g39220D	34489.5	-3.26674	0.234227	1.79e-45	2.45e-42	UTC
BnaC01g00770D	35.1863	-1.89368	0.83791	0.000559379	0.0044233	Boron		BnaA06g21100D	77.9171	-1.75095	1.92068	0.00656743	0.0266081	Bosc		BnaC05g06070D	4746.4	-3.26673	0.357877	3.51e-21	2.18e-19	UTC
BnaC09g45480D	257.649	-1.89344	0.336803	1.1626e-09	5.59645e-08	Boron		BnaC08g32410D	167.191	-1.75076	0.600335	8.47e-05	0.00078359	Bosc		BnaA02g33190D	2086.64	-3.26504	0.190897	7.77e-67	6.53e-63	UTC
BnaA04g04900D	57.0423	-1.89327	0.768477	0.000349855	0.00300392	Boron		BnaA09g07300D	202.93	-1.75064	0.336285	4.8e-09	1.84e-07	Bosc		BnaA05g03270D	177.883	-3.26489	0.429207	1.34e-15	3.97e-14	UTC
BnaAnng34280D	374.451	-1.89307	0.289551	4.10399e-12	3.81379e-10	Boron		BnaC04g50540D	62.0759	-1.75022	0.513792	1.61e-05	0.00019722	Bosc		BnaA09g12920D	5.95163	-3.26412	1.80884	0.00133209	0.00438962	UTC
BnaA08g13140D	196.563	-1.89293	0.740728	0.000280306	0.00250246	Boron		BnaA03g41180D	245.707	-1.75012	0.385603	1.41e-07	3.57e-06	Bosc		BnaA06g37230D	29641.7	-3.2639	0.285417	1.48e-31	3.55e-29	UTC
BnaA09g06360D	42.0707	-1.89243	0.522148	1.19899e-05	0.000172402	Boron		BnaA09g41460D	875.105	-1.74973	0.322964	1.5e-09	6.61e-08	Bosc		BnaA10g00740D	761.19	-3.25973	0.451092	2.33e-14	5.89e-13	UTC
BnaC02g20460D	187.199	-1.8924	0.621224	7.58625e-05	0.000828236	Boron		BnaAnng28960D	36.8197	-1.7497	0.854011	0.00092621	0.00557093	Bosc		BnaA09g00200D	7256.12	-3.25898	0.395334	8.26e-18	3.26e-16	UTC
BnaAnng14260D	1145.8	-1.89215	0.323944	3.26194e-10	1.81019e-08	Boron		BnaA09g20500D	12.71	-1.74965	1.84595	0.00657117	0.0266159	Bosc		BnaA06g16650D	21.5326	-3.2575	1.53811	0.00069708	0.00250904	UTC
BnaA09g31220D	10536	-1.89109	0.269153	1.43841e-13	1.90142e-11	Boron		BnaC03g23970D	587.941	-1.74948	0.407913	4.48e-07	9.55e-06	Bosc		BnaA08g17780D	48.6351	-3.25667	1.44209	0.00050527	0.00189395	UTC
BnaA08g27360D	687.672	-1.88996	0.275056	4.28942e-13	5.05653e-11	Boron		BnaA03g57280D	297.591	-1.74938	0.56684	4.91e-05	0.00050034	Bosc		BnaCnng16050D	4962.6	-3.25638	0.410907	1.12e-16	3.85e-15	UTC
BnaA08g15790D	13.3692	-1.88982	1.20858	0.00224467	0.0136759	Boron		BnaC09g48790D	121.365	-1.74932	0.429238	1.15e-06	2.11e-05	Bosc		BnaA10g16790D	23.7884	-3.25602	1.02158	3.87e-05	0.00020009	UTC
BnaC04g20890D	7115.46	-1.88781	0.314692	1.2746e-10	8.01422e-09	Boron		BnaA07g02880D	2051.49	-1.74862	0.489795	8.83e-06	0.0001196	Bosc		BnaC07g47260D	577.009	-3.25471	0.701148	1.27e-07	1.15e-06	UTC
BnaA07g35670D	2192.64	-1.88692	0.388605	6.81429e-08	1.90244e-06	Boron		BnaC09g29050D	23.8755	-1.74742	0.584894	6.8e-05	0.00065314	Bosc		BnaC06g10950D	1861.24	-3.25457	0.319823	1.34e-25	1.4e-23	UTC
BnaC01g40290D	107.646	-1.88661	1.61046	0.0039373	0.0214134	Boron		BnaA01g25860D	361.707	-1.74674	0.532701	2.56e-05	0.00029194	Bosc		BnaA03g02470D	277.723	-3.25319	0.418175	3.56e-16	1.14e-14	UTC
BnaC09g02560D	50.9273	-1.8852	0.763637	0.000349845	0.00300392	Boron		BnaC06g23520D	645.605	-1.74601	1.29191	0.00399575	0.0180361	Bosc		BnaC05g30890D	451.958	-3.25309	0.484875	9e-13	1.81e-11	UTC
BnaA04g26740D	36.3948	-1.88478	0.884616	0.000752185	0.00564801	Boron		BnaA03g12280D	3326.99	-1.74544	0.300418	1.57e-10	8.86e-09	Bosc		BnaC04g02190D	80.1482	-3.25167	0.53416	5.03e-11	7.95e-10	UTC
BnaC01g25570D	558.555	-1.88381	0.366455	1.62702e-08	5.49373e-07	Boron		BnaCnng47160D	88.3068	-1.74522	0.515365	1.76e-05	0.00021221	Bosc		BnaAnng18540D	72.2129	-3.25141	0.638952	1.42e-08	1.54e-07	UTC
BnaC07g38740D	367.617	-1.88346	0.813801	0.000502395	0.00403177	Boron		BnaC03g14910D	4627.08	-1.74516	0.31357	6.58e-10	3.22e-08	Bosc		BnaCnng67100D	30.0689	-3.25128	0.720109	2.29e-07	1.97e-06	UTC
BnaCnng13280D	498.557	-1.88122	0.579504	4.24409e-05	0.000507427	Boron		BnaA05g24690D	243.198	-1.74482	0.751647	0.0004743	0.00322511	Bosc		BnaCnng26370D	184.724	-3.25116	0.326987	1.43e-24	1.32e-22	UTC
BnaC07g43290D	98.825	-1.87977	0.465917	2.63855e-06	4.66938e-05	Boron		BnaA09g47460D	100.063	-1.74472	0.638834	0.0001514	0.0012658	Bosc		BnaA01g14420D	2029.31	-3.25075	0.345608	2.69e-22	1.91e-20	UTC
BnaC03g13170D	461.659	-1.87962	0.335708	1.35772e-09	6.42014e-08	Boron		BnaC08g18480D	4312.01	-1.74398	0.258442	3.75e-13	3.9e-11	Bosc		BnaC08g23140D	1228.93	-3.25061	0.366252	3.57e-20	1.96e-18	UTC
BnaAnng01740D	21.262	-1.87884	0.69897	0.00020535	0.00192196	Boron		BnaC03g02140D	46.3208	-1.7434	0.426169	1.09e-06	2.02e-05	Bosc		BnaC08g11780D	429.377	-3.2489	0.621012	6.76e-09	7.71e-08	UTC
BnaA09g48920D	12273.3	-1.87756	0.404775	1.95259e-07	4.79378e-06	Boron		BnaC05g37230D	248.09	-1.74327	1.03819	0.00213584	0.0109432	Bosc		BnaA06g12610D	127.007	-3.24617	0.506884	6.86e-12	1.22e-10	UTC
BnaAnng14290D	242.5	-1.87622	0.346988	3.97903e-09	1.6368e-07	Boron		BnaA05g31990D	1480.95	-1.74315	0.292876	6.69e-11	4.16e-09	Bosc		BnaCnng03000D	66.7073	-3.246	1.27422	0.00024934	0.00102432	UTC
BnaC09g37240D	195.747	-1.8759	1.01422	0.00135408	0.00911769	Boron		BnaC03g73280D	305.121	-1.74276	0.366332	4.99e-08	1.44e-06	Bosc		BnaA03g42750D	1304.41	-3.24475	0.797733	1.6e-06	1.15e-05	UTC
BnaA05g30270D	52.4912	-1.87584	0.813873	0.000519275	0.00415025	Boron		BnaC09g20670D	91.4755	-1.74254	0.804098	0.00070505	0.00445764	Bosc		BnaC04g20890D	7115.46	-3.24444	0.313995	2.69e-26	3.12e-24	UTC
BnaC07g39280D	1030.83	-1.87463	0.365115	1.70888e-08	5.72129e-07	Boron		BnaC04g44440D	8.46381	-1.74198	1.11696	0.00272677	0.0132748	Bosc		BnaA09g23510D	12.7419	-3.24437	1.55787	0.0007639	0.00271286	UTC
BnaA09g22040D	115.15	-1.87371	0.548955	2.52505e-05	0.000325375	Boron		BnaA07g11980D	13.7464	-1.74152	1.02486	0.00205447	0.0105992	Bosc		BnaAnng22760D	235.025	-3.24414	0.541754	9.32e-11	1.42e-09	UTC
BnaC06g42590D	85.8629	-1.87353	0.541183	2.15112e-05	0.000283843	Boron		BnaC07g34100D	118.024	-1.74086	0.618354	0.00011851	0.00103273	Bosc		BnaCnng19590D	447.711	-3.24406	0.949294	1.84e-05	0.00010337	UTC
BnaC01g09810D	774.732	-1.87313	0.257821	2.63811e-14	4.18286e-12	Boron		BnaC07g08850D	1006.12	-1.73991	0.272842	4.58e-12	3.71e-10	Bosc		BnaC05g48510D	147.468	-3.2432	0.384198	1.6e-18	6.96e-17	UTC
BnaC03g25670D	18.6819	-1.87281	0.908736	0.000887389	0.00646998	Boron		BnaC05g02690D	240.315	-1.73983	0.534267	2.82e-05	0.00031539	Bosc		BnaA05g12210D	620.368	-3.24271	0.399709	2.5e-17	9.39e-16	UTC
BnaC02g10170D	2156.46	-1.87187	0.54056	2.15029e-05	0.000283798	Boron		BnaA04g29340D	141.651	-1.73981	0.364233	4.56e-08	1.34e-06	Bosc		BnaC03g37710D	342.055	-3.24153	0.469316	2.35e-13	5.08e-12	UTC
BnaA03g55510D	8.31482	-1.87164	1.37619	0.00318797	0.0181258	Boron		BnaC01g25930D	473.414	-1.73924	0.327681	2.84e-09	1.16e-07	Bosc		BnaUnng00920D	372.155	-3.24088	0.773003	9.55e-07	7.2e-06	UTC
BnaA06g37060D	84.1934	-1.87091	0.432144	7.89685e-07	1.62648e-05	Boron		BnaCnng03460D	3471.86	-1.73843	0.512721	1.76e-05	0.00021243	Bosc		BnaA09g38930D	16.3533	-3.24085	0.900182	9.69e-06	5.83e-05	UTC
BnaA06g02490D	189.245	-1.87078	0.448567	1.54349e-06	2.93168e-05	Boron		BnaC02g04430D	1468.22	-1.7381	0.306473	3.63e-10	1.87e-08	Bosc		BnaC03g65700D	690.863	-3.24051	0.488888	1.58e-12	3.06e-11	UTC
BnaC05g24200D	9769.56	-1.87064	0.375574	3.77054e-08	1.14211e-06	Boron		BnaA01g32950D	9.27821	-1.73769	0.979723	0.0017667	0.00937015	Bosc		BnaCnng56120D	487.922	-3.24029	0.454968	5.12e-14	1.22e-12	UTC
BnaC07g34060D	404.697	-1.86983	0.323672	4.95664e-10	2.64103e-08	Boron		BnaA06g03070D	168.561	-1.73768	0.509305	1.63e-05	0.00019901	Bosc		BnaA09g56750D	177.364	-3.23969	0.432609	3.42e-15	9.6e-14	UTC
BnaC01g08460D	49.5525	-1.86898	0.738983	0.000309896	0.00271634	Boron		BnaA03g49360D	16.6495	-1.73652	0.825748	0.00083472	0.00511632	Bosc		BnaA09g34580D	65.4511	-3.23809	1.53037	0.00071396	0.00256194	UTC
BnaC03g71780D	32368.3	-1.86893	0.361911	1.47904e-08	5.06126e-07	Boron		BnaAnng08160D	105.775	-1.73555	0.648352	0.0001813	0.001469	Bosc		BnaC08g32340D	285.732	-3.23805	0.501926	5.11e-12	9.24e-11	UTC
BnaAnng19110D	10269.6	-1.86841	0.309052	9.93575e-11	6.38057e-09	Boron		BnaC02g05800D	850.995	-1.73547	0.265123	1.52e-12	1.38e-10	Bosc		BnaC02g10920D	1110.34	-3.23781	0.295453	3.32e-29	5.81e-27	UTC
BnaA03g12730D	65.1964	-1.86791	0.477078	4.28617e-06	7.10624e-05	Boron		BnaA06g07300D	1116.53	-1.73454	0.413968	7.23e-07	1.44e-05	Bosc		BnaAnng16740D	22.4583	-3.23645	0.763142	7.82e-07	6.01e-06	UTC
BnaA09g27660D	188.082	-1.86719	0.86526	0.000727878	0.0055006	Boron		BnaA07g31900D	498.285	-1.73392	0.310923	6.35e-10	3.11e-08	Bosc		BnaC06g35350D	48.1431	-3.23599	0.658618	3.52e-08	3.52e-07	UTC
BnaA01g30320D	7015.11	-1.86672	0.379737	5.24918e-08	1.51958e-06	Boron		BnaC09g45670D	2580.66	-1.73289	0.350893	2.05e-08	6.69e-07	Bosc		BnaCnng41410D	132.678	-3.23569	1.78673	0.00135319	0.00445192	UTC
BnaC07g41860D	95.4367	-1.86586	0.579064	4.68075e-05	0.000551453	Boron		BnaC08g24090D	504.773	-1.73245	0.351938	2.23e-08	7.18e-07	Bosc		BnaA09g12660D	12.9336	-3.23448	1.16215	0.00013337	0.0005948	UTC
BnaA10g04850D	449.596	-1.86581	0.320306	3.76186e-10	2.06425e-08	Boron		BnaC04g32210D	154.048	-1.73175	0.538323	3.29e-05	0.000359	Bosc		BnaA08g01490D	121.235	-3.23372	0.393328	1.03e-17	4.04e-16	UTC
BnaA10g06770D	1026.85	-1.86312	0.370535	3.00703e-08	9.34914e-07	Boron		BnaA10g17430D	1838.46	-1.72902	0.339772	9.48e-09	3.38e-07	Bosc		BnaAnng39260D	6.47324	-3.23361	2.3589	0.00271292	0.00812468	UTC
BnaC09g22640D	28.8187	-1.86302	0.836879	0.000631046	0.0048888	Boron		BnaCnng37280D	668.984	-1.72861	0.330225	4.35e-09	1.68e-07	Bosc		BnaC04g47740D	8.75309	-3.23303	1.66771	0.00105087	0.00357922	UTC
BnaA07g26390D	181.175	-1.8626	0.280946	2.35672e-12	2.31053e-10	Boron		BnaA02g24170D	672.208	-1.72792	0.457515	4.16e-06	6.37e-05	Bosc		BnaA06g21100D	77.9171	-3.23229	2.25354	0.00252491	0.00763156	UTC
BnaA10g29340D	177.284	-1.8622	0.551426	2.8914e-05	0.000365615	Boron		BnaC01g38610D	145.321	-1.72753	0.406841	5.74e-07	1.18e-05	Bosc		BnaA04g04710D	30.6084	-3.23205	0.673568	6.21e-08	5.96e-07	UTC
BnaC09g07320D	2052.32	-1.86215	0.336892	2.09724e-09	9.21344e-08	Boron		BnaC01g36930D	23474.5	-1.72738	0.232826	3.07e-15	4.74e-13	Bosc		BnaAnng36300D	103.559	-3.23192	0.822483	2.83e-06	1.93e-05	UTC
BnaA02g29390D	1086.01	-1.86119	0.398796	1.75807e-07	4.36473e-06	Boron		BnaC03g18640D	25.7153	-1.72733	2.17588	0.00606341	0.0249702	Bosc		BnaA03g00400D	6.71495	-3.23103	2.13062	0.00225976	0.0069255	UTC
BnaC05g13380D	53.7388	-1.86078	0.614503	8.39033e-05	0.000901795	Boron		BnaA03g48340D	591.06	-1.72657	0.624559	0.00014275	0.00120599	Bosc		BnaC02g20480D	29.7535	-3.2299	0.885588	8.28e-06	5.06e-05	UTC
BnaA04g05780D	534.921	-1.86038	0.305686	7.86912e-11	5.18358e-09	Boron		BnaAnng19090D	8712.61	-1.72534	0.328747	4.08e-09	1.59e-07	Bosc		BnaA02g01000D	101.922	-3.22801	0.827701	3.19e-06	2.15e-05	UTC
BnaA09g02390D	47.0267	-1.86037	0.884549	0.000826743	0.00611192	Boron		BnaA08g14090D	86.1504	-1.72519	0.601406	0.00010427	0.00092972	Bosc		BnaC08g05110D	11881.3	-3.22794	0.321536	5.63e-25	5.47e-23	UTC
BnaC04g05160D	33.8834	-1.86016	0.861478	0.000733436	0.00553691	Boron		BnaAnng16120D	20.3636	-1.72449	0.902979	0.00134174	0.007524	Bosc		BnaC02g31470D	69.776	-3.22769	0.67348	6.42e-08	6.14e-07	UTC
BnaCnng20460D	4419.99	-1.85956	0.387116	9.20321e-08	2.47653e-06	Boron		BnaA05g28970D	329.991	-1.72432	0.427833	1.48e-06	2.62e-05	Bosc		BnaCnng73190D	268.705	-3.22758	1.68714	0.00111359	0.00376201	UTC
BnaAnng30100D	37.6362	-1.85869	0.680541	0.000189374	0.0017946	Boron		BnaA05g08850D	246.847	-1.72402	0.310536	7.52e-10	3.61e-08	Bosc		BnaA07g16930D	106.103	-3.22733	0.384358	2.4e-18	1.02e-16	UTC
BnaA07g14460D	468.994	-1.85782	0.28275	3.53251e-12	3.33007e-10	Boron		BnaCnng44950D	66.2738	-1.72368	0.394117	3.26e-07	7.28e-06	Bosc		BnaCnng00220D	24.3001	-3.22703	2.05065	0.002079	0.00644338	UTC
BnaA10g22050D	249.927	-1.85755	0.440574	1.3053e-06	2.53577e-05	Boron		BnaA01g28350D	159.549	-1.7225	0.348746	2.1e-08	6.81e-07	Bosc		BnaC03g27250D	6.99595	-3.22694	2.41332	0.00282412	0.00840846	UTC
BnaC05g39220D	34489.5	-1.85747	0.234428	1.72924e-16	4.44195e-14	Boron		BnaC09g49550D	6.35314	-1.72236	1.14062	0.0031035	0.014725	Bosc		BnaC05g22460D	8.96815	-3.22691	1.69504	0.00113568	0.00382641	UTC
BnaA05g13800D	12.2971	-1.85721	1.19544	0.00239313	0.0143925	Boron		BnaC07g45360D	21946	-1.72229	0.369102	8.22e-08	2.22e-06	Bosc		BnaA06g16800D	2485.5	-3.22684	0.30292	9.46e-28	1.34e-25	UTC
BnaA09g57260D	76.9513	-1.85708	0.399238	1.90329e-07	4.68841e-06	Boron		BnaC02g20450D	151.49	-1.72177	0.478895	8.57e-06	0.00011665	Bosc		BnaAnng31380D	737.369	-3.22586	0.622745	9.15e-09	1.02e-07	UTC
BnaC03g37820D	4552.29	-1.85702	0.351374	7.97327e-09	2.9666e-07	Boron		BnaA09g23510D	12.7419	-1.72103	1.69506	0.00663837	0.0268363	Bosc		BnaC02g14920D	38.0989	-3.22477	0.637847	1.74e-08	1.85e-07	UTC
BnaA01g19020D	102.716	-1.85628	0.445588	1.61161e-06	3.04045e-05	Boron		BnaC05g00570D	198.832	-1.71975	0.326857	3.85e-09	1.51e-07	Bosc		BnaAnng17190D	194.083	-3.22463	0.586803	1.67e-09	2.12e-08	UTC
BnaC05g25250D	16373.9	-1.85577	0.453486	2.17852e-06	3.95156e-05	Boron		BnaC06g17120D	61.7695	-1.7185	0.652087	0.00021239	0.00167208	Bosc		BnaA05g24020D	641.752	-3.22335	0.297197	1.17e-28	1.86e-26	UTC
BnaA08g30570D	1178.19	-1.8557	0.262824	1.20302e-13	1.61802e-11	Boron		BnaAnng27580D	1770.16	-1.71845	0.348423	2.2e-08	7.11e-07	Bosc		BnaC09g12720D	82.7208	-3.22274	0.599287	3.2e-09	3.86e-08	UTC
BnaA03g53900D	51.0606	-1.85536	0.715565	0.000270448	0.00242364	Boron		BnaA02g17390D	137.601	-1.71801	0.59734	0.00010358	0.00092609	Bosc		BnaCnng04230D	1405.18	-3.2223	0.545645	1.58e-10	2.33e-09	UTC
BnaA09g08280D	8.49377	-1.85481	3.96179	0.00166736	0.0107947	Boron		BnaAnng25070D	21.1159	-1.71727	1.30349	0.00443457	0.0195488	Bosc		BnaC08g25550D	62.2963	-3.2216	2.30609	0.00267053	0.00801201	UTC
BnaC06g15790D	7.27601	-1.8544	3.9612	0.00166812	0.0107973	Boron		BnaC03g11850D	5459.07	-1.71718	0.396944	4.12e-07	8.87e-06	Bosc		BnaA08g29920D	1221.87	-3.22081	0.413359	3.39e-16	1.09e-14	UTC
BnaC06g41560D	76.7594	-1.85425	0.673186	0.000179443	0.00171607	Boron		BnaA03g10000D	20.3531	-1.71709	0.95694	0.0017549	0.00932017	Bosc		BnaC03g77660D	25.5687	-3.2197	1.23722	0.00022196	0.00092528	UTC
BnaA05g26120D	38.2706	-1.85288	0.608233	8.05804e-05	0.000871014	Boron		BnaCnng00160D	26.3095	-1.71675	1.84736	0.00697527	0.0279106	Bosc		BnaA03g39490D	72.344	-3.21925	2.12709	0.00229733	0.00702746	UTC
BnaAnng12670D	4150.27	-1.85251	0.539746	2.45279e-05	0.000317175	Boron		BnaCnng10240D	493.891	-1.71632	0.345909	1.9e-08	6.28e-07	Bosc		BnaCnng48410D	2734.53	-3.21869	0.26002	1.98e-36	9.24e-34	UTC
BnaA06g31670D	1673	-1.85251	0.320349	4.94195e-10	2.63559e-08	Boron		BnaA02g17230D	2088.9	-1.71618	0.399415	4.71e-07	9.98e-06	Bosc		BnaA07g02490D	363.212	-3.21673	0.743505	5.55e-07	4.41e-06	UTC
BnaA09g54020D	12810.8	-1.85195	0.347109	6.13965e-09	2.37917e-07	Boron		BnaA04g23610D	43.2725	-1.71567	0.713385	0.00040467	0.00283183	Bosc		BnaC04g01930D	64.0936	-3.21654	0.422724	1.41e-15	4.17e-14	UTC
BnaC03g30230D	3667.56	-1.85176	0.315536	2.98142e-10	1.67827e-08	Boron		BnaA08g26040D	63.383	-1.71557	0.52744	3.03e-05	0.0003345	Bosc		BnaA05g29710D	26.9467	-3.21617	0.91632	1.38e-05	7.98e-05	UTC
BnaA10g03880D	1882.45	-1.85058	0.411779	3.95753e-07	8.90581e-06	Boron		BnaC08g15110D	6122.7	-1.71539	0.362245	5.97e-08	1.68e-06	Bosc		BnaCnng49000D	11886.3	-3.21546	0.467167	2.88e-13	6.15e-12	UTC
BnaC02g42710D	745.031	-1.85029	0.265414	2.29194e-13	2.9182e-11	Boron		BnaA02g17830D	127.025	-1.71513	0.759025	0.00059143	0.00385989	Bosc		BnaC07g29330D	268.28	-3.21481	0.663702	5.09e-08	4.96e-07	UTC
BnaC01g06040D	83.3767	-1.84969	0.94173	0.0011207	0.00782019	Boron		BnaA03g32990D	46.5782	-1.71425	0.803382	0.00081018	0.00499244	Bosc		BnaC02g20450D	151.49	-3.2145	0.478929	9.33e-13	1.87e-11	UTC
BnaA06g31840D	277.398	-1.84905	0.436629	1.22431e-06	2.39186e-05	Boron		BnaA09g23850D	209.1	-1.71424	0.376918	1.48e-07	3.73e-06	Bosc		BnaA09g36240D	5006.24	-3.21427	0.387421	5.68e-18	2.29e-16	UTC
BnaA03g56550D	295.966	-1.84898	0.437276	1.25792e-06	2.45262e-05	Boron		BnaCnng65550D	2423.03	-1.71407	0.370531	1.02e-07	2.69e-06	Bosc		BnaC04g48480D	2298.92	-3.21425	0.55131	2.5e-10	3.58e-09	UTC
BnaC04g26490D	10.0666	-1.84833	0.877076	0.00083421	0.0061524	Boron		BnaA08g22290D	3047.44	-1.71404	0.239186	2.09e-14	2.74e-12	Bosc		BnaC01g36460D	112.282	-3.21417	0.62001	9.1e-09	1.02e-07	UTC
BnaA03g46470D	66.6105	-1.84806	0.771662	0.000440124	0.00362248	Boron		BnaCnng02970D	159.793	-1.71379	0.538757	3.89e-05	0.0004125	Bosc		BnaA03g52940D	207.878	-3.2133	0.330176	1.22e-23	1.02e-21	UTC
BnaC02g48560D	113.548	-1.84799	1.36442	0.0033264	0.0187587	Boron		BnaC01g38540D	66.8025	-1.71304	0.822058	0.00091611	0.00552657	Bosc		BnaA07g31170D	53.7811	-3.21242	0.524376	4.18e-11	6.7e-10	UTC
BnaA06g05390D	12286.2	-1.84798	0.324952	8.69518e-10	4.34567e-08	Boron		BnaC08g47900D	780.814	-1.71289	0.374295	1.3e-07	3.32e-06	Bosc		BnaA09g17750D	552.612	-3.20737	0.304211	3.13e-27	4.15e-25	UTC
BnaC04g51640D	22.9228	-1.84792	1.10583	0.00197293	0.0123332	Boron		BnaA06g33610D	1513.52	-1.71239	0.246693	1.06e-13	1.22e-11	Bosc		BnaA09g31220D	10536	-3.20642	0.268721	4.73e-34	1.59e-31	UTC
BnaA09g51980D	257.201	-1.84707	0.530801	2.11266e-05	0.00027971	Boron		BnaC08g45170D	698.66	-1.71203	0.210711	1.21e-17	2.93e-15	Bosc		BnaA02g07920D	128.905	-3.20581	1.70296	0.00121079	0.00404172	UTC
BnaC02g17360D	67.2189	-1.84691	0.371044	3.99203e-08	1.20055e-06	Boron		BnaA10g17960D	16.0643	-1.71174	1.50724	0.00590586	0.0244963	Bosc		BnaA03g40650D	8.16401	-3.20553	1.18326	0.00016906	0.00073096	UTC
BnaC09g36040D	175.151	-1.84615	0.651126	0.000146577	0.00144741	Boron		BnaA07g35750D	67.085	-1.71168	0.780432	0.00070375	0.00445036	Bosc		BnaA06g30270D	61.5134	-3.20483	0.644351	2.71e-08	2.78e-07	UTC
BnaA05g05540D	8608.12	-1.84559	0.282351	4.53053e-12	4.16412e-10	Boron		BnaAnng40100D	13.1172	-1.71156	1.18956	0.00361166	0.016642	Bosc		BnaCnng03570D	350.379	-3.20389	0.600944	4.21e-09	4.98e-08	UTC
BnaC05g23270D	3603.8	-1.84548	0.380915	7.71902e-08	2.13075e-06	Boron		BnaA09g06190D	413.708	-1.71128	0.650489	0.00021876	0.00171396	Bosc		BnaA10g04470D	990.686	-3.20361	0.249231	4.88e-39	3.42e-36	UTC
BnaC09g48890D	389.134	-1.84478	0.422688	7.0887e-07	1.48288e-05	Boron		BnaA02g17120D	44.3384	-1.71124	0.558681	5.8e-05	0.0005731	Bosc		BnaA03g26860D	12.7274	-3.20174	1.38838	0.00047728	0.00180363	UTC
BnaA07g31810D	1668.2	-1.84468	0.377866	6.44919e-08	1.81951e-06	Boron		BnaA10g27080D	1635.97	-1.7112	0.306579	6.56e-10	3.21e-08	Bosc		BnaC09g03110D	450.65	-3.20145	0.324568	3.4e-24	2.99e-22	UTC
BnaC03g50210D	9467.85	-1.84438	0.401661	2.56389e-07	6.10601e-06	Boron		BnaC01g19720D	711.095	-1.71008	0.160677	5.06e-28	5.73e-25	Bosc		BnaAnng00280D	383.004	-3.20132	0.411407	3.78e-16	1.21e-14	UTC
BnaC07g16710D	216.773	-1.84404	0.673188	0.000189599	0.00179597	Boron		BnaA04g21160D	123.631	-1.70936	0.4672	6.93e-06	9.77e-05	Bosc		BnaA08g04900D	69.7787	-3.20102	0.536213	1.11e-10	1.67e-09	UTC
BnaC02g16080D	926.05	-1.84346	0.348663	8.07013e-09	2.99506e-07	Boron		BnaCnng11130D	13.2301	-1.70874	1.81254	0.00705411	0.0281685	Bosc		BnaA01g04000D	14577.8	-3.20085	0.485865	2.19e-12	4.15e-11	UTC
BnaC05g34100D	116.686	-1.84282	0.459664	3.1004e-06	5.37037e-05	Boron		BnaA04g13990D	409.249	-1.70678	0.226958	1.5e-15	2.53e-13	Bosc		BnaC09g40040D	151.272	-3.20034	0.396918	3.99e-17	1.45e-15	UTC
BnaC01g20970D	47.1673	-1.84227	0.856617	0.000767384	0.00574527	Boron		BnaC05g03820D	352.418	-1.70643	0.446871	3.71e-06	5.78e-05	Bosc		BnaA02g07840D	1480.81	-3.2002	0.296876	2.5e-28	3.82e-26	UTC
BnaCnng03650D	2069.47	-1.84134	0.560795	4.02149e-05	0.000485052	Boron		BnaA06g35390D	26.699	-1.70626	0.824629	0.00096194	0.00574585	Bosc		BnaA08g20760D	1335.3	-3.19894	0.321131	1.29e-24	1.2e-22	UTC
BnaA10g15850D	2166.51	-1.84115	0.327509	1.27899e-09	6.10674e-08	Boron		BnaC03g32420D	305.182	-1.70591	0.573045	7.76e-05	0.00072956	Bosc		BnaA10g08410D	801.946	-3.19818	0.455873	1.16e-13	2.64e-12	UTC
BnaC04g21660D	124.093	-1.84088	0.653137	0.000154561	0.00151465	Boron		BnaC01g01370D	1484.51	-1.7057	0.294991	2.06e-10	1.13e-08	Bosc		BnaC06g43970D	735.107	-3.19808	1.20088	0.00019312	0.00081933	UTC
BnaC08g23140D	1228.93	-1.84035	0.366577	3.25442e-08	1.00387e-06	Boron		BnaAnng24310D	44.4409	-1.70481	0.535247	3.92e-05	0.0004151	Bosc		BnaA07g24220D	25.6262	-3.19797	0.920955	1.6e-05	9.15e-05	UTC
BnaC03g31370D	25.0232	-1.8402	1.01646	0.00153895	0.0101091	Boron		BnaC01g15720D	1274.77	-1.70418	0.324571	4.26e-09	1.65e-07	Bosc		BnaC02g07120D	467.687	-3.19708	0.329511	1.68e-23	1.38e-21	UTC
BnaCnng77290D	46.4152	-1.84013	0.64491	0.000140915	0.00139973	Boron		BnaA02g03760D	246.272	-1.70338	0.312579	1.42e-09	6.3e-08	Bosc		BnaA09g54240D	13.5634	-3.19699	1.15062	0.00014078	0.00062282	UTC
BnaC03g14050D	63.1192	-1.83968	0.819965	0.000628649	0.00487338	Boron		BnaA04g23250D	35.9996	-1.7028	0.723984	0.00047859	0.00324673	Bosc		BnaC08g31370D	1654.04	-3.19693	0.310281	3.94e-26	4.42e-24	UTC
BnaC08g30440D	63.3068	-1.83959	0.43626	1.34145e-06	2.5972e-05	Boron		BnaC07g31840D	748.342	-1.70136	0.39535	4.75e-07	1.01e-05	Bosc		BnaCnng42990D	4537.01	-3.19653	0.715408	3.04e-07	2.55e-06	UTC
BnaA10g04360D	14629.2	-1.83906	0.362002	2.40391e-08	7.71456e-07	Boron		BnaA02g13920D	566.953	-1.70049	0.620457	0.00016267	0.00134131	Bosc		BnaA06g01690D	1925.88	-3.19609	0.315135	2.08e-25	2.12e-23	UTC
BnaC04g23890D	41.7703	-1.83865	0.665771	0.000180271	0.00172287	Boron		BnaA09g39990D	25.8176	-1.70048	1.72363	0.00700919	0.0280237	Bosc		BnaC04g36640D	1743.56	-3.19525	0.453635	9.56e-14	2.19e-12	UTC
BnaC02g36240D	7979.34	-1.83852	0.322206	7.92025e-10	3.98206e-08	Boron		BnaC03g61160D	1324.11	-1.69988	0.352162	3.94e-08	1.18e-06	Bosc		BnaA04g21150D	117.044	-3.19467	0.413928	6.28e-16	1.94e-14	UTC
BnaA08g04420D	16531.6	-1.83825	0.309407	1.97841e-10	1.17765e-08	Boron		BnaA09g47050D	80.4046	-1.69936	0.353148	4.26e-08	1.26e-06	Bosc		BnaC07g13450D	783.256	-3.19005	0.445717	4.27e-14	1.03e-12	UTC
BnaC05g50730D	2341.62	-1.83796	0.320141	6.46888e-10	3.30892e-08	Boron		BnaC07g36310D	1423.97	-1.69934	0.408673	9.1e-07	1.73e-05	Bosc		BnaA01g08250D	6.54726	-3.18985	1.72696	0.00132023	0.00435639	UTC
BnaCnng49000D	11886.3	-1.83662	0.47566	5.53728e-06	8.83922e-05	Boron		BnaC01g18220D	50.4002	-1.69929	1.03265	0.00247422	0.0123019	Bosc		BnaA02g27880D	1507.15	-3.18943	0.238548	5.55e-42	5.18e-39	UTC
BnaC05g09210D	15831.9	-1.83623	0.384542	1.09875e-07	2.89832e-06	Boron		BnaC09g01240D	31.3932	-1.69855	1.48198	0.00594591	0.0246176	Bosc		BnaC02g39320D	9.14766	-3.18886	1.50421	0.00074389	0.00265154	UTC
BnaA07g21970D	197.788	-1.83584	0.482454	6.83477e-06	0.000106081	Boron		BnaC05g44250D	380.976	-1.69819	0.38953	3.72e-07	8.12e-06	Bosc		BnaA03g04440D	12880.5	-3.18885	0.324561	5.08e-24	4.41e-22	UTC
BnaA07g13770D	1314.66	-1.83511	0.388013	1.36872e-07	3.51127e-06	Boron		BnaA10g02500D	508.482	-1.698	0.46414	7.14e-06	0.00010021	Bosc		BnaC09g34240D	232.196	-3.1888	0.592301	3.24e-09	3.9e-08	UTC
BnaA08g14620D	214.419	-1.83462	0.380373	8.7348e-08	2.36455e-06	Boron		BnaCnng22760D	185.937	-1.69774	0.482687	1.22e-05	0.00015749	Bosc		BnaA06g09160D	119.294	-3.18877	0.818215	3.38e-06	2.26e-05	UTC
BnaAnng19090D	8712.61	-1.83455	0.323237	9.50609e-10	4.69904e-08	Boron		BnaC01g23240D	4525.1	-1.69749	0.33665	1.32e-08	4.53e-07	Bosc		BnaC09g33980D	278.335	-3.18858	0.617319	1.04e-08	1.15e-07	UTC
BnaC08g32210D	10085.5	-1.83422	0.401738	2.94037e-07	6.86367e-06	Boron		BnaA07g33610D	246.409	-1.69743	0.542515	4.82e-05	0.00049305	Bosc		BnaA05g06610D	11.7587	-3.18777	1.28633	0.00031688	0.00126333	UTC
BnaC06g19800D	927.651	-1.83409	0.27754	2.86663e-12	2.76437e-10	Boron		BnaCnng06140D	18.7862	-1.69632	0.876401	0.00133725	0.00750309	Bosc		BnaA09g23850D	209.1	-3.18748	0.37511	1.08e-18	4.8e-17	UTC
BnaC03g73280D	305.121	-1.83398	0.360654	2.36472e-08	7.61369e-07	Boron		BnaC03g21800D	104.714	-1.69558	0.915602	0.00161324	0.00872858	Bosc		BnaCnng18130D	83.6532	-3.18684	0.559945	5.81e-10	7.88e-09	UTC
BnaCnng32150D	3230.49	-1.83263	0.366161	3.56447e-08	1.0915e-06	Boron		BnaA09g06690D	8958.41	-1.69556	0.362662	8.44e-08	2.27e-06	Bosc		BnaA06g00040D	1578.61	-3.18413	0.2769	8.04e-32	2.01e-29	UTC
BnaA01g12530D	43.1643	-1.83242	0.952726	0.00124806	0.00852883	Boron		BnaA08g17870D	643.352	-1.69546	0.195866	1.38e-19	4.52e-17	Bosc		BnaAnng40570D	1170.38	-3.18391	0.365233	1.6e-19	8.13e-18	UTC
BnaC04g10900D	70.4266	-1.83209	0.505991	1.33567e-05	0.000188959	Boron		BnaC01g11300D	2451.79	-1.69344	0.306046	9.08e-10	4.24e-08	Bosc		BnaA04g27260D	41.8021	-3.18305	1.45085	0.00063298	0.00230812	UTC
BnaA10g08760D	3898.89	-1.83185	0.267721	5.8455e-13	6.6898e-11	Boron		BnaAnng26060D	658.438	-1.69317	0.281171	4.97e-11	3.2e-09	Bosc		BnaC05g10420D	316.101	-3.18291	0.351722	8.2e-21	4.93e-19	UTC
BnaC04g00650D	21.9921	-1.83089	1.12314	0.00217659	0.0133259	Boron		BnaA03g30440D	1134.14	-1.69305	0.438313	3.22e-06	5.1e-05	Bosc		BnaA09g40310D	23.0848	-3.18284	0.820255	3.64e-06	2.41e-05	UTC
BnaC03g08340D	1257.07	-1.8308	0.525628	2.14324e-05	0.000283121	Boron		BnaC05g07850D	178.12	-1.69233	0.657463	0.00026824	0.00202292	Bosc		BnaA07g16530D	15475	-3.18249	0.32637	1.06e-23	8.96e-22	UTC
BnaA03g25710D	7327.03	-1.82993	0.363149	3.01334e-08	9.35884e-07	Boron		BnaC03g28400D	214.512	-1.69225	0.481228	1.24e-05	0.00015981	Bosc		BnaC07g14510D	32.3059	-3.18237	0.96369	2.9e-05	0.00015535	UTC
BnaC04g00720D	209.105	-1.8298	0.421814	8.14824e-07	1.6695e-05	Boron		BnaC04g01000D	760.435	-1.69191	0.19191	3.37e-20	1.22e-17	Bosc		BnaA02g16970D	287.35	-3.18182	0.370129	4.62e-19	2.18e-17	UTC
BnaA09g20120D	2141.89	-1.82906	0.437677	1.5963e-06	3.01544e-05	Boron		BnaCnng31690D	293.602	-1.69145	0.536509	4.51e-05	0.00046668	Bosc		BnaCnng09300D	3530.11	-3.1818	0.266597	4.75e-34	1.59e-31	UTC
BnaA09g32510D	402.96	-1.82897	0.314174	4.10392e-10	2.22702e-08	Boron		BnaA05g01890D	5653.39	-1.69136	0.41353	1.25e-06	2.26e-05	Bosc		BnaA01g00140D	109.004	-3.18149	0.623066	1.42e-08	1.54e-07	UTC
BnaC08g07070D	727.854	-1.82875	0.418276	7.03788e-07	1.4754e-05	Boron		BnaC04g46780D	129.91	-1.69132	0.402672	7.73e-07	1.52e-05	Bosc		BnaC02g02830D	686.928	-3.18003	0.270246	3.52e-33	1.05e-30	UTC
BnaC02g05950D	56.4637	-1.82812	0.709509	0.000293368	0.00259856	Boron		BnaA08g31700D	22.294	-1.69128	1.14143	0.00345232	0.016041	Bosc		BnaC05g03710D	55.3938	-3.17997	1.61046	0.00102857	0.00351261	UTC
BnaC09g40040D	151.272	-1.82757	0.365295	3.63143e-08	1.10854e-06	Boron		BnaA02g34700D	205.334	-1.69094	0.415734	1.38e-06	2.46e-05	Bosc		BnaC05g07010D	7.16771	-3.17988	1.7404	0.00138687	0.00455075	UTC
BnaC07g01890D	66.9002	-1.82755	0.861455	0.000835087	0.00615578	Boron		BnaC01g20180D	940.113	-1.6907	0.304578	8.27e-10	3.92e-08	Bosc		BnaA05g01610D	49.4528	-3.17975	1.57113	0.00092662	0.00321201	UTC
BnaA07g22590D	1504.81	-1.82742	0.342671	6.49368e-09	2.49826e-07	Boron		BnaC03g28640D	292.794	-1.68997	0.310179	1.48e-09	6.54e-08	Bosc		BnaA09g11220D	1921.97	-3.17927	0.280325	4.97e-31	1.1e-28	UTC
BnaA09g38720D	6126.94	-1.82713	0.379493	9.22078e-08	2.47786e-06	Boron		BnaA07g06080D	939.011	-1.68911	0.435928	3.09e-06	4.94e-05	Bosc		BnaC08g13230D	12624.1	-3.17888	0.331527	5.21e-23	4.07e-21	UTC
BnaAnng03600D	267.839	-1.82632	0.43798	1.66509e-06	3.1293e-05	Boron		BnaA09g15250D	82.3892	-1.68906	0.760174	0.00068717	0.00436856	Bosc		BnaC08g13420D	783.162	-3.17883	0.26559	3.17e-34	1.1e-31	UTC
BnaC07g32580D	109.626	-1.826	0.911972	0.0010741	0.00756225	Boron		BnaC03g28910D	270.46	-1.68906	0.468103	8.86e-06	0.00011994	Bosc		BnaC06g14040D	193.893	-3.17801	1.65805	0.00116184	0.00390224	UTC
BnaC08g27410D	108.829	-1.82513	0.343639	7.32617e-09	2.75195e-07	Boron		BnaCnng36670D	331.161	-1.68867	0.433143	2.81e-06	4.54e-05	Bosc		BnaA03g28740D	144.156	-3.17752	1.75716	0.00144169	0.00470798	UTC
BnaA03g37280D	37.377	-1.82458	0.834538	0.00072935	0.00551053	Boron		BnaA03g11120D	20.0475	-1.68835	0.572776	8.88e-05	0.00081483	Bosc		BnaC06g28820D	183.265	-3.17706	0.9742	3.34e-05	0.0001757	UTC
BnaA01g05720D	1350.6	-1.82452	0.362012	3.02752e-08	9.39299e-07	Boron		BnaA05g10780D	1045.98	-1.68784	0.307848	1.23e-09	5.56e-08	Bosc		BnaCnng74340D	15.9265	-3.17702	1.57101	0.00093239	0.00322875	UTC
BnaCnng55650D	290.396	-1.82445	0.38984	1.76025e-07	4.36713e-06	Boron		BnaA05g24250D	710.31	-1.68668	0.25436	9.74e-13	9.26e-11	Bosc		BnaC08g49490D	990.633	-3.17613	0.414448	9.83e-16	2.97e-14	UTC
BnaA03g44510D	132.153	-1.82381	0.685136	0.000238469	0.00218228	Boron		BnaAnng34570D	1450.86	-1.68643	0.411137	1.2e-06	2.19e-05	Bosc		BnaC02g29300D	1723.26	-3.17557	0.397389	7.39e-17	2.6e-15	UTC
BnaC05g07240D	1083.89	-1.8233	0.23796	1.44523e-15	3.13706e-13	Boron		BnaC08g38360D	115.104	-1.6857	0.386137	3.74e-07	8.15e-06	Bosc		BnaC07g43230D	306.79	-3.17487	0.39138	2.77e-17	1.04e-15	UTC
BnaC03g32530D	2441.93	-1.82247	0.412708	5.87157e-07	1.25277e-05	Boron		BnaAnng07610D	564.349	-1.68427	0.448295	5.03e-06	7.44e-05	Bosc		BnaC02g25080D	585.224	-3.17457	0.386555	1.21e-17	4.7e-16	UTC
BnaA07g02370D	36.3345	-1.822	1.65034	0.00460726	0.0242521	Boron		BnaUnng00650D	15.0786	-1.68318	1.3205	0.00502843	0.0215828	Bosc		BnaA04g23830D	70.1879	-3.1739	0.699677	2.29e-07	1.97e-06	UTC
BnaC09g49560D	103.957	-1.82198	0.457879	3.60436e-06	6.10841e-05	Boron		BnaC01g01360D	1014.31	-1.68312	0.210086	3.32e-17	7.56e-15	Bosc		BnaC08g46180D	16307	-3.17384	0.268581	1.96e-33	6.11e-31	UTC
BnaA01g09270D	1533.15	-1.8212	0.473518	6.00606e-06	9.47187e-05	Boron		BnaC03g67910D	182.181	-1.68306	0.247618	3.15e-13	3.32e-11	Bosc		BnaA09g39610D	4108.18	-3.17355	0.39817	8.76e-17	3.05e-15	UTC
BnaA09g43110D	1211.68	-1.82088	0.317772	7.10398e-10	3.60556e-08	Boron		BnaA03g33850D	23.2083	-1.68269	0.628559	0.00020433	0.00161855	Bosc		BnaA05g23550D	8595.47	-3.17336	0.39155	2.95e-17	1.1e-15	UTC
BnaA07g18350D	241.847	-1.82076	0.370313	5.65136e-08	1.61848e-06	Boron		BnaA09g18320D	22.2704	-1.68259	0.632594	0.00021483	0.00168921	Bosc		BnaA09g43110D	1211.68	-3.1732	0.3198	1.98e-24	1.79e-22	UTC
BnaA10g07270D	131.66	-1.82075	0.472982	5.93407e-06	9.37593e-05	Boron		BnaCnng22160D	13.7585	-1.68246	0.917052	0.00171816	0.00916284	Bosc		BnaA06g08050D	111.489	-3.17215	0.785802	1.98e-06	1.39e-05	UTC
BnaA08g17780D	48.6351	-1.81999	1.41551	0.00381302	0.020891	Boron		BnaAnng14260D	1145.8	-1.68244	0.329192	9.56e-09	3.4e-07	Bosc		BnaA05g08210D	24.0563	-3.17203	1.2127	0.00022554	0.00093801	UTC
BnaAnng16570D	1846.42	-1.81924	0.458038	3.72545e-06	6.28105e-05	Boron		BnaC05g11950D	1809.13	-1.68216	0.242387	1.16e-13	1.33e-11	Bosc		BnaA04g04510D	311.125	-3.17175	0.335459	1.9e-22	1.37e-20	UTC
BnaA03g11140D	1440.66	-1.81798	0.426987	1.16988e-06	2.30004e-05	Boron		BnaC06g17940D	96.0619	-1.68191	0.514611	3.11e-05	0.00034234	Bosc		BnaCnng05260D	297.06	-3.17172	0.476096	1.39e-12	2.71e-11	UTC
BnaC06g11040D	6118.58	-1.81754	0.384017	1.38634e-07	3.54566e-06	Boron		BnaA08g18340D	52.2971	-1.68188	0.548995	6.21e-05	0.00060518	Bosc		BnaA10g15970D	98.7581	-3.17075	0.592862	4.02e-09	4.76e-08	UTC
BnaCnng21640D	583.748	-1.81746	0.511056	1.70812e-05	0.000233024	Boron		BnaCnng18130D	83.6532	-1.6817	0.562289	7.86e-05	0.00073811	Bosc		BnaA09g06630D	296.132	-3.1703	0.451253	1.12e-13	2.56e-12	UTC
BnaC03g13380D	894.804	-1.8165	0.246472	1.35004e-14	2.24886e-12	Boron		BnaA10g29310D	141.706	-1.68162	0.371888	1.83e-07	4.45e-06	Bosc		BnaC03g14520D	1754.53	-3.17025	0.373132	1.11e-18	4.96e-17	UTC
BnaCnng00020D	89.754	-1.81627	0.47358	6.30496e-06	9.87967e-05	Boron		BnaA03g59260D	1141.39	-1.68149	0.297268	4.61e-10	2.33e-08	Bosc		BnaA06g17240D	1004.96	-3.1695	0.30954	7.95e-26	8.53e-24	UTC
BnaA01g09110D	526.768	-1.81573	0.377934	9.87791e-08	2.63399e-06	Boron		BnaC03g68360D	201.557	-1.68124	0.321183	4.95e-09	1.89e-07	Bosc		BnaA03g23230D	782.728	-3.16913	0.420764	2.73e-15	7.76e-14	UTC
BnaA06g28160D	209.278	-1.81442	0.612329	0.000108266	0.00112242	Boron		BnaC04g29840D	7287.67	-1.68099	0.395335	6.32e-07	1.28e-05	Bosc		BnaC09g15840D	102.525	-3.16746	0.481559	2.45e-12	4.62e-11	UTC
BnaA02g01300D	70.6705	-1.81303	0.75378	0.000452911	0.00370182	Boron		BnaA08g15880D	2278.28	-1.68088	0.377072	2.48e-07	5.75e-06	Bosc		BnaA02g23460D	16785.1	-3.16647	0.260221	2.87e-35	1.15e-32	UTC
BnaC08g49490D	990.633	-1.81273	0.416173	7.75768e-07	1.60231e-05	Boron		BnaA01g01480D	35.067	-1.68062	0.577803	0.00010223	0.00091617	Bosc		BnaC03g60420D	151.447	-3.16636	1.0689	8.57e-05	0.00040355	UTC
BnaC09g04060D	2004.23	-1.81205	0.394381	2.67119e-07	6.33333e-06	Boron		BnaC03g45190D	20.738	-1.68044	2.1253	0.0066677	0.0269345	Bosc		BnaC08g35240D	340.669	-3.16574	0.616348	1.24e-08	1.35e-07	UTC
BnaC05g15300D	1404.07	-1.81192	0.243604	8.17923e-15	1.43622e-12	Boron		BnaC01g38510D	639.796	-1.68014	0.45078	5.72e-06	8.3e-05	Bosc		BnaA03g00480D	209.116	-3.16437	0.519336	5.47e-11	8.61e-10	UTC
BnaA05g09020D	341.134	-1.81117	0.32394	1.60318e-09	7.40812e-08	Boron		BnaC05g24580D	371.575	-1.67966	0.374225	2.15e-07	5.1e-06	Bosc		BnaC03g77980D	106.945	-3.1634	0.769413	1.47e-06	1.06e-05	UTC
BnaA04g23280D	348.921	-1.81096	0.445187	2.58312e-06	4.58645e-05	Boron		BnaCnng04080D	12.6018	-1.67899	1.1749	0.00388442	0.0176209	Bosc		BnaC05g25380D	14.0588	-3.16319	1.26214	0.0003029	0.00121511	UTC
BnaC05g30800D	32.4516	-1.81095	1.01481	0.00168855	0.0109007	Boron		BnaA09g28830D	611.324	-1.67844	0.33051	1.15e-08	4e-07	Bosc		BnaA07g31900D	498.285	-3.16198	0.308185	6.5e-26	7.06e-24	UTC
BnaC01g22910D	75.6341	-1.80989	0.648726	0.000174795	0.00167981	Boron		BnaC05g40230D	23.334	-1.67761	0.668438	0.00033157	0.00240852	Bosc		BnaC03g43920D	885.103	-3.16161	0.373978	1.62e-18	7.04e-17	UTC
BnaA01g10000D	1214.32	-1.80968	0.432034	1.58182e-06	2.99278e-05	Boron		BnaA03g10470D	290.361	-1.67706	0.41545	1.63e-06	2.85e-05	Bosc		BnaC07g34100D	118.024	-3.16127	0.600856	6.48e-09	7.42e-08	UTC
BnaC08g07440D	2530.23	-1.80925	0.310279	4.01531e-10	2.18498e-08	Boron		BnaA10g00620D	130.482	-1.67389	0.449026	5.8e-06	8.39e-05	Bosc		BnaA08g15890D	12946.9	-3.16118	0.292135	1.69e-28	2.62e-26	UTC
BnaA03g55720D	1038.32	-1.80805	0.211292	9.68231e-19	4.18789e-16	Boron		BnaA03g00640D	304.344	-1.67387	0.296974	5.29e-10	2.63e-08	Bosc		BnaA08g17800D	1672.8	-3.16037	0.289018	4.86e-29	8.34e-27	UTC
BnaA09g55760D	2021.73	-1.80773	0.315384	7.19578e-10	3.64901e-08	Boron		BnaA02g03450D	1077.11	-1.6727	0.202625	4.57e-18	1.19e-15	Bosc		BnaA10g20670D	29.5087	-3.16029	0.833865	5.29e-06	3.38e-05	UTC
BnaA10g19670D	58.0769	-1.80703	1.91453	0.00485463	0.0253054	Boron		BnaCnng11280D	47.8144	-1.67258	1.85264	0.00754751	0.0297052	Bosc		BnaA09g18400D	659.171	-3.15978	0.251458	2.07e-37	1.12e-34	UTC
BnaC05g44630D	181.349	-1.80667	0.68129	0.000251091	0.00227935	Boron		BnaAnng08760D	1121.98	-1.67208	0.319264	5e-09	1.9e-07	Bosc		BnaC07g19810D	55.6588	-3.15927	2.33333	0.0029926	0.00884296	UTC
BnaAnng26190D	11.3315	-1.80659	1.08208	0.00210278	0.0129781	Boron		BnaC08g42410D	26.8968	-1.67165	1.22335	0.00439439	0.0194066	Bosc		BnaA03g19660D	18.2189	-3.15847	0.876474	1.06e-05	6.3e-05	UTC
BnaA10g29870D	11761.7	-1.80641	0.348733	1.51643e-08	5.17115e-07	Boron		BnaC01g35210D	116.989	-1.67135	0.964646	0.00218	0.0111205	Bosc		BnaA09g42650D	242.403	-3.15729	0.614984	1.27e-08	1.38e-07	UTC
BnaA06g16580D	4338.38	-1.80626	0.340452	7.80088e-09	2.90982e-07	Boron		BnaC03g44450D	326.965	-1.67121	0.518595	3.74e-05	0.00040019	Bosc		BnaC09g05160D	25.3502	-3.15671	0.737119	7.22e-07	5.6e-06	UTC
BnaC06g20370D	12.9431	-1.80619	1.59069	0.00460859	0.0242538	Boron		BnaA03g46360D	49.4736	-1.67085	0.514093	3.41e-05	0.00036947	Bosc		BnaC07g23750D	1797.71	-3.15621	0.364859	3e-19	1.46e-17	UTC
BnaA01g21820D	68.5217	-1.80609	0.602008	9.87767e-05	0.00103684	Boron		BnaA07g22620D	3564.87	-1.6706	0.53846	5.62e-05	0.00055906	Bosc		BnaA01g07550D	33.7098	-3.15531	0.699428	2.63e-07	2.23e-06	UTC
BnaC04g08350D	223.706	-1.80566	0.497476	1.34923e-05	0.000190512	Boron		BnaA03g59150D	111.986	-1.67053	0.283737	1.2e-10	7.01e-09	Bosc		BnaC03g17940D	8.77477	-3.1542	1.6955	0.00133345	0.00439359	UTC
BnaC05g07860D	217.238	-1.80558	0.513573	1.99679e-05	0.000266469	Boron		BnaC01g07870D	28.3655	-1.67033	0.899459	0.00167588	0.00899168	Bosc		BnaA10g17050D	65.3135	-3.15406	0.692626	2.17e-07	1.87e-06	UTC
BnaCnng21130D	193.059	-1.80549	0.408125	5.82699e-07	1.24597e-05	Boron		BnaA06g26390D	2172.31	-1.6699	0.52977	4.77e-05	0.0004889	Bosc		BnaC03g61270D	55.7658	-3.15337	0.694514	2.31e-07	1.98e-06	UTC
BnaA10g00630D	106.746	-1.80544	0.39171	2.52588e-07	6.02524e-06	Boron		BnaCnng39740D	4683.85	-1.66856	0.500886	2.58e-05	0.00029362	Bosc		BnaA03g15940D	662.241	-3.15311	0.523735	8.66e-11	1.33e-09	UTC
BnaC05g45240D	100.276	-1.80541	0.682321	0.000255318	0.0023113	Boron		BnaA01g01990D	409.676	-1.66855	0.348313	5.15e-08	1.48e-06	Bosc		BnaA03g08160D	73.6595	-3.15306	0.416511	2.08e-15	6.02e-14	UTC
BnaC06g41010D	108.873	-1.8054	0.456632	4.08479e-06	6.80884e-05	Boron		BnaAnng14010D	53.1566	-1.66837	0.450328	6.44e-06	9.16e-05	Bosc		BnaA01g10020D	314.795	-3.15279	0.392654	5.6e-17	2.01e-15	UTC
BnaC08g41790D	8569.69	-1.80525	0.328669	2.81299e-09	1.1982e-07	Boron		BnaC08g25590D	222.383	-1.66798	0.298974	7.49e-10	3.6e-08	Bosc		BnaC04g30870D	66684.7	-3.1513	0.36631	4.57e-19	2.16e-17	UTC
BnaA03g50490D	793.881	-1.80474	0.324955	1.99967e-09	8.86483e-08	Boron		BnaA10g00630D	106.746	-1.66739	0.382429	4.03e-07	8.69e-06	Bosc		BnaA09g32440D	10.8605	-3.15079	1.14478	0.00015932	0.00069474	UTC
BnaC01g11550D	36511.1	-1.80457	0.481461	8.85358e-06	0.000132486	Boron		BnaA01g06340D	493.532	-1.66721	0.282925	1.18e-10	6.9e-09	Bosc		BnaA04g16210D	25.2983	-3.15051	1.14076	0.00015524	0.00067898	UTC
BnaC09g05940D	271.017	-1.8043	0.304863	2.40807e-10	1.40528e-08	Boron		BnaC06g15040D	13.0805	-1.66695	1.10414	0.00341826	0.0159168	Bosc		BnaAnng18550D	54.1823	-3.14982	0.667785	1.02e-07	9.35e-07	UTC
BnaC09g42280D	132.548	-1.80408	0.414328	7.91741e-07	1.62958e-05	Boron		BnaC08g25930D	192.262	-1.66691	0.559116	8.4e-05	0.00077875	Bosc		BnaA04g16500D	212.41	-3.14838	0.441088	5.19e-14	1.24e-12	UTC
BnaCnng08290D	271.657	-1.80244	0.339341	7.59733e-09	2.8411e-07	Boron		BnaC07g34840D	36.8472	-1.66667	0.530965	5.03e-05	0.00050974	Bosc		BnaA06g16580D	4338.38	-3.14815	0.339283	1.04e-21	6.76e-20	UTC
BnaC04g04760D	3209.44	-1.80239	0.365934	5.58306e-08	1.60282e-06	Boron		BnaA07g10080D	18.4519	-1.66662	1.14861	0.00381337	0.0173601	Bosc		BnaA08g15520D	183.436	-3.14807	0.697888	2.66e-07	2.26e-06	UTC
BnaC01g38270D	7880.03	-1.80167	0.354635	2.55957e-08	8.16952e-07	Boron		BnaA03g17830D	107.904	-1.66649	0.566416	9.52e-05	0.00086298	Bosc		BnaA01g14770D	11.608	-3.14608	1.28181	0.00035184	0.00138274	UTC
BnaC09g46210D	35.4771	-1.80151	0.520514	2.41305e-05	0.000313138	Boron		BnaA09g36380D	334.439	-1.66638	0.503269	2.79e-05	0.00031265	Bosc		BnaCnng68660D	14.38	-3.14578	0.692735	2.32e-07	1.99e-06	UTC
BnaA01g01640D	63.3775	-1.80146	0.736286	0.000418112	0.00347674	Boron		BnaC03g59520D	17762.6	-1.666	0.46612	1.07e-05	0.00014074	Bosc		BnaA05g02450D	11.3187	-3.14572	1.25697	0.00031151	0.00124409	UTC
BnaA06g27840D	83.8805	-1.80051	0.516869	2.24243e-05	0.000294176	Boron		BnaCnng08060D	70.5607	-1.66591	0.571372	0.00010363	0.00092617	Bosc		BnaC01g03790D	770.848	-3.14548	0.335357	4.03e-22	2.8e-20	UTC
BnaA03g45390D	201.219	-1.79908	0.557255	5.08663e-05	0.000590986	Boron		BnaAnng25560D	1642.55	-1.66565	0.337613	2.52e-08	8.03e-07	Bosc		BnaC08g01880D	16108.9	-3.14526	0.3711	1.38e-18	6.07e-17	UTC
BnaA09g48740D	269.349	-1.79897	0.492587	1.25985e-05	0.000179615	Boron		BnaC01g13750D	4001.02	-1.66535	0.360645	1.21e-07	3.12e-06	Bosc		BnaA09g29110D	302.986	-3.14495	0.384885	1.78e-17	6.78e-16	UTC
BnaC09g54380D	66.6536	-1.79877	0.617346	0.000127205	0.00128459	Boron		BnaC09g50740D	744.17	-1.66515	0.337417	2.51e-08	7.99e-07	Bosc		BnaA03g06800D	10.9941	-3.14405	1.33445	0.0004496	0.00171125	UTC
BnaC01g00070D	15703.7	-1.79811	0.256026	1.74482e-13	2.25576e-11	Boron		BnaC08g02730D	278.94	-1.66479	0.429582	3.29e-06	5.2e-05	Bosc		BnaC01g05230D	93067	-3.14397	0.347155	8.13e-21	4.91e-19	UTC
BnaC09g08480D	381.644	-1.79751	0.625372	0.000141985	0.00140793	Boron		BnaC09g13360D	338.502	-1.66452	0.3994	9.58e-07	1.81e-05	Bosc		BnaA10g20950D	11.1005	-3.14371	1.27133	0.00033679	0.00133205	UTC
BnaA01g36750D	19.2396	-1.79734	3.87854	0.00178138	0.0113665	Boron		BnaA03g21840D	694.18	-1.66333	0.346893	5.11e-08	1.47e-06	Bosc		BnaC04g01600D	4759.62	-3.1435	0.469398	1.14e-12	2.25e-11	UTC
BnaA01g29700D	7.20244	-1.79655	1.70049	0.00494054	0.0256711	Boron		BnaC02g04970D	180.496	-1.66258	0.404236	1.22e-06	2.22e-05	Bosc		BnaA05g33680D	83.3364	-3.14334	1.82395	0.00175084	0.00555299	UTC
BnaA08g13280D	56.0122	-1.79602	0.503684	1.70889e-05	0.000233024	Boron		BnaA02g04250D	495.223	-1.6606	0.203002	8.84e-18	2.2e-15	Bosc		BnaC07g45360D	21946	-3.14245	0.359995	1.53e-19	7.81e-18	UTC
BnaC08g03540D	95.5476	-1.79566	0.586951	8.46749e-05	0.000908926	Boron		BnaC04g01600D	4759.62	-1.65862	0.483231	1.84e-05	0.00022165	Bosc		BnaC04g34650D	440.48	-3.14237	0.524062	1.02e-10	1.54e-09	UTC
BnaC02g10190D	598.597	-1.79545	0.384852	1.97766e-07	4.84725e-06	Boron		BnaA08g18830D	196.575	-1.65859	0.348327	6.11e-08	1.72e-06	Bosc		BnaC02g07820D	7.22801	-3.14144	1.2092	0.00024438	0.00100638	UTC
BnaA04g25830D	29.3968	-1.79483	1.18825	0.00281995	0.0164157	Boron		BnaC05g46620D	1093.93	-1.65828	0.255355	2.65e-12	2.28e-10	Bosc		BnaC07g03990D	1158.69	-3.14088	0.431017	1.77e-14	4.55e-13	UTC
BnaC04g01670D	90.1309	-1.79429	0.911512	0.00120688	0.00830566	Boron		BnaA08g15980D	326.465	-1.65747	0.466325	1.18e-05	0.00015267	Bosc		BnaC07g03180D	122.651	-3.14078	0.537336	2.52e-10	3.61e-09	UTC
BnaA09g10970D	56.4703	-1.79414	0.433037	1.95598e-06	3.5967e-05	Boron		BnaC03g71780D	32368.3	-1.65725	0.36712	2.03e-07	4.86e-06	Bosc		BnaC07g14870D	9213.44	-3.14068	0.378421	6.15e-18	2.47e-16	UTC
BnaA09g04440D	241.887	-1.79412	0.385132	2.04639e-07	5.00112e-06	Boron		BnaC02g25950D	1126.73	-1.65687	0.642006	0.00028556	0.00212576	Bosc		BnaC07g01890D	66.9002	-3.14034	0.801237	3.28e-06	2.21e-05	UTC
BnaC07g37680D	3696.54	-1.79407	0.230548	5.98836e-16	1.39233e-13	Boron		BnaC05g00030D	14.0256	-1.65685	0.641415	0.00028371	0.00211572	Bosc		BnaAnng17200D	1795.14	-3.13869	0.356418	7.8e-20	4.09e-18	UTC
BnaC02g24440D	2513.27	-1.79397	0.341118	1.01995e-08	3.66432e-07	Boron		BnaA01g18540D	16.8442	-1.65665	0.931404	0.00203677	0.0105236	Bosc		BnaC04g36580D	55.4468	-3.13816	0.767302	1.66e-06	1.19e-05	UTC
BnaC04g46780D	129.91	-1.79329	0.406921	6.40054e-07	1.35239e-05	Boron		BnaC08g12650D	1641.61	-1.65609	0.529982	5.41e-05	0.00054143	Bosc		BnaC07g49010D	18.0692	-3.1379	0.733829	7.6e-07	5.86e-06	UTC
BnaA09g08290D	12861.5	-1.79278	0.275136	5.69776e-12	5.07058e-10	Boron		BnaCnng02690D	392.617	-1.65517	0.64714	0.0003058	0.0022511	Bosc		BnaC05g14460D	7.89421	-3.1374	1.60196	0.00111123	0.00375543	UTC
BnaC08g35470D	4779.61	-1.79245	0.457672	4.81221e-06	7.83269e-05	Boron		BnaA05g03260D	7.85948	-1.6551	0.966403	0.00234358	0.011802	Bosc		BnaC07g47150D	6.23031	-3.13733	1.7296	0.00148583	0.00482834	UTC
BnaC08g02750D	1030.96	-1.79239	0.587827	8.76256e-05	0.000935479	Boron		BnaA07g07570D	426.961	-1.65454	0.674589	0.00040807	0.00285256	Bosc		BnaC07g43060D	46.5794	-3.13665	0.847983	7.64e-06	4.72e-05	UTC
BnaC09g06320D	32.5422	-1.79228	0.76034	0.000522414	0.00417193	Boron		BnaC07g46610D	1264.35	-1.65445	0.268188	2.21e-11	1.53e-09	Bosc		BnaA05g27980D	174.548	-3.13486	0.519683	8.26e-11	1.27e-09	UTC
BnaC04g04650D	196.925	-1.79181	0.479121	9.30712e-06	0.000138218	Boron		BnaC07g41180D	7.95363	-1.65413	1.06319	0.00320506	0.0151202	Bosc		BnaA01g01480D	35.067	-3.13459	0.561942	1.18e-09	1.53e-08	UTC
BnaA04g17960D	78.768	-1.79113	0.467898	6.73489e-06	0.000104752	Boron		BnaC08g31360D	779.301	-1.65393	0.431712	4.05e-06	6.23e-05	Bosc		BnaA09g38310D	37.2881	-3.13439	0.753486	1.25e-06	9.17e-06	UTC
BnaC09g07550D	614.933	-1.79081	0.391646	3.06023e-07	7.11241e-06	Boron		BnaC01g39910D	581.185	-1.65375	0.349487	7.17e-08	1.98e-06	Bosc		BnaC04g04760D	3209.44	-3.13438	0.363837	4.21e-19	2e-17	UTC
BnaA09g49810D	13089.1	-1.79071	0.377765	1.39933e-07	3.57733e-06	Boron		BnaCnng19740D	725.397	-1.65284	0.264095	1.25e-11	9.19e-10	Bosc		BnaA03g30450D	555.286	-3.13418	0.328866	9.74e-23	7.34e-21	UTC
BnaC07g38190D	72.8083	-1.79011	0.867749	0.0009999	0.00713552	Boron		BnaA03g02880D	828.062	-1.6527	0.331638	2.02e-08	6.62e-07	Bosc		BnaA07g17040D	5498.39	-3.13218	0.398561	2.26e-16	7.5e-15	UTC
BnaC04g54790D	20.8145	-1.78938	1.44629	0.00424769	0.022744	Boron		BnaA03g16790D	600.028	-1.65262	0.306249	2.2e-09	9.25e-08	Bosc		BnaA10g18810D	232.778	-3.13142	0.53902	3.14e-10	4.44e-09	UTC
BnaC06g35350D	48.1431	-1.78827	0.638226	0.000174926	0.00168053	Boron		BnaC02g07120D	467.687	-1.6517	0.329522	1.74e-08	5.84e-07	Bosc		BnaAnng14260D	1145.8	-3.1313	0.324126	2.77e-23	2.22e-21	UTC
BnaA05g27390D	134.687	-1.78619	0.571519	7.07852e-05	0.000782708	Boron		BnaC01g22910D	75.6341	-1.65168	0.645088	0.00030597	0.00225149	Bosc		BnaA03g09850D	2192.98	-3.13099	0.261958	4.16e-34	1.42e-31	UTC
BnaC01g39220D	314.671	-1.7861	0.407087	7.04982e-07	1.47698e-05	Boron		BnaC01g24850D	2914.26	-1.65099	0.366515	2.16e-07	5.1e-06	Bosc		BnaAnng08160D	105.775	-3.13091	0.628529	2.86e-08	2.92e-07	UTC
BnaA02g25600D	577.968	-1.78525	0.259731	5.1148e-13	5.9697e-11	Boron		BnaA05g35240D	884.079	-1.65088	0.275625	6.83e-11	4.23e-09	Bosc		BnaC03g31610D	13.6252	-3.12937	1.15823	0.00018742	0.00079837	UTC
BnaA07g16660D	1935.9	-1.78524	0.455625	4.83342e-06	7.86068e-05	Boron		BnaC04g35490D	8.26692	-1.65082	0.986431	0.00255857	0.012639	Bosc		BnaC09g04570D	132.144	-3.1292	0.560407	1.15e-09	1.49e-08	UTC
BnaC08g27800D	5849.88	-1.78515	0.395628	4.06067e-07	9.11734e-06	Boron		BnaA05g30290D	597.07	-1.64956	0.450569	8.01e-06	0.00011042	Bosc		BnaA03g56360D	102.646	-3.12908	0.513545	5.73e-11	8.99e-10	UTC
BnaA04g20560D	94.6806	-1.78442	0.535212	3.74015e-05	0.000455603	Boron		BnaA05g01310D	20.6973	-1.64942	0.99645	0.00266109	0.0130306	Bosc		BnaA06g18630D	162.665	-3.12868	0.380921	1.28e-17	4.95e-16	UTC
BnaC07g21340D	1708.95	-1.78353	0.551086	5.08254e-05	0.000590957	Boron		BnaA09g47190D	14.2587	-1.64921	1.12532	0.00382896	0.0174223	Bosc		BnaA03g47260D	528.416	-3.12773	0.27833	1.74e-30	3.59e-28	UTC
BnaA03g47110D	431.662	-1.78342	0.360099	5.03227e-08	1.46762e-06	Boron		BnaCnng00430D	5415.53	-1.64916	0.295256	7.61e-10	3.64e-08	Bosc		BnaA03g40890D	337.407	-3.12748	0.643805	5.31e-08	5.15e-07	UTC
BnaA09g42660D	132.027	-1.78297	0.720334	0.000401784	0.00335813	Boron		BnaC01g19340D	178.735	-1.64878	0.547091	7.92e-05	0.00074169	Bosc		BnaA08g02530D	2298.53	-3.12738	0.505723	3.27e-11	5.33e-10	UTC
BnaC06g19900D	79.8515	-1.78274	0.549287	4.94707e-05	0.000578426	Boron		BnaA03g47260D	528.416	-1.64876	0.272899	4.98e-11	3.2e-09	Bosc		BnaC03g22470D	74.1498	-3.12735	0.476274	2.79e-12	5.21e-11	UTC
BnaA01g10460D	188.468	-1.78171	0.636237	0.000177403	0.00170012	Boron		BnaA10g29250D	762.91	-1.6487	0.296716	9e-10	4.22e-08	Bosc		BnaC04g04230D	177.61	-3.12634	0.679593	1.81e-07	1.59e-06	UTC
BnaC05g31450D	196.212	-1.78158	0.811448	0.00076285	0.00571715	Boron		BnaC08g31290D	403.629	-1.64817	0.358697	1.42e-07	3.58e-06	Bosc		BnaC08g03540D	95.5476	-3.12623	0.588605	5.19e-09	6.03e-08	UTC
BnaC07g23750D	1797.71	-1.78138	0.365807	7.60361e-08	2.10284e-06	Boron		BnaC01g17060D	19.4181	-1.64691	0.795999	0.0010887	0.00634643	Bosc		BnaA05g09690D	79.726	-3.12588	0.99889	5.39e-05	0.00026853	UTC
BnaA06g37230D	29641.7	-1.78121	0.285896	3.67589e-11	2.69951e-09	Boron		BnaA05g02500D	15.4927	-1.64675	1.6561	0.00762586	0.0299555	Bosc		BnaA03g15740D	179.663	-3.12552	0.385626	3.14e-17	1.17e-15	UTC
BnaC04g55760D	18.7901	-1.78111	0.906727	0.00124165	0.00849387	Boron		BnaC05g14460D	7.89421	-1.64664	1.10949	0.00371768	0.0170107	Bosc		BnaA06g07120D	275.736	-3.12478	0.290707	3.89e-28	5.79e-26	UTC
BnaC02g05010D	1057.63	-1.78033	0.285262	3.4386e-11	2.54751e-09	Boron		BnaC05g06480D	95.1756	-1.64633	0.403035	1.44e-06	2.56e-05	Bosc		BnaA02g17230D	2088.9	-3.12443	0.389665	6.37e-17	2.26e-15	UTC
BnaC07g33890D	215.936	-1.78033	0.815475	0.000785203	0.00585558	Boron		BnaAnng35410D	51.7433	-1.64632	2.02504	0.00745777	0.029415	Bosc		BnaA02g27380D	76.7507	-3.12404	1.83933	0.00186811	0.00587645	UTC
BnaC08g37900D	15.5753	-1.78023	1.03104	0.00197097	0.0123262	Boron		BnaA09g00690D	34.8222	-1.64599	2.18858	0.00656066	0.0265898	Bosc		BnaC02g44590D	3219.45	-3.12319	0.422678	8.5e-15	2.28e-13	UTC
BnaC06g14930D	513.867	-1.78009	0.548916	5.00724e-05	0.000583953	Boron		BnaC01g20750D	156.332	-1.64571	0.483626	2.12e-05	0.00024904	Bosc		BnaA02g00100D	11868.7	-3.12253	0.278744	2.61e-30	5.28e-28	UTC
BnaA06g20250D	25.5634	-1.77928	3.85093	0.00182018	0.0115752	Boron		BnaC03g60280D	27815.6	-1.64567	0.265309	1.82e-11	1.29e-09	Bosc		BnaCnng75510D	53.6133	-3.12218	0.935217	2.76e-05	0.00014866	UTC
BnaCnng50120D	154.122	-1.77877	0.457947	5.55696e-06	8.86341e-05	Boron		BnaA03g49290D	554.46	-1.64556	0.255531	3.93e-12	3.25e-10	Bosc		BnaC09g22640D	28.8187	-3.12188	0.91834	2.25e-05	0.0001238	UTC
BnaA09g23500D	197.025	-1.77833	0.365845	7.9785e-08	2.19414e-06	Boron		BnaC07g27220D	100.985	-1.64504	0.712332	0.00060681	0.00394379	Bosc		BnaA09g53930D	11.3143	-3.12112	1.49183	0.00084878	0.00297816	UTC
BnaC05g39810D	64.4098	-1.77803	0.60485	0.000122161	0.00124261	Boron		BnaA07g01900D	696.194	-1.64461	0.23676	1.23e-13	1.41e-11	Bosc		BnaC09g30890D	53.5373	-3.11869	0.510049	5.09e-11	8.04e-10	UTC
BnaC03g35210D	595.784	-1.77789	0.300595	2.57638e-10	1.48581e-08	Boron		BnaA01g01750D	254.116	-1.64431	0.619904	0.00024001	0.00184767	Bosc		BnaA03g41020D	21.9384	-3.11857	0.942439	3.05e-05	0.00016249	UTC
BnaC06g10950D	1861.24	-1.77777	0.319228	1.92083e-09	8.58593e-08	Boron		BnaC06g03290D	15.0976	-1.64418	1.09727	0.00363668	0.0167261	Bosc		BnaA06g27710D	231.458	-3.11666	0.680852	2.04e-07	1.77e-06	UTC
BnaA03g04030D	3916.99	-1.77631	0.338899	1.15311e-08	4.05442e-07	Boron		BnaC04g32230D	60.2546	-1.64323	0.447049	7.7e-06	0.00010672	Bosc		BnaA09g05860D	1507.47	-3.11644	0.524676	1.48e-10	2.19e-09	UTC
BnaA03g44480D	574.838	-1.77612	0.493709	1.57892e-05	0.000218024	Boron		BnaC01g04200D	4865.14	-1.64273	0.238628	1.92e-13	2.12e-11	Bosc		BnaA05g35620D	62.6845	-3.11427	0.555614	1.04e-09	1.36e-08	UTC
BnaAnng08670D	6.82429	-1.77578	1.75071	0.0051923	0.0266683	Boron		BnaA03g05370D	13.8065	-1.64245	0.990143	0.00267779	0.0130829	Bosc		BnaA10g22000D	208.929	-3.11374	0.439481	7.94e-14	1.84e-12	UTC
BnaC07g42950D	84.9007	-1.77544	0.377981	1.75854e-07	4.36473e-06	Boron		BnaA06g02940D	31.1232	-1.64223	1.02984	0.00304004	0.0144823	Bosc		BnaA06g19860D	3966.61	-3.11354	0.388373	6.53e-17	2.32e-15	UTC
BnaC08g46130D	1021.25	-1.77525	0.88642	0.00115855	0.00802812	Boron		BnaA02g16740D	219.031	-1.64209	0.649773	0.00034301	0.00247392	Bosc		BnaA03g56650D	379.47	-3.11246	0.637752	4.84e-08	4.73e-07	UTC
BnaC09g11380D	9.20257	-1.7749	1.75214	0.00520158	0.0267009	Boron		BnaC09g38450D	11537.1	-1.6405	0.407072	1.85e-06	3.18e-05	Bosc		BnaC01g44590D	347.403	-3.11229	0.396378	2.45e-16	8.09e-15	UTC
BnaC07g31840D	748.342	-1.77469	0.388686	3.23649e-07	7.47775e-06	Boron		BnaA01g23160D	3873.09	-1.64029	0.386284	7.23e-07	1.44e-05	Bosc		BnaA08g00380D	7684.27	-3.11183	0.393435	1.55e-16	5.25e-15	UTC
BnaA07g32160D	100.926	-1.7732	0.476196	1.01509e-05	0.000149093	Boron		BnaA03g59840D	200.59	-1.64023	0.425887	3.87e-06	5.99e-05	Bosc		BnaC04g00600D	6553.26	-3.11099	0.398129	3.31e-16	1.07e-14	UTC
BnaC01g02380D	73.0179	-1.77283	0.468144	8.06592e-06	0.000122223	Boron		BnaC01g11310D	391.66	-1.63979	0.297236	1.16e-09	5.28e-08	Bosc		BnaC01g36930D	23474.5	-3.11074	0.229992	7.65e-43	8.65e-40	UTC
BnaA02g00100D	11868.7	-1.77099	0.27908	1.79116e-11	1.42575e-09	Boron		BnaA09g20120D	2141.89	-1.63979	0.442195	6.84e-06	9.68e-05	Bosc		BnaC01g28660D	901.107	-3.11043	0.356969	1.84e-19	9.22e-18	UTC
BnaC05g14010D	353.138	-1.77089	0.374828	1.55645e-07	3.93623e-06	Boron		BnaA07g18750D	50.189	-1.6393	1.90224	0.00793134	0.0308825	Bosc		BnaC09g47360D	208.3	-3.11041	0.570289	2.44e-09	3e-08	UTC
BnaC02g41630D	3518.61	-1.77055	0.236697	6.3927e-15	1.17789e-12	Boron		BnaC03g28880D	95.9676	-1.63915	0.368459	2.89e-07	6.54e-06	Bosc		BnaA07g25500D	9.63919	-3.10947	1.56544	0.00107911	0.00366222	UTC
BnaA04g18440D	298.011	-1.77052	0.407987	8.89138e-07	1.7992e-05	Boron		BnaC04g19090D	11.215	-1.63883	1.43983	0.00661687	0.0267678	Bosc		BnaC08g48810D	8019.21	-3.10912	0.291255	8.83e-28	1.26e-25	UTC
BnaA07g20150D	499.863	-1.77027	1.27522	0.00355232	0.0197488	Boron		BnaA06g35030D	145.943	-1.63871	0.494973	3e-05	0.00033169	Bosc		BnaC08g39830D	303.637	-3.10797	0.429058	2.54e-14	6.37e-13	UTC
BnaC03g10360D	221.85	-1.76985	0.331188	6.73523e-09	2.56935e-07	Boron		BnaCnng65660D	679.897	-1.63785	0.405451	1.79e-06	3.09e-05	Bosc		BnaCnng14430D	15.9215	-3.10717	1.12758	0.00016569	0.00071872	UTC
BnaC07g20360D	43.388	-1.7698	0.42335	1.74275e-06	3.24725e-05	Boron		BnaC01g29520D	8152.89	-1.63669	0.487312	2.54e-05	0.00029029	Bosc		BnaC02g05810D	112.361	-3.10704	0.497991	2.37e-11	3.93e-10	UTC
BnaA06g34120D	19.2139	-1.76863	0.727876	0.000457253	0.00373186	Boron		BnaC03g61500D	42.0362	-1.63667	0.723226	0.00069527	0.00440671	Bosc		BnaA07g31700D	776.012	-3.10663	0.366766	1.52e-18	6.62e-17	UTC
BnaC03g69290D	17.6694	-1.7686	0.982231	0.00174588	0.0111959	Boron		BnaA09g23500D	197.025	-1.63534	0.373046	3.95e-07	8.54e-06	Bosc		BnaCnng62990D	13.185	-3.10659	1.49023	0.00087619	0.00306098	UTC
BnaC09g08430D	193.282	-1.768	0.832222	0.000908083	0.00658901	Boron		BnaA09g52460D	103.415	-1.63471	0.424829	3.98e-06	6.14e-05	Bosc		BnaA07g20510D	5604.9	-3.10381	0.303014	8.38e-26	8.97e-24	UTC
BnaC08g43200D	10955.6	-1.76767	0.43873	3.22531e-06	5.54591e-05	Boron		BnaC05g30890D	451.958	-1.63466	0.495159	3.13e-05	0.00034365	Bosc		BnaC08g32750D	10.8196	-3.10295	1.75035	0.0016652	0.00531663	UTC
BnaC05g13520D	1252.18	-1.76712	0.264136	1.85611e-12	1.8632e-10	Boron		BnaA05g02680D	98.2784	-1.63463	0.543855	8.42e-05	0.00077992	Bosc		BnaC06g36350D	492.375	-3.10244	1.23256	0.00031465	0.00125535	UTC
BnaC03g53710D	21.5845	-1.76648	0.7301	0.000470058	0.00381705	Boron		BnaA07g26300D	10.165	-1.63454	1.56681	0.00745421	0.0294049	Bosc		BnaA09g32050D	372.971	-3.10203	0.308341	5.44e-25	5.3e-23	UTC
BnaA10g21040D	456.341	-1.76547	0.322329	3.27194e-09	1.36696e-07	Boron		BnaC07g50000D	70.2966	-1.63435	0.630625	0.00029206	0.00216431	Bosc		BnaA09g25970D	88.9069	-3.10077	0.698986	3.94e-07	3.24e-06	UTC
BnaA07g31590D	7059.17	-1.765	0.332395	8.15086e-09	3.01361e-07	Boron		BnaA01g30510D	444.286	-1.63434	0.555916	0.00010379	0.00092701	Bosc		BnaA10g16780D	11.214	-3.10073	1.01775	7.16e-05	0.0003443	UTC
BnaA01g11190D	2098.31	-1.76493	0.357	5.41578e-08	1.56089e-06	Boron		BnaC05g33170D	218.017	-1.63384	0.684379	0.00050881	0.00340503	Bosc		BnaC03g75130D	2646.26	-3.10068	0.33477	1.29e-21	8.35e-20	UTC
BnaC09g05370D	194.849	-1.76474	0.651914	0.000232359	0.00213333	Boron		BnaA09g15130D	14.8424	-1.63339	1.5108	0.007168	0.0285188	Bosc		BnaC07g20620D	17.0184	-3.0998	0.892699	1.8e-05	0.00010144	UTC
BnaC08g48810D	8019.21	-1.76398	0.291547	1.15732e-10	7.32813e-09	Boron		BnaC06g21530D	131.002	-1.6332	0.406286	1.97e-06	3.35e-05	Bosc		BnaC05g21740D	22.7607	-3.09962	2.67053	0.00357031	0.0102991	UTC
BnaA03g42880D	23.1321	-1.76343	0.826726	0.000897795	0.00653047	Boron		BnaCnng74600D	4349.93	-1.63301	0.503511	3.84e-05	0.0004089	Bosc		BnaA06g13020D	338.278	-3.09895	0.457124	6.88e-13	1.41e-11	UTC
BnaC03g06310D	135.047	-1.76343	0.343087	2.004e-08	6.59673e-07	Boron		BnaC06g24140D	254.082	-1.63232	0.520992	5.59e-05	0.00055666	Bosc		BnaC04g27970D	10.5292	-3.09765	1.12159	0.00016459	0.00071471	UTC
BnaC01g36930D	23474.5	-1.76331	0.23012	1.60157e-15	3.4139e-13	Boron		BnaC03g35500D	20.2249	-1.63148	2.31728	0.00579255	0.0241289	Bosc		BnaC03g37500D	332.021	-3.09749	0.435414	6.59e-14	1.55e-12	UTC
BnaCnng22430D	280.553	-1.76289	0.311749	1.2086e-09	5.7989e-08	Boron		BnaA03g10700D	306.928	-1.63142	0.30959	4.7e-09	1.8e-07	Bosc		BnaCnng39980D	44.3422	-3.09719	0.781052	2.88e-06	1.96e-05	UTC
BnaC08g45870D	96.9982	-1.76216	0.698038	0.000368292	0.00313069	Boron		BnaC01g04180D	227.261	-1.6311	0.409477	2.3e-06	3.82e-05	Bosc		BnaC05g04590D	14892.6	-3.0967	0.359564	4.52e-19	2.14e-17	UTC
BnaA05g10780D	1045.98	-1.762	0.303017	4.78033e-10	2.55634e-08	Boron		BnaC05g37210D	172.557	-1.63072	0.432877	5.56e-06	8.11e-05	Bosc		BnaC05g05130D	489.646	-3.09657	0.355771	2.04e-19	1.01e-17	UTC
BnaC05g06070D	4746.4	-1.76155	0.359104	6.58513e-08	1.85253e-06	Boron		BnaCnng57190D	881.501	-1.63018	0.388628	9.34e-07	1.77e-05	Bosc		BnaA03g29110D	84.4821	-3.09597	0.426443	2.29e-14	5.79e-13	UTC
BnaC04g26840D	285.814	-1.76145	0.258988	8.77515e-13	9.41951e-11	Boron		BnaC03g44140D	177.101	-1.63005	0.307854	4.11e-09	1.6e-07	Bosc		BnaA02g09700D	152.305	-3.09518	0.416775	6.66e-15	1.81e-13	UTC
BnaA08g17800D	1672.8	-1.76129	0.286953	6.7756e-11	4.58124e-09	Boron		BnaC09g22580D	1988.1	-1.62974	0.252608	3.81e-12	3.17e-10	Bosc		BnaC09g13360D	338.502	-3.09444	0.394113	2.51e-16	8.26e-15	UTC
BnaC04g46730D	284.122	-1.76082	0.432703	2.77627e-06	4.88809e-05	Boron		BnaC03g64510D	500.173	-1.62893	0.250506	2.72e-12	2.34e-10	Bosc		BnaC05g34150D	112.796	-3.09439	0.368812	3.05e-18	1.27e-16	UTC
BnaAnng15970D	535.699	-1.76006	0.3893	4.05816e-07	9.11734e-06	Boron		BnaC03g16190D	354.308	-1.62887	0.373362	4.42e-07	9.43e-06	Bosc		BnaC02g12160D	212.274	-3.0938	0.272542	4.98e-31	1.1e-28	UTC
BnaC05g45060D	19.7774	-1.75981	1.1168	0.00266234	0.0156876	Boron		BnaC08g26510D	41.0598	-1.62877	0.671784	0.00046673	0.00318025	Bosc		BnaA10g03800D	77.0747	-3.09352	1.94289	0.00231414	0.00707154	UTC
BnaC06g15470D	13953.3	-1.75976	0.327036	5.60147e-09	2.19083e-07	Boron		BnaC04g02800D	164.91	-1.62806	1.88152	0.00811961	0.0314583	Bosc		BnaA09g30560D	23.0932	-3.093	0.875846	1.47e-05	8.49e-05	UTC
BnaC08g15350D	2198.45	-1.75957	0.699574	0.000378112	0.00319341	Boron		BnaC01g33800D	36.0738	-1.628	0.768081	0.0010064	0.00596119	Bosc		BnaA08g21860D	15914.7	-3.09297	0.393571	2.38e-16	7.86e-15	UTC
BnaC06g25780D	699.408	-1.75905	0.897631	0.00129634	0.00880251	Boron		BnaC09g39080D	59.5795	-1.6279	0.645155	0.00035844	0.00256161	Bosc		BnaA05g01160D	68.2862	-3.09296	0.691488	3.38e-07	2.81e-06	UTC
BnaA02g33190D	2086.64	-1.75895	0.187632	6.47832e-22	4.76351e-19	Boron		BnaC03g45180D	38947.3	-1.62774	0.350411	1.18e-07	3.04e-06	Bosc		BnaC03g57110D	887.95	-3.0914	0.332229	8.74e-22	5.75e-20	UTC
BnaA03g11490D	14.5665	-1.75891	1.29891	0.00380156	0.0208423	Boron		BnaA08g25720D	1495.47	-1.62772	0.378547	5.89e-07	1.21e-05	Bosc		BnaC07g46760D	45.9306	-3.09119	0.780391	2.95e-06	2e-05	UTC
BnaC07g40900D	762.561	-1.7587	0.379277	2.39224e-07	5.74371e-06	Boron		BnaA06g04960D	648.154	-1.62742	0.338355	5.25e-08	1.5e-06	Bosc		BnaA09g43230D	574.351	-3.09111	0.358193	3.92e-19	1.88e-17	UTC
BnaA03g11710D	25687.9	-1.75851	0.317188	2.27978e-09	9.91171e-08	Boron		BnaA04g23830D	70.1879	-1.627	0.708799	0.00065486	0.00420128	Bosc		BnaC07g25770D	990.602	-3.09099	0.449331	3.49e-13	7.37e-12	UTC
BnaA03g09390D	127.183	-1.75834	0.270571	6.76941e-12	5.91684e-10	Boron		BnaA01g23000D	316.94	-1.62676	0.339002	5.56e-08	1.58e-06	Bosc		BnaC09g48650D	14.1602	-3.09034	1.21548	0.00029868	0.00119945	UTC
BnaC03g12530D	1919.09	-1.75833	0.3205	3.14875e-09	1.32396e-07	Boron		BnaC02g46740D	13.3612	-1.6261	0.777612	0.00108088	0.0063077	Bosc		BnaA06g29350D	683.963	-3.08906	0.423062	1.7e-14	4.39e-13	UTC
BnaA07g32430D	28.2799	-1.7574	0.856724	0.00107684	0.0075752	Boron		BnaA01g03860D	74059.7	-1.62486	0.437283	6.92e-06	9.76e-05	Bosc		BnaA01g02530D	1038.07	-3.08681	0.330559	6.44e-22	4.32e-20	UTC
BnaC04g10440D	228.928	-1.75653	0.661379	0.000268112	0.00240841	Boron		BnaC06g01560D	7.42394	-1.62486	1.57235	0.0076498	0.0300235	Bosc		BnaA03g23150D	22.9295	-3.08633	1.49108	0.0009245	0.00320557	UTC
BnaC03g13930D	1894.19	-1.7561	0.242828	4.15839e-14	6.32075e-12	Boron		BnaC03g28960D	4882.36	-1.62481	0.352846	1.44e-07	3.64e-06	Bosc		BnaA08g18120D	198.343	-3.0862	0.40247	1.07e-15	3.22e-14	UTC
BnaA01g14340D	504.185	-1.75582	0.683075	0.000332248	0.00287753	Boron		BnaA05g23060D	513.456	-1.62384	0.414755	3.12e-06	4.97e-05	Bosc		BnaAnng10120D	239.846	-3.08516	0.475947	5.12e-12	9.25e-11	UTC
BnaA09g39980D	369.904	-1.75525	0.416675	1.56026e-06	2.9578e-05	Boron		BnaC06g07550D	5.64075	-1.62334	1.83164	0.00824665	0.0318182	Bosc		BnaA05g05370D	946.712	-3.08512	0.361422	8.88e-19	4.03e-17	UTC
BnaC05g42520D	478.156	-1.75412	0.20723	2.35802e-18	9.2472e-16	Boron		BnaA05g30360D	386.348	-1.62241	0.34067	6.74e-08	1.87e-06	Bosc		BnaC09g15460D	97.2223	-3.08403	0.58874	8.06e-09	9.08e-08	UTC
BnaA10g30640D	87.533	-1.75371	0.39615	6.23919e-07	1.32448e-05	Boron		BnaCnng49960D	164.848	-1.62228	0.448717	1.03e-05	0.00013581	Bosc		BnaA08g22030D	27.6611	-3.08386	1.89556	0.00220647	0.00678447	UTC
BnaA03g10000D	20.3531	-1.75344	0.920521	0.00145913	0.00969961	Boron		BnaA06g37060D	84.1934	-1.62205	0.442154	8.38e-06	0.00011449	Bosc		BnaCnng55840D	23.0751	-3.08321	0.706415	5.53e-07	4.4e-06	UTC
BnaC09g02830D	1023.91	-1.75257	0.282771	4.72503e-11	3.35683e-09	Boron		BnaA09g33040D	421.221	-1.6216	0.261921	2.11e-11	1.47e-09	Bosc		BnaA02g22320D	1911.43	-3.08258	0.427385	3.29e-14	8.09e-13	UTC
BnaA04g16190D	213.987	-1.75253	0.565183	8.00398e-05	0.000866301	Boron		BnaC02g45740D	1221.63	-1.62148	0.421239	4.11e-06	6.29e-05	Bosc		BnaA09g29090D	533.006	-3.08174	0.531802	3.64e-10	5.1e-09	UTC
BnaA10g18310D	249.441	-1.7518	0.371774	1.70176e-07	4.25432e-06	Boron		BnaC09g25510D	1944.07	-1.62111	0.29044	8.44e-10	3.99e-08	Bosc		BnaC03g49020D	26.8615	-3.08174	0.625473	3.99e-08	3.96e-07	UTC
BnaA06g13880D	1299.99	-1.75136	0.284286	5.97902e-11	4.12805e-09	Boron		BnaC03g55550D	489.872	-1.61881	0.404155	2.17e-06	3.64e-05	Bosc		BnaA09g51990D	232.757	-3.08164	0.474039	4.55e-12	8.28e-11	UTC
BnaA03g59010D	598.463	-1.75069	0.303393	6.31869e-10	3.24904e-08	Boron		BnaAnng07370D	742.059	-1.61853	0.404763	2.24e-06	3.73e-05	Bosc		BnaA09g11600D	745.83	-3.0805	0.300785	8.79e-26	9.36e-24	UTC
BnaA04g04200D	17.3477	-1.75011	1.23812	0.00352438	0.0196287	Boron		BnaA07g26840D	47.7309	-1.61844	0.891084	0.00203105	0.0104977	Bosc		BnaC06g15120D	1296.44	-3.07886	0.307677	9.64e-25	9.09e-23	UTC
BnaC02g39490D	16.6868	-1.75011	1.229	0.00346754	0.0193818	Boron		BnaC05g10990D	16.1067	-1.61799	2.30338	0.00595297	0.0246361	Bosc		BnaA03g02610D	106.886	-3.07805	0.706564	5.77e-07	4.57e-06	UTC
BnaC02g45740D	1221.63	-1.75006	0.418224	1.76665e-06	3.28762e-05	Boron		BnaC09g06210D	1492.1	-1.61723	0.352766	1.62e-07	4.03e-06	Bosc		BnaA09g40260D	301.977	-3.07729	0.366899	3.19e-18	1.33e-16	UTC
BnaA10g21530D	1663.17	-1.7496	0.386693	4.06083e-07	9.11734e-06	Boron		BnaC04g53850D	6.75095	-1.61692	1.21281	0.00510884	0.0218562	Bosc		BnaA08g14620D	214.419	-3.07708	0.392492	2.82e-16	9.2e-15	UTC
BnaCnng21090D	858.419	-1.74905	0.617235	0.000170469	0.00164522	Boron		BnaC09g52310D	69.4859	-1.61682	0.533213	8.09e-05	0.00075524	Bosc		BnaA09g37080D	20.0564	-3.07705	1.20244	0.0002904	0.00117003	UTC
BnaC08g46180D	16307	-1.7487	0.268788	6.55602e-12	5.73886e-10	Boron		BnaA10g07270D	131.66	-1.61524	0.470236	2.04e-05	0.00024152	Bosc		BnaC08g50100D	57.5669	-3.07698	1.37347	0.00063608	0.00231768	UTC
BnaA01g11770D	65.6527	-1.74869	0.512121	3.04426e-05	0.000381661	Boron		BnaC03g70460D	282.446	-1.61518	0.255198	8.86e-12	6.74e-10	Bosc		BnaC09g04110D	6.26455	-3.0762	1.73706	0.00171809	0.00546357	UTC
BnaA03g10120D	24.0068	-1.74864	1.00079	0.00199044	0.0124295	Boron		BnaC05g05910D	512.129	-1.61416	0.407064	2.6e-06	4.24e-05	Bosc		BnaA01g04680D	69.3248	-3.07549	0.888636	1.92e-05	0.00010778	UTC
BnaA10g09070D	261.662	-1.74864	0.459426	7.79322e-06	0.00011861	Boron		BnaC06g21810D	1326.56	-1.61393	0.389297	1.21e-06	2.2e-05	Bosc		BnaC02g35830D	17.2144	-3.07464	1.06423	0.00011776	0.00053351	UTC
BnaA02g12390D	40.8067	-1.7486	0.370544	1.65458e-07	4.15403e-06	Boron		BnaC06g07510D	20.5498	-1.6138	0.902402	0.00217442	0.0111002	Bosc		BnaAnng16570D	1846.42	-3.07457	0.451529	5.77e-13	1.19e-11	UTC
BnaCnng47140D	16.3006	-1.74852	1.07769	0.00249697	0.0148846	Boron		BnaC08g02180D	723.358	-1.61379	0.236624	3.28e-13	3.45e-11	Bosc		BnaC08g44890D	10385.8	-3.07435	0.345399	3.64e-20	1.99e-18	UTC
BnaCnng21020D	50.0062	-1.74699	1.97065	0.00520382	0.0267041	Boron		BnaC07g24820D	1117.47	-1.61297	0.220445	9.14e-15	1.3e-12	Bosc		BnaA03g59650D	60.0808	-3.07369	1.93121	0.00236518	0.00720963	UTC
BnaA05g21670D	2186.44	-1.74661	0.385367	3.93797e-07	8.86857e-06	Boron		BnaCnng60850D	303.587	-1.61232	0.334727	5.29e-08	1.51e-06	Bosc		BnaA10g07730D	993.61	-3.07355	0.339097	8.34e-21	5.01e-19	UTC
BnaC02g20480D	29.7535	-1.74643	0.873137	0.00121714	0.00835856	Boron		BnaA06g12810D	268.988	-1.6117	0.701042	0.00067204	0.00429089	Bosc		BnaA03g35100D	121.664	-3.07319	0.685206	3.27e-07	2.73e-06	UTC
BnaC07g31600D	9.51407	-1.74623	1.03826	0.00225314	0.0137119	Boron		BnaC02g32000D	147.487	-1.61092	0.626865	0.00032827	0.00238843	Bosc		BnaA02g15390D	44.4806	-3.07282	1.09213	0.0001464	0.00064485	UTC
BnaC02g48660D	76.8429	-1.74613	1.17171	0.00313847	0.0179084	Boron		BnaA03g46380D	322.857	-1.61086	0.51148	5.59e-05	0.00055677	Bosc		BnaCnng04600D	131.382	-3.0723	0.627992	4.79e-08	4.69e-07	UTC
BnaC08g49380D	75.9499	-1.74589	0.5836	0.000110783	0.00114509	Boron		BnaCnng33430D	269.454	-1.60996	0.590113	0.00020945	0.00165291	Bosc		BnaA10g09070D	261.662	-3.07152	0.464037	2.1e-12	4e-11	UTC
BnaC03g41300D	329.385	-1.74553	0.341725	2.43097e-08	7.78862e-07	Boron		BnaA07g11340D	207.351	-1.60993	0.429057	6.24e-06	8.92e-05	Bosc		BnaA07g13020D	131.043	-3.07122	0.378677	3.22e-17	1.19e-15	UTC
BnaC05g23580D	55.981	-1.74417	0.969188	0.00181583	0.01155	Boron		BnaC03g37680D	996.365	-1.6097	0.419121	4.39e-06	6.66e-05	Bosc		BnaA03g19580D	32.3148	-3.07033	0.817672	6.71e-06	4.19e-05	UTC
BnaC07g44080D	751.404	-1.74417	0.595025	0.000131547	0.0013205	Boron		BnaC07g29540D	319.627	-1.60958	0.414375	3.68e-06	5.74e-05	Bosc		BnaC01g34570D	26.3335	-3.06946	0.845008	1.06e-05	6.3e-05	UTC
BnaA09g01080D	32786.6	-1.74416	0.428485	2.8337e-06	4.97136e-05	Boron		BnaC01g30980D	8.35646	-1.60932	1.85032	0.00843265	0.0324041	Bosc		BnaA08g11700D	89.3353	-3.0694	1.77418	0.00186696	0.00587377	UTC
BnaA05g00990D	327.69	-1.7439	0.350524	4.78613e-08	1.40419e-06	Boron		BnaC02g30540D	309.219	-1.60919	0.469273	2.12e-05	0.00024918	Bosc		BnaC07g36660D	118.775	-3.06799	1.18992	0.00027892	0.00112912	UTC
BnaA10g02570D	602.229	-1.74345	0.324262	5.88346e-09	2.28895e-07	Boron		BnaC08g07970D	1341.64	-1.60882	0.361823	3.18e-07	7.12e-06	Bosc		BnaA03g30060D	38.5793	-3.06642	0.658831	1.52e-07	1.35e-06	UTC
BnaA05g02240D	48.6776	-1.74319	0.571775	9.44576e-05	0.00099845	Boron		BnaC02g37910D	3481.04	-1.60822	0.554441	0.00012522	0.00108038	Bosc		BnaC05g15300D	1404.07	-3.06616	0.244652	3.58e-37	1.83e-34	UTC
BnaC04g44400D	141.543	-1.74305	0.615797	0.000173456	0.00167022	Boron		BnaA09g00950D	213.776	-1.60808	0.475858	2.55e-05	0.00029051	Bosc		BnaC07g23230D	10.7037	-3.06614	2.28931	0.00336763	0.00979952	UTC
BnaA10g20270D	169.968	-1.74287	0.424082	2.42467e-06	4.33786e-05	Boron		BnaC03g38990D	16.2844	-1.60779	0.741207	0.00093463	0.00561352	Bosc		BnaC05g35900D	589.556	-3.06612	0.442871	2.64e-13	5.68e-12	UTC
BnaC03g31740D	980.707	-1.74146	0.285688	9.08537e-11	5.88588e-09	Boron		BnaA09g31450D	499.831	-1.60776	0.184542	1.08e-19	3.71e-17	Bosc		BnaA06g21200D	60.9398	-3.06579	0.612156	2.71e-08	2.78e-07	UTC
BnaC01g08350D	293.067	-1.74074	0.369876	1.77842e-07	4.4085e-06	Boron		BnaC08g34170D	104.113	-1.60742	0.629281	0.00034549	0.00248847	Bosc		BnaC08g19150D	8527.98	-3.06575	0.259702	2.64e-33	7.92e-31	UTC
BnaA01g03460D	302.152	-1.74066	0.350112	4.89353e-08	1.43284e-06	Boron		BnaAnng37640D	963.119	-1.60707	0.348042	1.43e-07	3.61e-06	Bosc		BnaC05g02100D	13.1105	-3.06389	1.0006	7.13e-05	0.00034296	UTC
BnaA09g23090D	1476.59	-1.73998	0.3751	2.44282e-07	5.84608e-06	Boron		BnaA03g55720D	1038.32	-1.6068	0.213021	1.69e-15	2.78e-13	Bosc		BnaAnng09030D	1174.02	-3.06381	0.440875	2.21e-13	4.82e-12	UTC
BnaA08g29810D	2368.86	-1.7397	0.243018	7.27409e-14	1.05652e-11	Boron		BnaA07g34660D	798.905	-1.60638	0.53616	9.32e-05	0.00084843	Bosc		BnaAnng14750D	15145.9	-3.06366	0.380942	5.66e-17	2.03e-15	UTC
BnaC02g24220D	52.0619	-1.7393	0.636828	0.000226788	0.00209034	Boron		BnaA03g09900D	864.29	-1.60632	0.327783	3.53e-08	1.07e-06	Bosc		BnaA06g22310D	550.635	-3.06314	0.440581	2.16e-13	4.73e-12	UTC
BnaC02g22500D	3973.43	-1.739	0.420669	2.2109e-06	4.00414e-05	Boron		BnaC01g04690D	418.04	-1.60581	0.330725	4.44e-08	1.3e-06	Bosc		BnaC03g64510D	500.173	-3.06296	0.253982	1.24e-34	4.63e-32	UTC
BnaA05g33830D	2406.34	-1.7388	0.330843	1.13487e-08	3.99986e-07	Boron		BnaA04g19510D	15.7956	-1.60511	1.72798	0.00849501	0.0325872	Bosc		BnaC05g24210D	1716.68	-3.06289	0.337795	8.19e-21	4.93e-19	UTC
BnaA03g29970D	353.846	-1.73832	0.428515	3.02214e-06	5.25814e-05	Boron		BnaA09g39100D	391.928	-1.60498	0.385043	1.12e-06	2.08e-05	Bosc		BnaC07g38190D	72.8083	-3.06268	0.818499	7.11e-06	4.42e-05	UTC
BnaA04g08640D	73401.6	-1.73816	0.32538	7.15905e-09	2.70471e-07	Boron		BnaC09g06320D	32.5423	-1.60481	0.65099	0.00044309	0.00304844	Bosc		BnaA09g03040D	76.7346	-3.06188	0.621276	4.06e-08	4.02e-07	UTC
BnaA10g06870D	603.554	-1.73807	0.215893	7.65705e-17	2.12461e-14	Boron		BnaCnng10620D	315.321	-1.60376	0.401944	2.42e-06	3.97e-05	Bosc		BnaA03g50840D	106.255	-3.06162	0.462909	2.2e-12	4.18e-11	UTC
BnaA10g04470D	990.686	-1.73773	0.245786	1.38134e-13	1.83009e-11	Boron		BnaA04g22750D	217.076	-1.6037	0.386418	1.22e-06	2.22e-05	Bosc		BnaA09g19300D	936.871	-3.06132	0.267695	1.98e-31	4.64e-29	UTC
BnaA05g01060D	6411.99	-1.7363	0.259708	2.01372e-12	2.01112e-10	Boron		BnaA09g10600D	23.5174	-1.60351	0.891442	0.00217296	0.0110966	Bosc		BnaCnng21130D	193.059	-3.06113	0.421247	2.27e-14	5.76e-13	UTC
BnaA04g19840D	20.0665	-1.73629	1.03009	0.00227265	0.013802	Boron		BnaC03g74080D	25.1054	-1.60339	1.2653	0.00581956	0.0242117	Bosc		BnaA09g56300D	44.8898	-3.06061	0.691401	4.32e-07	3.51e-06	UTC
BnaC05g34280D	28.8548	-1.73605	0.469473	1.17747e-05	0.000169722	Boron		BnaA08g29220D	83.878	-1.60304	1.77111	0.00856894	0.032789	Bosc		BnaA01g29410D	3873.31	-3.06009	0.290201	3.78e-27	4.94e-25	UTC
BnaA10g11660D	34.0288	-1.736	1.08776	0.00266656	0.0157046	Boron		BnaA09g26480D	200.968	-1.60281	0.393932	1.74e-06	3.02e-05	Bosc		BnaA03g05320D	34.2109	-3.05854	1.19828	0.00030148	0.0012098	UTC
BnaC02g44590D	3219.45	-1.73578	0.428025	3.04921e-06	5.29574e-05	Boron		BnaC06g29240D	52.7812	-1.60236	1.00746	0.00330646	0.0154905	Bosc		BnaA05g04400D	780.987	-3.05841	0.307638	1.9e-24	1.73e-22	UTC
BnaC04g29200D	20.4028	-1.73504	0.845148	0.00111072	0.00776435	Boron		BnaC09g48030D	187.947	-1.60172	0.375061	7.23e-07	1.44e-05	Bosc		BnaC03g33520D	1023.07	-3.05774	0.215845	1.1e-46	1.67e-43	UTC
BnaA09g05760D	3676.36	-1.73489	0.505614	2.94228e-05	0.00037125	Boron		BnaC01g12420D	23.9192	-1.60079	0.923102	0.00249724	0.0123938	Bosc		BnaA05g26120D	38.2706	-3.05715	0.627697	5.43e-08	5.27e-07	UTC
BnaA10g02030D	444.303	-1.73478	0.347787	4.54952e-08	1.34415e-06	Boron		BnaA06g07640D	8.46827	-1.59978	1.96461	0.0082383	0.0317966	Bosc		BnaA10g26720D	34.9476	-3.0567	1.11254	0.00017929	0.00076892	UTC
BnaA08g28710D	9320.66	-1.73455	0.382685	4.00665e-07	9.0129e-06	Boron		BnaC01g40450D	27.0039	-1.59968	1.91439	0.00842378	0.0323766	Bosc		BnaA09g20700D	221.381	-3.05526	0.560663	2.67e-09	3.26e-08	UTC
BnaC03g44870D	113.452	-1.73385	0.44129	5.01205e-06	8.1153e-05	Boron		BnaC01g22900D	51.0098	-1.5995	0.771842	0.00119765	0.00685516	Bosc		BnaC01g21260D	191.632	-3.05502	0.500735	5.98e-11	9.37e-10	UTC
BnaC03g60120D	33.0912	-1.73381	0.970982	0.0018948	0.0119387	Boron		BnaC02g29300D	1723.26	-1.59936	0.404402	2.83e-06	4.57e-05	Bosc		BnaC07g41470D	395.667	-3.05268	0.547587	1.33e-09	1.71e-08	UTC
BnaC02g28120D	9.23809	-1.73378	1.3613	0.00442012	0.0234559	Boron		BnaC01g11170D	63.102	-1.59886	0.713093	0.00079797	0.00493359	Bosc		BnaA10g29340D	177.284	-3.05199	0.53862	7.95e-10	1.06e-08	UTC
BnaA04g20880D	102.448	-1.73322	0.915325	0.00153925	0.01011	Boron		BnaC08g43730D	187.694	-1.59876	0.275899	2.59e-10	1.39e-08	Bosc		BnaA08g30780D	7950.59	-3.05197	0.316439	3.59e-23	2.86e-21	UTC
BnaA07g24620D	1190.38	-1.73319	0.631896	0.000222044	0.00205434	Boron		BnaC09g07110D	2548.05	-1.59817	0.288093	1.1e-09	5.04e-08	Bosc		BnaC04g47580D	38.7938	-3.05185	0.82683	8.7e-06	5.29e-05	UTC
BnaA03g56620D	36.1293	-1.73184	0.550252	7.19077e-05	0.000793751	Boron		BnaC05g14630D	131.85	-1.59754	0.529456	8.91e-05	0.00081712	Bosc		BnaA05g21320D	47.9277	-3.05156	0.519221	2.33e-10	3.35e-09	UTC
BnaA06g30270D	61.5134	-1.73151	0.647934	0.000266974	0.00239982	Boron		BnaC09g47080D	301.646	-1.59641	0.667891	0.000551	0.00363896	Bosc		BnaC06g25840D	102.706	-3.05042	0.849156	1.25e-05	7.32e-05	UTC
BnaC06g17850D	38.1451	-1.73138	0.731616	0.000560943	0.00443268	Boron		BnaA02g29650D	18.4688	-1.59631	1.81558	0.00866689	0.0330902	Bosc		BnaA02g04960D	158.674	-3.04977	1.03179	9.97e-05	0.00046061	UTC
BnaA10g23490D	1685.38	-1.73095	0.328533	1.07179e-08	3.8118e-07	Boron		BnaC07g41990D	144.964	-1.59583	0.499817	5.02e-05	0.00050969	Bosc		BnaA09g51010D	244.578	-3.04975	0.351519	2.76e-19	1.35e-17	UTC
BnaA09g55090D	990.351	-1.73043	0.326475	9.06124e-09	3.30452e-07	Boron		BnaC01g15910D	500.673	-1.59483	0.301133	4.52e-09	1.74e-07	Bosc		BnaA06g08840D	350.185	-3.04878	0.290333	6.09e-27	7.69e-25	UTC
BnaC05g45930D	10.4395	-1.73012	1.25527	0.00383453	0.0209728	Boron		BnaA03g33520D	548.116	-1.59457	0.352778	2.35e-07	5.5e-06	Bosc		BnaA06g31670D	1673	-3.0485	0.319993	1.13e-22	8.42e-21	UTC
BnaC08g38660D	8854.73	-1.72998	0.429333	3.40821e-06	5.81452e-05	Boron		BnaC04g56030D	826.99	-1.59457	0.2205	1.82e-14	2.42e-12	Bosc		BnaA09g33470D	6.52784	-3.04766	1.49602	0.00103384	0.00352795	UTC
BnaAnng34660D	775.988	-1.7297	0.458043	8.94725e-06	0.000133718	Boron		BnaA06g17240D	1004.96	-1.59406	0.310076	1.05e-08	3.69e-07	Bosc		BnaA05g28590D	10.6762	-3.04762	1.01739	8.88e-05	0.00041621	UTC
BnaC06g31320D	22.0499	-1.72862	1.21843	0.00361371	0.020005	Boron		BnaA06g02440D	80.3292	-1.59376	1.98594	0.0082136	0.031724	Bosc		BnaC01g28900D	7353.96	-3.04725	0.261659	1.76e-32	4.84e-30	UTC
BnaC06g20190D	462.198	-1.72788	0.377394	3.28444e-07	7.56179e-06	Boron		BnaA05g26010D	295.828	-1.59356	0.231512	2.24e-13	2.43e-11	Bosc		BnaA05g30130D	26.2399	-3.04714	0.846528	1.22e-05	7.17e-05	UTC
BnaA10g26910D	1398.3	-1.72756	0.269151	1.20047e-11	9.94599e-10	Boron		BnaA09g32510D	402.96	-1.59326	0.315941	1.76e-08	5.89e-07	Bosc		BnaA10g00780D	846.722	-3.04651	0.554322	2.09e-09	2.59e-08	UTC
BnaA09g07390D	9.2542	-1.727	0.928648	0.00166089	0.0107623	Boron		BnaC05g18440D	37.3573	-1.5931	0.446137	1.31e-05	0.00016722	Bosc		BnaC06g14930D	513.867	-3.04554	0.528245	4.52e-10	6.24e-09	UTC
BnaA08g13460D	33.2499	-1.72639	1.0421	0.00243135	0.0145893	Boron		BnaA09g34790D	20.0262	-1.59272	0.57833	0.00020266	0.0016086	Bosc		BnaC04g23790D	145.418	-3.04517	0.442038	3.45e-13	7.29e-12	UTC
BnaC08g30890D	14107.9	-1.72465	0.377851	3.51962e-07	8.04343e-06	Boron		BnaA04g26380D	819.137	-1.59225	0.204371	2.55e-16	5.01e-14	Bosc		BnaA07g32940D	17.3328	-3.0442	0.855195	1.41e-05	8.16e-05	UTC
BnaC03g52530D	187.2	-1.72402	0.489659	2.21836e-05	0.000291408	Boron		BnaC06g18150D	9.0176	-1.59111	1.43447	0.00744016	0.0293593	Bosc		BnaA04g13320D	362.482	-3.04402	0.298832	1.62e-25	1.68e-23	UTC
BnaC01g02200D	28.9158	-1.72386	1.24318	0.00382351	0.020928	Boron		BnaC02g42890D	6106.78	-1.5907	0.411107	4.12e-06	6.31e-05	Bosc		BnaA05g24010D	113.363	-3.04397	0.563613	3.54e-09	4.23e-08	UTC
BnaA04g12130D	10438.6	-1.72369	0.39646	9.22261e-07	1.85919e-05	Boron		BnaC07g07190D	581.975	-1.59063	0.349388	2.04e-07	4.88e-06	Bosc		BnaC03g16190D	354.308	-3.04292	0.376604	4.28e-17	1.55e-15	UTC
BnaC09g40820D	515.968	-1.72358	0.413642	1.97678e-06	3.63155e-05	Boron		BnaA09g00220D	609.134	-1.59036	0.527731	9.19e-05	0.00083858	Bosc		BnaC01g29540D	69.901	-3.04291	2.00054	0.00273119	0.00817273	UTC
BnaC03g73070D	87.3083	-1.72189	0.462962	1.11334e-05	0.000161987	Boron		BnaC09g48890D	389.134	-1.59036	0.427953	7.59e-06	0.00010533	Bosc		BnaC09g08480D	381.644	-3.04247	0.60203	2.21e-08	2.3e-07	UTC
BnaA07g06530D	75.0856	-1.72181	0.517826	4.22447e-05	0.000505287	Boron		BnaC05g19120D	152.036	-1.59031	0.352673	2.5e-07	5.8e-06	Bosc		BnaC04g13890D	6750.43	-3.04159	0.318871	1.01e-22	7.62e-21	UTC
BnaAnng17200D	1795.14	-1.72141	0.356519	1.02123e-07	2.71455e-06	Boron		BnaC01g08280D	97.3596	-1.59023	0.779936	0.00132055	0.00742709	Bosc		BnaA05g34830D	68.3103	-3.04152	0.604064	2.43e-08	2.51e-07	UTC
BnaA05g29260D	432.349	-1.7199	0.287608	1.90566e-10	1.13902e-08	Boron		BnaA07g24890D	51.9824	-1.58977	0.848721	0.00191016	0.0099932	Bosc		BnaA05g08570D	42.039	-3.04142	0.770381	3.3e-06	2.22e-05	UTC
BnaA05g16170D	376.34	-1.71955	0.399577	1.12217e-06	2.21587e-05	Boron		BnaCnng18100D	290.809	-1.5894	0.444492	1.3e-05	0.00016611	Bosc		BnaA09g32640D	41.6192	-3.04075	0.983566	6.69e-05	0.00032437	UTC
BnaC07g22850D	9.00545	-1.71949	1.25854	0.0039688	0.0215509	Boron		BnaC04g08170D	590.915	-1.58893	0.414494	4.79e-06	7.14e-05	Bosc		BnaA03g06810D	8.96852	-3.04048	1.67603	0.00164278	0.00525817	UTC
BnaC05g33120D	281.061	-1.71934	0.354218	9.0474e-08	2.43907e-06	Boron		BnaC06g27010D	126.883	-1.58872	0.819345	0.00165869	0.00892282	Bosc		BnaA03g25700D	18.0005	-3.03999	2.05889	0.00292503	0.00866679	UTC
BnaC01g04130D	12.9486	-1.71917	1.22106	0.00372871	0.020518	Boron		BnaA07g28860D	318.797	-1.58858	0.421804	6.26e-06	8.95e-05	Bosc		BnaA09g05580D	2089.56	-3.03971	0.30585	2.01e-24	1.82e-22	UTC
BnaC04g36460D	161.363	-1.719	0.304322	1.3414e-09	6.36344e-08	Boron		BnaA03g11140D	1440.66	-1.58792	0.430828	8.6e-06	0.00011694	Bosc		BnaA10g18240D	48.8658	-3.03964	0.495553	4.97e-11	7.86e-10	UTC
BnaA10g11160D	110.344	-1.71867	0.537576	6.31251e-05	0.000710402	Boron		BnaC04g36460D	161.363	-1.58772	0.311965	1.4e-08	4.79e-07	Bosc		BnaC08g03820D	994.186	-3.03925	0.234813	1.93e-39	1.4e-36	UTC
BnaA05g05610D	614.01	-1.71844	0.401965	1.26783e-06	2.47032e-05	Boron		BnaC05g04840D	1558.98	-1.58729	0.194168	1.15e-17	2.8e-15	Bosc		BnaC07g07830D	1906.91	-3.03866	0.324208	4.95e-22	3.39e-20	UTC
BnaC07g35450D	189.751	-1.71826	0.614499	0.000197299	0.00185754	Boron		BnaC09g50750D	12.8962	-1.58693	1.04747	0.00392429	0.0177692	Bosc		BnaA06g34590D	25.8011	-3.03691	0.851796	1.4e-05	8.08e-05	UTC
BnaCnng63710D	354.478	-1.71816	0.396842	1.00531e-06	2.0053e-05	Boron		BnaC08g32340D	285.732	-1.58688	0.506349	6.26e-05	0.00060963	Bosc		BnaC02g15400D	824.231	-3.03586	0.264768	1.44e-31	3.48e-29	UTC
BnaA09g02580D	10.0831	-1.71811	1.51843	0.00532896	0.0272157	Boron		BnaCnng40870D	11.8365	-1.58657	0.856969	0.00201483	0.0104285	Bosc		BnaC05g05190D	332.008	-3.03535	0.493308	4.44e-11	7.07e-10	UTC
BnaA09g39920D	616.958	-1.71803	0.427856	3.66603e-06	6.19152e-05	Boron		BnaA07g12640D	458.801	-1.58592	0.256705	2.55e-11	1.75e-09	Bosc		BnaA05g21230D	137.034	-3.03535	0.50636	1.17e-10	1.76e-09	UTC
BnaC08g42050D	704.086	-1.71771	0.460003	1.06173e-05	0.000155091	Boron		BnaC08g24490D	121.446	-1.58577	0.28154	6.98e-10	3.39e-08	Bosc		BnaAnng19090D	8712.61	-3.0348	0.321834	2.89e-22	2.04e-20	UTC
BnaA03g49440D	1185.33	-1.7177	0.296644	5.91511e-10	3.06835e-08	Boron		BnaC01g34440D	467.692	-1.58572	0.173463	2.39e-21	1.03e-18	Bosc		BnaA09g13970D	12065.9	-3.0345	0.334452	8.04e-21	4.86e-19	UTC
BnaC05g01630D	25.4773	-1.71731	1.06875	0.00269329	0.0158253	Boron		BnaC03g66880D	34.0022	-1.58549	0.909774	0.00253211	0.0125241	Bosc		BnaC01g29520D	8152.89	-3.03434	0.473735	8.98e-12	1.57e-10	UTC
BnaA01g31620D	404.831	-1.71462	0.497519	2.88425e-05	0.000364867	Boron		BnaC08g31280D	422.132	-1.58531	0.248765	7.3e-12	5.64e-10	Bosc		BnaA01g09110D	526.768	-3.03403	0.379158	8.13e-17	2.84e-15	UTC
BnaA03g48990D	5444.3	-1.71454	0.336502	2.72236e-08	8.60042e-07	Boron		BnaA08g28900D	2231.78	-1.58514	0.301931	5.98e-09	2.23e-07	Bosc		BnaC03g67900D	173.934	-3.03369	0.42768	8.25e-14	1.91e-12	UTC
BnaA02g03260D	243.32	-1.71394	0.348677	6.73846e-08	1.88664e-06	Boron		BnaA01g08120D	82.3071	-1.58493	1.61417	0.00855801	0.0327596	Bosc		BnaA10g14410D	916.321	-3.03327	0.255933	1.57e-33	5e-31	UTC
BnaA03g35580D	683.548	-1.71348	0.469721	1.45346e-05	0.000203083	Boron		BnaC09g46440D	276.171	-1.58448	0.471194	2.88e-05	0.00032064	Bosc		BnaA03g33850D	23.2083	-3.03312	0.652884	1.64e-07	1.45e-06	UTC
BnaC07g19260D	62.6408	-1.71324	0.496158	2.82714e-05	0.000358644	Boron		BnaA03g41630D	191.493	-1.58422	0.362554	4.86e-07	1.02e-05	Bosc		BnaA08g27360D	687.672	-3.03149	0.27784	7.5e-29	1.23e-26	UTC
BnaC01g15720D	1274.77	-1.71174	0.319277	6.71309e-09	2.56423e-07	Boron		BnaA01g01550D	1801.6	-1.58402	0.434777	1.02e-05	0.00013555	Bosc		BnaA07g07420D	220.913	-3.03124	0.399074	2e-15	5.78e-14	UTC
BnaA02g09790D	520.582	-1.7116	0.536325	6.48994e-05	0.000727031	Boron		BnaC03g26920D	155.196	-1.583	0.270216	1.85e-10	1.03e-08	Bosc		BnaC01g11550D	36511.1	-3.03093	0.471414	7.7e-12	1.36e-10	UTC
BnaA02g16980D	46.9917	-1.711	0.884094	0.00146635	0.00974431	Boron		BnaC08g09430D	93.4769	-1.58277	0.586068	0.00024274	0.00186284	Bosc		BnaA05g01060D	6411.99	-3.03015	0.259879	1.53e-32	4.21e-30	UTC
BnaA08g16080D	159.349	-1.71083	0.489585	2.47149e-05	0.000319102	Boron		BnaA08g04540D	8.54144	-1.5823	2.10494	0.00761424	0.0299218	Bosc		BnaAnng24010D	9.07854	-3.02962	1.64791	0.00158499	0.00509678	UTC
BnaA07g22090D	753.745	-1.71072	0.478189	1.86446e-05	0.00025084	Boron		BnaA05g21130D	110.04	-1.58227	0.699677	0.00079053	0.00489958	Bosc		BnaA10g28010D	7.28459	-3.02891	1.69939	0.00176713	0.00559771	UTC
BnaA09g55740D	248.779	-1.71058	0.31502	4.62215e-09	1.85719e-07	Boron		BnaA05g05780D	2094.44	-1.58216	0.364892	5.7e-07	1.17e-05	Bosc		BnaA01g08150D	4282.04	-3.02837	0.31796	1.18e-22	8.81e-21	UTC
BnaC04g15990D	545.499	-1.71022	0.341997	4.43096e-08	1.31573e-06	Boron		BnaC01g10830D	874.441	-1.58172	0.21546	8.39e-15	1.2e-12	Bosc		BnaA09g01080D	32786.6	-3.02827	0.42231	4.76e-14	1.14e-12	UTC
BnaC01g28900D	7353.96	-1.71004	0.261525	5.60572e-12	5.00345e-10	Boron		BnaC03g04610D	13.9708	-1.58144	0.770905	0.00130862	0.00737411	Bosc		BnaA02g23600D	710.114	-3.02552	0.460054	2.95e-12	5.5e-11	UTC
BnaC05g15350D	233.873	-1.7099	0.314377	4.40503e-09	1.78336e-07	Boron		BnaA08g27360D	687.672	-1.58144	0.27777	4.96e-10	2.49e-08	Bosc		BnaA03g39620D	51.6982	-3.02529	0.612051	3.94e-08	3.92e-07	UTC
BnaC08g46760D	6466.44	-1.7095	0.223678	2.03641e-15	4.17385e-13	Boron		BnaC09g41280D	33.8935	-1.58112	0.778664	0.00137359	0.00765807	Bosc		BnaA08g29910D	3672.68	-3.02521	0.364083	6.57e-18	2.63e-16	UTC
BnaC08g19150D	8527.98	-1.70803	0.259715	4.37322e-12	4.04482e-10	Boron		BnaA08g04910D	1288.34	-1.58038	0.250529	1.13e-11	8.34e-10	Bosc		BnaA09g45400D	162.095	-3.02464	0.550175	2.12e-09	2.63e-08	UTC
BnaC06g21540D	170.876	-1.70792	0.430277	4.45575e-06	7.33172e-05	Boron		BnaA01g06940D	269.723	-1.58026	0.520958	8.85e-05	0.000813	Bosc		BnaC05g20150D	1485.36	-3.02451	0.364363	7.05e-18	2.8e-16	UTC
BnaAnng30710D	169.456	-1.70688	0.81892	0.00108631	0.00763088	Boron		BnaC03g03620D	137.252	-1.58021	0.381393	1.34e-06	2.42e-05	Bosc		BnaC03g44630D	14.6606	-3.02437	0.901114	2.91e-05	0.00015585	UTC
BnaAnng17340D	253.948	-1.70587	0.442595	6.93714e-06	0.000107387	Boron		BnaC06g35900D	225.802	-1.57917	0.915603	0.00266069	0.0130297	Bosc		BnaA02g28870D	229.642	-3.02346	0.350836	4.72e-19	2.22e-17	UTC
BnaA08g02460D	161.302	-1.70574	0.364272	2.09492e-07	5.10487e-06	Boron		BnaC03g05700D	10.3712	-1.579	0.847956	0.00200138	0.010369	Bosc		BnaC02g27710D	990.445	-3.02273	0.321492	3.81e-22	2.65e-20	UTC
BnaC01g00600D	625.927	-1.70561	0.405364	1.71491e-06	3.20247e-05	Boron		BnaC02g17160D	349.2	-1.57894	0.309953	1.4e-08	4.79e-07	Bosc		BnaC06g29240D	52.7812	-3.02213	1.05385	0.00013291	0.00059307	UTC
BnaA02g07860D	46.0094	-1.70523	0.460048	1.19372e-05	0.000171812	Boron		BnaC03g05630D	460.176	-1.57891	0.475232	3.36e-05	0.00036552	Bosc		BnaA08g18320D	15.4544	-3.02173	2.29414	0.00361896	0.0104139	UTC
BnaA05g19400D	233.048	-1.70496	0.253786	1.69493e-12	1.7131e-10	Boron		BnaCnng62360D	10.8956	-1.57884	1.90827	0.00872668	0.033243	Bosc		BnaA06g13880D	1299.99	-3.02156	0.28507	2.21e-27	3.01e-25	UTC
BnaCnng76180D	3288.01	-1.70484	0.433574	5.16955e-06	8.33361e-05	Boron		BnaAnng12640D	2488.03	-1.57877	0.246127	5.67e-12	4.47e-10	Bosc		BnaC03g47980D	253.247	-3.02128	0.363826	6.88e-18	2.74e-16	UTC
BnaA08g01560D	365.664	-1.70446	0.486761	2.43507e-05	0.000315236	Boron		BnaC04g50310D	2015.9	-1.57862	0.398811	2.96e-06	4.76e-05	Bosc		BnaC08g10290D	38.9957	-3.02123	1.07726	0.00015918	0.00069429	UTC
BnaC05g45650D	85.6481	-1.70214	0.394865	1.116e-06	2.2059e-05	Boron		BnaCnng12240D	12.1905	-1.57797	0.913847	0.00265659	0.0130139	Bosc		BnaC05g08790D	62.0739	-3.02107	0.552103	2.46e-09	3.02e-08	UTC
BnaCnng02990D	28.368	-1.70201	1.48367	0.0053897	0.027464	Boron		BnaA05g01960D	1122.43	-1.57785	0.323635	4.35e-08	1.28e-06	Bosc		BnaA07g38300D	37.2077	-3.02057	0.68077	4.32e-07	3.51e-06	UTC
BnaA06g13060D	23.0256	-1.70199	0.930588	0.00183297	0.0116301	Boron		BnaC06g37620D	100.668	-1.57777	0.712861	0.00089936	0.00544659	Bosc		BnaC03g03550D	15.2463	-3.01878	0.716534	1.15e-06	8.5e-06	UTC
BnaA03g12400D	63.3812	-1.7013	0.887422	0.0015438	0.0101364	Boron		BnaA02g17200D	795.303	-1.57736	0.292698	2.85e-09	1.17e-07	Bosc		BnaA04g13730D	37.4542	-3.01872	0.945364	4.99e-05	0.0002506	UTC
BnaA04g29490D	526.298	-1.7006	0.373833	3.90929e-07	8.81073e-06	Boron		BnaC08g35170D	180.328	-1.57733	0.399426	3.09e-06	4.93e-05	Bosc		BnaA07g13680D	239.501	-3.01856	0.353562	9.51e-19	4.28e-17	UTC
BnaC08g45170D	698.66	-1.70055	0.208832	3.80943e-17	1.13749e-14	Boron		BnaC03g76670D	106.659	-1.57637	0.562888	0.00018397	0.00148654	Bosc		BnaA08g10070D	16.9481	-3.01764	2.03995	0.00298465	0.00882122	UTC
BnaC04g27640D	106.971	-1.69976	0.702131	0.000518614	0.00414666	Boron		BnaCnng39030D	654.012	-1.57615	0.284903	1.28e-09	5.76e-08	Bosc		BnaA04g21830D	278.42	-3.01669	0.501296	1.04e-10	1.58e-09	UTC
BnaA05g28460D	195.097	-1.69952	0.640742	0.000294657	0.00260724	Boron		BnaA07g24470D	268.072	-1.57601	0.324891	4.95e-08	1.43e-06	Bosc		BnaA02g03760D	246.272	-3.01621	0.324375	1.02e-21	6.66e-20	UTC
BnaA03g42750D	1304.41	-1.69934	0.847541	0.00129633	0.00880251	Boron		BnaA02g12830D	16.0568	-1.57564	0.749654	0.00117957	0.00677344	Bosc		BnaC05g51210D	23.7372	-3.01548	0.764798	3.47e-06	2.32e-05	UTC
BnaA09g42380D	1391.67	-1.69916	0.492307	2.90054e-05	0.000366612	Boron		BnaC09g10380D	11.6908	-1.57468	0.990824	0.00349961	0.0162121	Bosc		BnaC01g13750D	4001.02	-3.0154	0.353187	9.53e-19	4.29e-17	UTC
BnaA07g14320D	2195.1	-1.69869	0.465281	1.46912e-05	0.000204949	Boron		BnaA08g18610D	16.463	-1.5737	0.635194	0.00046201	0.00315279	Bosc		BnaC07g31840D	748.342	-3.01529	0.386242	3.95e-16	1.26e-14	UTC
BnaCnng04600D	131.382	-1.69845	0.658761	0.00035541	0.00304093	Boron		BnaC04g09770D	873.997	-1.57334	0.550526	0.00015596	0.00129597	Bosc		BnaC06g20190D	462.198	-3.01525	0.380118	1.45e-16	4.94e-15	UTC
BnaC07g45310D	2151.32	-1.69834	0.288982	3.65287e-10	2.01384e-08	Boron		BnaAnng00570D	51.8577	-1.57257	1.06854	0.0043629	0.0193023	Bosc		BnaC05g46980D	966.51	-3.01408	0.565026	5.25e-09	6.09e-08	UTC
BnaC03g54440D	232.039	-1.69826	0.382429	6.37603e-07	1.34818e-05	Boron		BnaA03g51560D	220.479	-1.57223	0.472654	3.38e-05	0.00036663	Bosc		BnaA08g02460D	161.302	-3.01382	0.379966	1.46e-16	4.97e-15	UTC
BnaA03g18300D	74.0335	-1.6978	0.820065	0.00113467	0.00789994	Boron		BnaA01g30460D	103.252	-1.5717	0.702958	0.00086319	0.00526362	Bosc		BnaC03g31810D	15.8678	-3.01347	1.12257	0.00022361	0.00093116	UTC
BnaAnng39260D	6.47324	-1.69664	2.00686	0.00546454	0.0277707	Boron		BnaA06g25210D	547.108	-1.57169	0.364856	6.67e-07	1.34e-05	Bosc		BnaA05g14760D	987.156	-3.01306	0.27167	1.05e-29	1.96e-27	UTC
BnaA08g00380D	7684.27	-1.69631	0.397497	1.35225e-06	2.61488e-05	Boron		BnaA07g01750D	271.053	-1.57154	0.479988	4.06e-05	0.00042744	Bosc		BnaA08g15280D	45.0807	-3.01246	1.14258	0.00025453	0.00104354	UTC
BnaA03g38970D	292	-1.6963	0.427446	4.54659e-06	7.45398e-05	Boron		BnaC03g49480D	18.5541	-1.57094	0.806747	0.00169347	0.00906185	Bosc		BnaC01g07650D	14.3068	-3.01165	0.771169	4.04e-06	2.66e-05	UTC
BnaA04g06560D	119.252	-1.69567	0.397884	1.38684e-06	2.67385e-05	Boron		BnaA10g29130D	2450.71	-1.5709	0.307001	1.27e-08	4.4e-07	Bosc		BnaC09g51960D	116.391	-3.01151	0.487848	4.03e-11	6.48e-10	UTC
BnaC04g15130D	2407.46	-1.69556	0.457367	1.20789e-05	0.000173299	Boron		BnaC07g20360D	43.388	-1.57057	0.431543	1.08e-05	0.00014169	Bosc		BnaC01g06450D	52.1959	-3.00999	0.732515	1.79e-06	1.27e-05	UTC
BnaC05g02110D	29.8238	-1.69551	0.961816	0.00209984	0.012964	Boron		BnaA08g01590D	2642.26	-1.57042	0.464242	2.78e-05	0.00031198	Bosc		BnaC08g40850D	8346.47	-3.00907	0.388469	6.4e-16	1.98e-14	UTC
BnaAnng25460D	540.819	-1.69538	0.238886	1.21556e-13	1.62879e-11	Boron		BnaC03g34170D	349.2	-1.57019	0.534599	0.00012319	0.0010663	Bosc		BnaA06g13720D	22.227	-3.00888	1.072	0.00016041	0.00069885	UTC
BnaA05g30280D	23.6419	-1.69521	0.985744	0.00227619	0.0138163	Boron		BnaA02g23500D	2696.84	-1.56983	0.213134	7.26e-15	1.05e-12	Bosc		BnaA02g16590D	835.433	-3.00867	0.617303	5.65e-08	5.47e-07	UTC
BnaC07g21120D	175.06	-1.69517	0.58362	0.000152287	0.00149627	Boron		BnaA09g39920D	616.958	-1.56975	0.428986	1e-05	0.00013307	Bosc		BnaA09g00150D	6383.15	-3.00827	0.41464	2.63e-14	6.59e-13	UTC
BnaA02g02340D	539.407	-1.69502	0.25809	4.73498e-12	4.32501e-10	Boron		BnaA01g31470D	475.1	-1.56975	0.312474	2.09e-08	6.77e-07	Bosc		BnaA10g26350D	103.772	-3.008	0.70426	9.06e-07	6.86e-06	UTC
BnaCnng53960D	47.769	-1.69425	0.617434	0.000234606	0.00215128	Boron		BnaA03g35670D	446.572	-1.5684	0.24525	6.64e-12	5.19e-10	Bosc		BnaCnng38520D	15.3812	-3.00729	1.52189	0.00122888	0.00409329	UTC
BnaA01g06940D	269.723	-1.69386	0.527166	6.23241e-05	0.000702656	Boron		BnaC06g15200D	199.326	-1.56832	0.335238	1.19e-07	3.08e-06	Bosc		BnaC09g29820D	700.417	-3.00686	0.671374	3.64e-07	3.01e-06	UTC
BnaA09g35380D	9347.83	-1.69373	0.348433	9.07535e-08	2.44324e-06	Boron		BnaA01g03310D	69.4545	-1.5674	0.785675	0.0015351	0.00837982	Bosc		BnaA06g38740D	3040.44	-3.00632	0.366807	1.72e-17	6.59e-16	UTC
BnaAnng25400D	60.1755	-1.69335	0.580557	0.000147642	0.00145573	Boron		BnaC05g41590D	2594.57	-1.56703	0.37869	1.43e-06	2.54e-05	Bosc		BnaC06g11860D	350.006	-3.00445	0.365987	1.55e-17	5.95e-16	UTC
BnaA04g20170D	454.165	-1.69334	0.812168	0.00110788	0.00775004	Boron		BnaC09g42450D	1390.61	-1.56695	0.314404	2.58e-08	8.2e-07	Bosc		BnaA10g10930D	151.382	-3.00346	0.540927	1.6e-09	2.03e-08	UTC
BnaA09g11990D	361.685	-1.69306	0.432006	5.52616e-06	8.82626e-05	Boron		BnaA05g23510D	335.265	-1.56679	0.518058	9.44e-05	0.00085684	Bosc		BnaC01g26360D	28.5267	-3.00339	0.943551	5.24e-05	0.00026179	UTC
BnaA02g12470D	58.5941	-1.69295	0.849532	0.00134253	0.0090524	Boron		BnaC07g13450D	783.256	-1.56628	0.451559	2.06e-05	0.00024341	Bosc		BnaC02g29350D	3163.56	-3.00315	0.268727	4.1e-30	8.05e-28	UTC
BnaA03g32990D	46.5782	-1.69284	0.773613	0.000888239	0.00647366	Boron		BnaA03g18150D	65.5114	-1.56625	0.33012	8.66e-08	2.32e-06	Bosc		BnaA09g37490D	13.1984	-3.00314	1.24479	0.00045649	0.00173388	UTC
BnaC05g33300D	101.96	-1.69282	0.512761	4.74841e-05	0.000557972	Boron		BnaA01g33590D	570.222	-1.56606	0.18028	1.54e-19	5.04e-17	Bosc		BnaA04g27420D	120.121	-3.0013	0.396793	2.64e-15	7.52e-14	UTC
BnaA04g03690D	1086.79	-1.69202	0.296969	1.05412e-09	5.16728e-08	Boron		BnaA05g10820D	20.391	-1.5655	1.40312	0.00771201	0.0302112	Bosc		BnaA06g35390D	26.699	-3.00115	0.844368	1.51e-05	8.69e-05	UTC
BnaA09g32410D	888.305	-1.69186	0.491409	3.01498e-05	0.000378717	Boron		BnaC05g15430D	671.625	-1.56539	0.279131	8.55e-10	4.03e-08	Bosc		BnaC04g39640D	54.2384	-3.00024	0.714279	1.24e-06	9.09e-06	UTC
BnaC04g33600D	604.815	-1.69165	0.228002	1.14551e-14	1.95882e-12	Boron		BnaA04g00450D	2755.07	-1.56528	0.407041	4.87e-06	7.24e-05	Bosc		BnaA02g34610D	1014.1	-2.99983	0.357759	3.57e-18	1.47e-16	UTC
BnaC05g06200D	1566.2	-1.6914	0.30277	1.99063e-09	8.83827e-08	Boron		BnaA05g37460D	81.2579	-1.56438	1.71911	0.00919614	0.0346008	Bosc		BnaA03g10470D	290.361	-2.99926	0.4124	2.34e-14	5.9e-13	UTC
BnaA07g11340D	207.351	-1.69013	0.427005	4.77477e-06	7.77606e-05	Boron		BnaC01g12660D	114.845	-1.56431	0.502605	7.14e-05	0.00068047	Bosc		BnaAnng19110D	10269.6	-2.99835	0.307867	1.52e-23	1.26e-21	UTC
BnaC09g00510D	36.3096	-1.68877	1.10011	0.0031855	0.0181161	Boron		BnaCnng42870D	561.201	-1.56314	0.424375	9.29e-06	0.00012474	Bosc		BnaA08g21950D	629.079	-2.99805	0.514578	3.34e-10	4.71e-09	UTC
BnaA06g05940D	224.032	-1.68866	0.447598	9.62044e-06	0.000142368	Boron		BnaA09g32500D	903.759	-1.56303	0.347827	2.91e-07	6.58e-06	Bosc		BnaA09g18410D	289.931	-2.99756	0.211611	1.2e-46	1.77e-43	UTC
BnaC08g05450D	12837.2	-1.68854	0.447349	9.55779e-06	0.000141512	Boron		BnaA09g05130D	387.429	-1.56229	0.386562	2.19e-06	3.66e-05	Bosc		BnaC05g13520D	1252.18	-2.99618	0.265773	1.37e-30	2.83e-28	UTC
BnaCnng03570D	350.379	-1.68734	0.625772	0.000268176	0.00240841	Boron		BnaC07g17760D	35.6454	-1.56145	0.529482	0.00012143	0.00105383	Bosc		BnaA01g22440D	163.629	-2.99571	0.410641	1.99e-14	5.09e-13	UTC
BnaA06g37910D	152.71	-1.68704	0.638546	0.000308235	0.0027046	Boron		BnaA03g49330D	231.738	-1.5613	0.412476	6.27e-06	8.95e-05	Bosc		BnaA06g02530D	279.668	-2.99532	0.404722	9.09e-15	2.43e-13	UTC
BnaA08g21410D	83.2737	-1.68696	0.801739	0.00107441	0.00756231	Boron		BnaA04g26480D	998.223	-1.55947	0.327712	8.24e-08	2.22e-06	Bosc		BnaCnng14580D	108.942	-2.99514	1.25118	0.00048225	0.00181868	UTC
BnaA02g13100D	668.879	-1.68679	0.436701	6.9094e-06	0.000107042	Boron		BnaA06g39100D	55.6299	-1.55911	1.1324	0.00527515	0.0224079	Bosc		BnaC09g42950D	97.2091	-2.9949	0.547594	2.57e-09	3.15e-08	UTC
[truncated: 24,795 more rows]

## Sheet: Treatment specific DEGInfvU 
UP vs uninfected						DOWN vs uninfected
BoronIN UP specific		BoscalidIN UP specific		UTCIN UP specific		BoronIN DOWN specific		BoscalidIN DOWN specific		UTCIN DOWN specific
1285 elements included exclusively in "Boron UP":		2200 elements included exclusively in "Boscalid UP":		5882 elements included exclusively in "UTC UP":		815 elements included exclusively in "Boron Down":		1896 elements included exclusively in "Boscalid DOWN":		4905 elements included exclusively in "UTC DOWN":
BnaA03g29360D		BnaC05g05670D		BnaC04g29690D		BnaC05g38730D		BnaA03g03800D		BnaA07g31360D
BnaC05g17350D		BnaA09g40980D		BnaA03g21230D		BnaC05g38640D		BnaC04g21440D		BnaA06g37450D
BnaCnng59090D		BnaC08g35680D		BnaA08g09550D		BnaC04g43710D		BnaAnng36880D		BnaC08g33320D
BnaCnng26570D		BnaA03g59070D		BnaC05g41670D		BnaC02g23360D		BnaA05g10130D		BnaA01g24980D
BnaC05g45540D		BnaA06g17020D		BnaA01g21230D		BnaA10g02480D		BnaA03g18950D		BnaC02g07750D
BnaC04g39000D		BnaC03g33560D		BnaA09g18290D		BnaA03g25830D		BnaC02g04110D		BnaA03g44890D
BnaCnng47330D		BnaC03g06130D		BnaC04g29850D		BnaC03g04260D		BnaA03g35690D		BnaA07g38610D
BnaC02g36330D		BnaC02g34370D		BnaA03g30700D		BnaC05g39610D		BnaC04g36930D		BnaC04g44230D
BnaA03g52860D		BnaCnng22200D		BnaCnng41960D		BnaC03g78050D		BnaC03g58480D		BnaA06g01410D
BnaC09g08550D		BnaC03g12010D		BnaC05g47660D		BnaC01g06560D		BnaA04g01840D		BnaC07g17610D
BnaAnng17930D		BnaC05g35020D		BnaC08g34660D		BnaA10g13580D		BnaA05g10500D		BnaC07g15250D
BnaC04g30410D		BnaA05g33870D		BnaA05g15240D		BnaC06g36590D		BnaC01g34750D		BnaC08g07060D
BnaA03g03960D		BnaA04g17920D		BnaA03g42180D		BnaCnng05270D		BnaCnng10290D		BnaC02g46180D
BnaAnng02300D		BnaC09g52290D		BnaC08g48660D		BnaC04g38640D		BnaA02g17570D		BnaA09g05600D
BnaC06g11930D		BnaC02g30340D		BnaA04g17280D		BnaA02g31900D		BnaA02g09560D		BnaC03g08720D
BnaA03g51610D		BnaA02g26230D		BnaA09g28610D		BnaA04g06100D		BnaA07g08550D		BnaAnng08310D
BnaC07g11070D		BnaC09g42410D		BnaA06g09470D		BnaC09g28190D		BnaA08g06980D		BnaC09g01920D
BnaC03g31210D		BnaC04g41420D		BnaC03g27940D		BnaC06g40040D		BnaA03g16500D		BnaA09g05910D
BnaCnng48480D		BnaA03g38270D		BnaA09g08300D		BnaA03g51730D		BnaA01g30520D		BnaA01g16460D
BnaC04g03420D		BnaA01g30580D		BnaC08g43850D		BnaA08g14020D		BnaC02g32690D		BnaA08g17920D
BnaC06g06250D		BnaA04g24020D		BnaC06g42990D		BnaC03g61550D		BnaA02g11540D		BnaC07g44110D
BnaA06g09920D		BnaC03g49370D		BnaCnng52270D		BnaA03g29740D		BnaC04g31520D		BnaA02g35680D
BnaC03g12590D		BnaC05g25730D		BnaA09g50570D		BnaA04g07110D		BnaA08g10690D		BnaCnng46440D
BnaC08g34120D		BnaA09g43160D		BnaA01g33840D		BnaA02g22990D		BnaA05g10900D		BnaA06g36370D
BnaA08g17300D		BnaC03g21400D		BnaA04g03650D		BnaC05g02350D		BnaCnng77170D		BnaC02g31880D
BnaA03g56100D		BnaCnng16430D		BnaC08g00400D		BnaA05g00510D		BnaA01g31790D		BnaC04g37830D
BnaC08g28660D		BnaA05g14910D		BnaA03g12720D		BnaC03g31480D		BnaC02g00820D		BnaCnng14220D
BnaC07g32950D		BnaC06g09670D		BnaA09g49760D		BnaC02g10060D		BnaA03g48830D		BnaC04g39400D
BnaCnng06740D		BnaA02g09280D		BnaC03g66110D		BnaA04g19010D		BnaC07g11050D		BnaA08g04740D
BnaA01g03630D		BnaC05g24930D		BnaA03g39570D		BnaC07g22060D		BnaC09g30320D		BnaC02g27890D
BnaC09g09360D		BnaC04g21070D		BnaA03g07560D		BnaA09g13340D		BnaC03g41960D		BnaA06g08070D
BnaC04g00040D		BnaA07g18110D		BnaA03g32180D		BnaA05g33940D		BnaA03g59360D		BnaA05g05150D
BnaC07g10610D		BnaAnng17860D		BnaC05g13780D		BnaA01g29390D		BnaC04g31590D		BnaC02g07870D
[truncated: 5,849 more rows]

## Sheet: Inf vs U GO Up
Significant upregulated GO terms - Infected vs uninfected B. napus
[truncated: 533 more rows]

[truncated: 8 more sheets: Inf vs U GO Down, DEGs U, Treatment specific DEGU, TreatmentU vs UTCU Go Up, TreatmentU vs UTCU GO Down  , Sclerotinia DEGs, Sclerotinia treat. spec. DEGs, Sclerotinia aligned GO]
