# Supplementary material for: Global mRNA profiling reveals the effect of boron as a crop protection tool against Sclerotinia sclerotiorum
Source: AoB Plants. 2024 Sep 26;16(6):plae056. doi: 10.1093/aobpla/plae056 (PMC11551614; doi:10.1093/aobpla/plae056)
Supplement: plae056_suppl_Supplementary_Dataset_S2 [file plae056_suppl_supplementary_dataset_s2.txt]

Geneid	UTCIN1	UTCU1	UTCIN2	UTCIN3	BoronIN1	BoronIN2	BoronIN3	BoscIN1	BoscIN2	BoscIN3	UTCU2	UTCU3	BoronU1	BoronU2	BoronU3	BoscU1	BoscU2	BoscU3
GSBRNA2T00098480001	339	783	405	266	587	425	612	745	554	853	669	411	330	859	690	537	616	596
GSBRNA2T00098481001	102	161	121	211	234	279	282	309	279	344	127	204	112	284	247	214	216	234
GSBRNA2T00098482001	32	53	44	41	63	72	81	104	63	62	57	45	53	64	109	29	56	51
GSBRNA2T00098483001	195	368	165	236	320	313	362	359	254	303	334	303	304	393	401	440	360	406
GSBRNA2T00098484001	123	1187	237	199	227	334	433	670	474	376	972	895	1005	801	617	806	1033	1066
GSBRNA2T00098486001	728	29703	1487	420	3996	7719	11039	9093	7117	4929	21926	25540	43182	28160	40473	20979	23424	10914
GSBRNA2T00098488001	0	0	0	0	0	0	0	0	0	0	0	0	0	0	0	0	0	0
GSBRNA2T00098489001	1613	1383	1580	1549	1487	1648	1780	1398	1013	1324	1486	934	960	1601	1833	1163	1201	1162
GSBRNA2T00098490001	1991	3042	2104	2049	1644	2218	2133	1853	1481	1635	2833	2119	2150	3212	2809	3040	2788	2694
GSBRNA2T00098491001	77	741	159	105	242	200	233	203	209	232	574	831	784	935	573	897	836	634
GSBRNA2T00098492001	216	2815	322	216	431	471	716	1206	874	510	2037	1100	2776	1495	1651	1276	1428	1713
GSBRNA2T00098494001	1	0	2	5	0	0	2	0	0	0	0	0	0	0	0	0	0	0
GSBRNA2T00098495001	829	245	778	694	869	823	925	1311	1031	802	251	187	139	417	530	144	261	322
GSBRNA2T00098497001	722	36	795	175	232	59	205	669	605	396	40	917	351	301	232	47	11	444
GSBRNA2T00098498001	3496	187	2692	1199	1038	375	580	2618	2144	1675	135	9958	2018	2186	967	297	177	2963
GSBRNA2T00098502001	372	333	383	386	335	353	405	423	369	466	300	590	300	324	258	265	415	353
GSBRNA2T00098503001	2	43	4	8	0	0	0	11	6	4	24	26	21	20	0	14	25	14
GSBRNA2T00098504001	801	4741	818	881	1357	1376	1858	2114	1613	1213	3786	2380	3750	2244	2152	2185	3204	4395
GSBRNA2T00098505001	109	87	121	148	192	169	179	535	371	223	157	25	47	235	288	39	140	301
GSBRNA2T00098506001	0	0	0	0	0	0	0	0	0	0	0	0	0	0	0	2	0	0
GSBRNA2T00098508001	168	153	135	138	118	149	158	95	81	138	140	190	128	141	207	131	135	133
GSBRNA2T00098509001	1	0	4	3	0	0	2	1	0	2	0	0	0	0	0	0	0	0
GSBRNA2T00098510001	0	0	0	0	1	0	3	1	0	2	0	0	0	0	0	0	0	1
GSBRNA2T00098511001	469	140	416	540	549	608	669	338	254	349	122	168	102	458	323	379	113	177
GSBRNA2T00098512001	0	0	0	0	0	0	4	0	0	0	0	0	0	0	0	0	0	0
GSBRNA2T00098513001	282	467	439	319	395	216	551	1031	682	569	332	40	53	229	384	70	239	124
GSBRNA2T00098514001	48	73	109	91	107	87	147	245	251	303	51	42	12	71	112	58	138	50
GSBRNA2T00098515001	0	0	0	0	0	0	2	0	0	0	0	0	0	0	0	0	3	0
GSBRNA2T00098516001	2	0	0	2	0	5	0	6	0	4	0	0	3	0	0	0	0	0
GSBRNA2T00098518001	0	0	0	4	0	0	0	0	0	0	0	0	0	0	0	0	0	0
GSBRNA2T00098521001	719	240	668	512	425	493	523	549	394	323	256	289	247	295	533	165	176	252
GSBRNA2T00098522001	0	2	0	0	0	0	0	0	0	0	31	9	0	1	0	0	61	4
GSBRNA2T00098523001	2	7	1	0	6	0	6	6	0	4	44	23	11	2	3	8	134	6
GSBRNA2T00098524001	0	0	0	0	0	0	0	0	0	0	0	0	0	0	0	0	0	0
GSBRNA2T00098525001	38	17	24	3	27	24	36	16	16	8	19	5	26	11	49	15	10	14
GSBRNA2T00098526001	791	755	894	802	1028	1246	1250	766	632	679	617	604	603	1050	1150	891	630	688
GSBRNA2T00098528001	330	12	160	471	178	145	129	138	96	121	24	2	6	62	27	37	24	203
GSBRNA2T00098534001	39	93	47	30	57	41	69	38	27	26	71	66	73	54	60	60	54	79
GSBRNA2T00098535001	2	0	0	1	0	2	4	0	0	0	7	0	0	17	17	0	5	18
GSBRNA2T00098537001	68	49	73	40	79	60	73	73	69	94	28	4	18	27	51	48	16	35
GSBRNA2T00098538001	0	0	0	0	0	0	0	0	0	0	0	0	0	0	0	0	0	0
GSBRNA2T00098539001	0	0	0	0	0	0	0	0	0	0	0	0	0	0	0	0	0	0
GSBRNA2T00098540001	0	0	0	0	0	0	0	0	0	0	0	0	0	0	0	0	0	0
GSBRNA2T00098541001	0	3	0	0	1	3	8	10	2	4	0	10	25	10	14	0	4	1
GSBRNA2T00098542001	280	193	238	243	380	369	318	281	194	243	147	142	159	234	331	229	191	162
GSBRNA2T00098544001	1225	491	1059	1376	1176	1454	1092	848	872	1041	504	665	409	1540	1132	842	764	650
GSBRNA2T00098545001	886	1290	834	534	1241	647	1160	610	453	548	1709	1729	981	496	543	312	1338	998
GSBRNA2T00098546001	6	6	8	14	10	13	10	17	21	13	10	2	13	7	0	4	0	8
GSBRNA2T00098548001	84	122	56	73	118	72	96	73	65	91	73	52	57	169	105	92	70	43
GSBRNA2T00098549001	378	341	345	322	401	582	464	325	259	327	353	260	209	521	502	364	345	202
GSBRNA2T00098550001	10	1	4	6	0	7	4	6	3	4	10	8	29	1	2	8	18	14
GSBRNA2T00098551001	18	22	22	7	10	9	10	15	10	6	29	31	24	10	14	12	20	19
GSBRNA2T00098552001	0	0	0	0	0	4	0	0	0	0	0	0	0	0	0	0	0	2
GSBRNA2T00098553001	98	161	68	78	158	211	237	90	92	153	186	219	163	169	96	194	185	272
GSBRNA2T00098554001	232	57	236	259	940	662	853	147	195	307	49	291	74	480	271	399	72	103
GSBRNA2T00098555001	668	550	571	703	792	1047	863	724	547	636	478	546	377	981	764	1112	695	498
GSBRNA2T00098556001	219	198	152	219	280	272	288	163	111	86	244	81	133	196	363	238	123	157
GSBRNA2T00098557001	94	406	150	145	92	69	54	147	129	87	312	235	268	206	107	134	347	317
GSBRNA2T00098558001	43	19	43	43	97	83	80	68	73	27	12	2	11	31	30	31	14	14
GSBRNA2T00098559001	0	0	0	0	0	0	0	0	0	0	0	0	0	0	0	0	0	0
GSBRNA2T00098560001	0	0	0	0	0	0	0	0	0	0	0	0	0	0	0	0	0	0
GSBRNA2T00098561001	9040	5240	7395	12309	3743	2615	3181	3789	3154	4707	5153	3959	3539	1830	1029	1625	4073	8267
GSBRNA2T00098562001	1357	1717	1481	1245	1980	1755	2229	1356	1015	947	1395	565	1111	1213	1765	1315	803	1090
GSBRNA2T00098563001	193	163	343	300	243	286	291	252	308	500	180	464	176	194	129	337	240	238
GSBRNA2T00098564001	66	39	84	94	107	106	111	90	108	246	44	37	21	94	41	96	55	11
GSBRNA2T00098565001	232	98	196	203	164	198	187	188	192	173	89	84	70	141	111	125	121	103
GSBRNA2T00098566001	144	0	113	214	11	22	13	37	10	22	0	0	0	0	0	0	0	0
GSBRNA2T00098567001	0	0	0	0	0	0	0	0	0	0	0	0	0	0	0	0	0	0
GSBRNA2T00098568001	0	0	0	0	0	0	0	0	0	0	0	0	0	0	0	0	0	0
GSBRNA2T00098570001	128	108	102	77	106	142	108	118	106	153	127	122	109	93	98	97	103	105
GSBRNA2T00098571001	70	82	45	51	48	40	75	39	37	67	100	159	133	91	58	99	89	86
GSBRNA2T00098572001	0	0	0	0	0	0	0	0	0	0	6	0	0	0	0	0	6	0
GSBRNA2T00098573001	0	0	0	0	0	0	0	0	0	0	0	0	0	0	0	0	0	0
GSBRNA2T00098574001	0	0	0	0	0	0	0	0	0	0	0	2	2	0	0	0	0	0
GSBRNA2T00098575001	0	0	0	0	0	0	0	8	0	4	2	12	5	0	0	0	3	0
GSBRNA2T00098576001	0	0	0	0	0	0	0	0	0	0	0	0	0	0	0	0	0	0
GSBRNA2T00098578001	94	18	105	104	134	85	123	78	52	94	18	4	11	58	96	24	9	63
GSBRNA2T00098579001	69	42	108	139	148	156	169	85	101	157	19	23	23	113	118	59	31	85
GSBRNA2T00098580001	95	200	138	131	82	77	96	169	82	113	138	185	198	125	96	122	161	116
GSBRNA2T00098582001	1189	347	809	704	565	591	527	395	329	519	366	233	197	359	541	268	295	285
GSBRNA2T00098583001	392	305	469	371	533	717	613	460	452	486	296	157	224	558	678	650	371	235
GSBRNA2T00098585001	39	21	59	96	233	146	239	45	24	86	8	9	14	48	90	7	2	5
GSBRNA2T00098586001	0	0	4	0	0	0	0	0	0	0	0	0	0	0	0	0	0	0
GSBRNA2T00098588001	12	9	4	7	8	21	9	7	13	19	7	27	29	6	15	17	7	15
GSBRNA2T00098589001	4	4	2	0	2	0	4	0	4	4	0	0	4	2	1	0	0	5
GSBRNA2T00098591001	15	5	18	3	10	5	7	12	11	18	14	23	23	9	4	13	16	12
GSBRNA2T00098592001	15	236	32	19	54	90	94	118	55	57	165	295	279	236	200	280	220	204
GSBRNA2T00098594001	0	2	0	0	1	0	1	0	0	0	1	0	0	0	0	0	2	2
GSBRNA2T00098595001	5	24	7	6	4	14	6	4	0	18	18	25	18	19	23	11	20	11
GSBRNA2T00098597001	51	1	22	102	25	12	16	52	50	36	15	2	0	2	4	2	17	2
GSBRNA2T00098598001	101	22	125	86	99	57	121	77	50	99	16	108	41	79	60	48	43	6
GSBRNA2T00098599001	407	37	417	559	270	360	311	252	178	253	64	66	33	59	75	15	99	91
GSBRNA2T00098600001	0	0	0	2	0	0	0	0	0	0	0	0	0	0	0	0	0	0
GSBRNA2T00098602001	4	18	7	7	20	8	14	6	8	9	13	17	22	4	16	6	13	18
GSBRNA2T00098603001	183	128	229	240	238	232	302	207	170	394	126	110	133	186	193	152	160	83
GSBRNA2T00098604001	507	932	482	519	658	934	860	721	513	673	834	827	771	1184	1008	1091	883	868
GSBRNA2T00098605001	2	0	0	1	1	2	0	0	0	0	0	0	0	0	0	0	0	0
GSBRNA2T00098607001	275	345	170	223	339	211	235	204	159	159	192	242	134	300	141	276	260	410
GSBRNA2T00098608001	603	574	702	644	970	1148	1054	655	663	700	651	920	667	1072	637	990	781	814
GSBRNA2T00098610001	7	32	4	18	10	3	6	10	6	2	38	33	17	11	5	2	4	18
GSBRNA2T00098611001	0	0	0	0	0	0	0	0	0	0	0	0	0	0	0	0	0	0
ENSRNA049473060	0	0	0	9	2	0	1	0	0	4	0	6	0	0	0	2	0	0
GSBRNA2T00098612001	88	11	59	31	35	92	70	56	30	58	14	7	9	79	51	102	6	13
GSBRNA2T00098615001	368	559	437	449	459	544	546	455	370	421	518	694	479	779	438	557	699	785
GSBRNA2T00098616001	0	0	0	0	0	0	0	0	0	0	0	0	0	0	0	0	0	0
GSBRNA2T00098619001	287	427	205	238	254	269	313	265	248	255	417	533	369	358	361	383	428	449
ENSRNA049473026	0	0	0	0	0	0	0	0	0	0	0	0	0	0	0	0	0	0
ENSRNA049473140	0	4	3	0	0	0	0	0	0	0	0	6	4	0	0	0	0	0
GSBRNA2T00098621001	0	0	0	0	0	0	0	0	0	0	0	0	0	0	0	0	0	2
GSBRNA2T00098622001	0	2	3	0	2	0	0	0	2	12	0	7	0	0	0	6	0	6
GSBRNA2T00098624001	0	0	0	0	0	0	0	0	0	2	0	0	0	0	0	0	0	0
GSBRNA2T00098625001	758	846	752	789	737	557	697	789	662	694	695	329	492	601	628	550	547	660
GSBRNA2T00098626001	32	40	24	33	64	63	50	27	40	48	66	54	15	64	35	39	186	42
GSBRNA2T00098627001	3315	5294	2797	3289	5331	4987	6224	2892	2140	2182	4327	3130	3695	4536	5564	4748	3689	3793
GSBRNA2T00098628001	1064	1500	1053	1619	1970	2399	2004	1306	1276	1625	1288	2653	1363	2265	1489	2254	2321	1381
GSBRNA2T00098630001	90	72	97	134	57	57	30	57	41	67	48	40	55	41	32	23	60	107
GSBRNA2T00098632001	211	387	332	226	530	540	541	406	273	475	274	207	211	593	511	724	265	366
GSBRNA2T00098633001	0	0	0	0	1	4	2	3	0	4	0	2	0	1	0	0	0	0
GSBRNA2T00098634001	567	299	633	739	506	615	636	672	507	667	224	183	241	393	671	253	281	356
GSBRNA2T00098635001	105	176	47	58	93	88	104	111	106	65	155	205	190	102	142	121	120	208
GSBRNA2T00098636001	9	4	20	9	10	14	19	11	4	14	0	7	0	4	16	2	2	6
GSBRNA2T00098637001	0	0	0	0	0	0	0	2	0	0	0	0	0	0	0	0	0	0
GSBRNA2T00098638001	0	4	0	0	6	2	2	11	5	4	2	4	2	0	0	0	4	1
ENSRNA049473124	0	0	0	0	0	0	2	0	3	0	0	10	0	1	0	0	2	2
GSBRNA2T00098639001	337	232	279	298	291	409	441	223	232	289	185	199	195	320	360	270	232	226
GSBRNA2T00098640001	24	51	21	23	47	53	67	49	60	37	60	68	50	46	35	67	53	58
GSBRNA2T00098641001	530	242	541	550	468	612	536	443	414	701	247	213	182	453	579	543	324	180
GSBRNA2T00098642001	2338	1887	2556	3069	3450	3590	3942	2792	2438	2338	1733	2088	1504	3191	2828	2936	2184	2251
GSBRNA2T00098643001	304	235	285	336	333	440	418	437	339	369	238	178	223	259	195	253	296	291
GSBRNA2T00098644001	2052	590	2198	2757	5339	4596	5575	4090	3676	4194	912	558	543	2494	2243	1141	937	977
GSBRNA2T00098645001	17	64	32	27	27	66	27	33	12	54	59	8	4	7	8	3	94	19
GSBRNA2T00098646001	18	51	23	11	26	24	23	0	0	12	58	1	6	2	0	3	14	16
GSBRNA2T00098648001	42	141	54	29	51	122	56	46	26	29	187	12	23	52	156	27	84	35
GSBRNA2T00098649001	234	1192	391	299	384	687	576	673	769	629	1034	5235	1889	1195	684	1034	1806	1508
GSBRNA2T00098651001	4284	744	3940	4983	5156	5851	6521	5539	4421	2286	1197	1025	1319	3871	5669	1656	1105	2011
GSBRNA2T00098652001	175	891	307	256	440	610	536	597	613	485	668	657	1004	1208	1154	1097	924	602
GSBRNA2T00098653001	629	571	656	739	624	622	663	907	623	693	542	375	344	409	583	284	410	407
GSBRNA2T00098656001	88	734	221	153	404	618	584	407	289	432	692	954	680	777	982	800	749	453
GSBRNA2T00098657001	0	0	0	0	1	0	0	0	0	0	0	0	0	0	0	0	0	0
GSBRNA2T00098660001	2	2	0	0	5	2	0	4	4	2	0	0	0	3	0	2	1	0
GSBRNA2T00098661001	18	128	31	35	75	68	76	95	96	131	145	485	186	156	60	130	110	62
GSBRNA2T00098662001	3	16	3	13	8	0	10	6	2	6	628	257	8	14	4	11	1606	22
GSBRNA2T00098663001	2572	3392	2406	2451	2210	2103	2474	2429	1912	2204	2917	2233	2526	2521	2966	2390	2420	2734
GSBRNA2T00098664001	4	0	9	9	1	13	11	12	15	14	0	8	2	0	0	1	0	8
GSBRNA2T00098666001	1935	845	1982	3035	2649	2601	2670	4218	3722	3185	938	965	685	1285	1475	693	1505	985
GSBRNA2T00098667001	0	0	0	0	0	0	0	0	0	0	0	0	0	0	0	0	0	0
GSBRNA2T00098670001	1491	1653	1399	1118	1177	1237	1263	1105	862	804	1277	1033	1161	917	1241	958	1226	1209
GSBRNA2T00098671001	0	0	0	0	0	0	0	0	0	0	0	0	0	0	0	0	0	0
GSBRNA2T00098672001	422	917	613	496	623	646	884	1758	1404	1287	847	442	670	447	486	362	935	593
GSBRNA2T00098675001	47	46	67	57	132	171	153	83	65	98	70	57	70	94	40	129	73	79
GSBRNA2T00098676001	5	21	2	4	1	8	4	5	13	20	25	53	29	8	11	4	17	7
GSBRNA2T00098677001	4	0	0	0	5	5	3	0	0	2	0	0	2	2	4	0	0	0
GSBRNA2T00098678001	0	2	0	0	0	0	0	0	0	6	0	2	0	2	0	0	0	0
GSBRNA2T00098679001	25	20	9	27	14	67	30	13	22	29	16	22	4	24	12	5	3	2
GSBRNA2T00098680001	94	55	74	110	187	171	137	91	108	135	26	146	73	149	75	67	36	0
GSBRNA2T00098681001	30	30	36	23	47	41	53	28	54	54	7	38	61	28	40	18	14	0
GSBRNA2T00098682001	196	645	227	296	299	327	309	328	318	430	484	912	519	654	344	541	733	952
GSBRNA2T00098683001	4215	2507	4459	5817	12315	9524	13537	6915	5572	4595	2255	1320	1539	9117	12510	7984	1916	2199
GSBRNA2T00098684001	2	14	8	2	6	24	7	9	10	22	13	31	20	3	35	25	12	11
GSBRNA2T00098685001	12	41	17	3	14	23	22	22	7	19	23	32	28	20	55	24	34	24
GSBRNA2T00098686001	761	981	816	790	1250	1437	1518	907	807	779	900	794	997	2035	2085	2205	1002	844
GSBRNA2T00098687001	3227	820	2985	3099	1532	2416	1885	2182	1494	2593	1017	344	570	1307	1935	727	754	481
GSBRNA2T00098688001	2206	640	2378	1764	1852	2769	2281	1969	1533	1941	598	398	444	1860	2009	1630	664	402
GSBRNA2T00098689001	1485	889	1426	1139	891	1182	1208	1151	768	781	912	406	588	952	1251	722	671	715
GSBRNA2T00098690001	0	0	0	0	2	1	0	1	0	0	0	0	0	0	0	0	0	0
GSBRNA2T00098691001	417	3770	605	465	1255	1735	1901	1880	1628	1429	3153	2063	3176	2560	2320	2248	3062	2363
GSBRNA2T00098692001	0	0	0	0	0	0	4	0	0	0	0	0	0	0	0	0	0	0
GSBRNA2T00098693001	0	0	0	0	0	1	0	0	1	2	0	6	2	0	0	0	0	0
GSBRNA2T00098694001	0	0	0	0	0	0	0	0	0	0	0	0	0	0	0	0	0	0
GSBRNA2T00098695001	3	0	1	2	3	2	5	12	3	4	4	8	0	2	6	4	1	4
GSBRNA2T00098697001	21	9	14	31	28	18	22	14	14	18	14	2	12	20	24	7	6	39
GSBRNA2T00098700001	0	0	0	0	0	0	0	0	0	0	0	0	0	0	0	0	2	0
GSBRNA2T00098701001	0	0	0	0	0	0	0	0	0	0	0	0	0	0	0	0	0	0
GSBRNA2T00098702001	487	68	305	409	262	180	327	300	277	324	66	64	41	55	25	30	41	80
GSBRNA2T00098703001	124	142	122	181	125	131	163	176	164	255	125	151	96	160	72	115	134	125
GSBRNA2T00098704001	0	0	0	0	0	0	0	0	0	0	0	0	0	0	0	0	0	0
GSBRNA2T00098705001	0	0	0	0	0	0	0	0	0	0	0	0	0	0	0	0	0	0
GSBRNA2T00098706001	0	0	0	0	0	0	0	0	0	0	0	0	0	0	0	0	0	0
GSBRNA2T00098707001	0	0	0	0	0	0	0	0	0	0	0	0	0	0	0	0	0	0
GSBRNA2T00098708001	259	59	364	203	318	365	356	209	187	193	66	121	97	233	206	259	64	42
GSBRNA2T00098709001	1	0	0	0	0	0	0	0	0	0	0	0	0	0	0	0	0	0
GSBRNA2T00098711001	1	1	4	0	0	6	2	0	0	1	2	0	8	0	7	0	5	4
GSBRNA2T00098712001	1352	612	1523	1273	1236	1769	1230	1104	1119	1564	582	463	415	1099	969	1075	813	458
GSBRNA2T00098713001	106	172	126	109	206	201	179	202	171	151	144	167	176	206	211	134	170	101
GSBRNA2T00098714001	41	261	32	32	29	23	53	65	36	38	165	356	369	147	185	131	169	316
GSBRNA2T00098715001	63	27	48	67	49	64	92	62	61	69	61	11	34	31	59	43	26	63
ENSRNA049449005	0	0	0	0	0	0	0	0	0	0	0	0	0	0	0	0	0	0
GSBRNA2T00098716001	995	1166	1089	1086	1000	1153	1300	698	603	745	1093	872	790	1575	1315	1248	1140	1268
GSBRNA2T00098717001	2524	897	1929	2681	2099	2766	2533	934	790	663	530	644	868	3044	3737	1999	430	1203
GSBRNA2T00098719001	30	141	55	45	48	33	59	67	82	69	141	136	95	105	73	77	119	128
GSBRNA2T00098720001	0	0	0	0	0	2	0	0	0	0	0	0	0	0	4	1	0	0
GSBRNA2T00098721001	0	0	0	0	0	0	0	0	0	0	8	2	0	0	0	0	6	0
GSBRNA2T00098723001	785	929	816	958	848	943	1035	883	889	1115	754	1030	588	1121	835	749	1093	973
GSBRNA2T00098727001	6	33	18	14	12	10	11	17	17	7	105	39	52	6	8	19	170	30
GSBRNA2T00098729001	0	0	4	0	2	6	12	0	0	2	4	3	0	6	4	0	4	6
GSBRNA2T00098730001	2	13	0	4	2	16	5	23	11	2	22	33	18	6	16	32	26	20
GSBRNA2T00098732001	305	216	309	339	228	266	348	191	185	180	237	268	185	186	194	219	196	156
GSBRNA2T00098733001	61	74	147	59	109	126	100	72	49	36	84	127	66	146	79	91	113	77
GSBRNA2T00098734001	339	370	467	441	290	448	376	401	312	476	281	501	298	434	247	322	458	356
GSBRNA2T00098735001	0	3	4	5	0	1	1	8	3	4	1	8	9	0	1	0	2	0
GSBRNA2T00098736001	270	157	232	255	212	266	245	199	169	261	176	232	149	148	132	165	212	231
GSBRNA2T00098738001	371	2947	541	355	862	1370	1666	1548	1268	916	2455	1796	2310	2550	2599	2548	2777	1668
GSBRNA2T00098739001	769	1023	710	752	946	992	1133	674	605	618	935	924	874	1530	1284	1295	1085	1309
GSBRNA2T00098740001	70	29	86	81	68	59	54	69	52	106	18	52	52	6	15	15	18	58
GSBRNA2T00098741001	828	590	803	819	1359	1389	1529	744	681	1072	458	628	396	1458	1350	1300	610	614
GSBRNA2T00098742001	243	2216	356	300	542	614	640	583	394	566	1606	659	1423	1135	1125	1376	1131	936
GSBRNA2T00098743001	455	297	475	463	437	422	444	420	360	392	270	297	297	469	354	319	324	294
GSBRNA2T00098744001	151	143	141	157	177	188	180	122	114	158	140	158	69	155	98	146	137	135
GSBRNA2T00098746001	0	0	0	0	2	0	4	0	0	0	0	0	0	0	0	2	0	0
GSBRNA2T00098747001	293	467	411	210	384	547	525	359	268	262	409	354	411	326	361	370	475	301
GSBRNA2T00098748001	404	2167	435	713	1413	1499	1943	845	734	1212	2028	2113	1567	3241	2103	2946	2391	1485
GSBRNA2T00098749001	2	4	7	10	6	4	2	10	1	9	0	2	1	8	6	6	0	2
GSBRNA2T00098750001	236	814	163	440	237	110	225	511	448	203	637	334	862	358	426	452	516	883
GSBRNA2T00098752001	163	82	129	129	72	52	37	95	59	42	63	40	58	35	28	33	83	127
GSBRNA2T00098753001	163	261	142	122	119	87	93	234	151	128	296	402	319	86	94	133	271	296
GSBRNA2T00098754001	65	55	60	52	68	74	63	40	45	42	25	34	28	47	31	68	58	41
GSBRNA2T00098755001	0	0	4	2	4	6	0	3	4	4	120	67	2	5	0	5	347	1
GSBRNA2T00098757001	308	48	268	368	164	197	138	224	189	129	81	192	148	57	92	23	96	167
GSBRNA2T00098758001	4	0	3	6	14	12	12	14	6	2	0	0	0	0	0	0	1	5
GSBRNA2T00098759001	23	4	54	5	3	21	4	6	2	2	4	47	15	1	12	0	6	4
GSBRNA2T00098760001	4	10	17	10	10	1	6	15	4	6	5	24	18	6	4	22	4	25
GSBRNA2T00098761001	2561	32788	3204	2514	6403	7722	9852	12511	10062	6125	24113	20678	31301	20136	18872	20485	28183	20556
GSBRNA2T00098762001	894	2211	959	971	1123	1374	1466	1221	1129	1050	1847	1570	2111	1984	1946	1975	2062	2303
GSBRNA2T00098764001	36	23	36	13	39	87	64	44	34	44	18	59	36	43	82	22	17	6
GSBRNA2T00098765001	0	13	0	0	8	2	10	3	17	2	22	41	54	21	25	22	29	16
GSBRNA2T00098766001	2	0	0	0	0	0	0	0	0	0	0	2	3	0	0	0	0	0
GSBRNA2T00098767001	221	18	149	248	463	392	523	168	133	111	31	14	4	406	348	138	39	144
GSBRNA2T00098772001	376	384	302	411	319	450	410	350	374	366	394	307	311	361	362	316	323	380
GSBRNA2T00098773001	101	145	156	79	172	282	236	211	193	268	132	86	123	182	204	185	153	110
GSBRNA2T00098774001	54	41	46	48	93	112	103	118	122	98	19	95	102	39	28	65	28	56
GSBRNA2T00098775001	66	229	86	52	90	104	142	121	82	61	267	214	185	109	178	142	271	165
GSBRNA2T00098776001	0	0	0	0	0	0	0	0	0	15	0	0	0	0	0	0	0	0
GSBRNA2T00098777001	56	57	37	21	29	24	18	55	61	36	26	79	111	102	137	79	46	129
GSBRNA2T00098778001	22	20	27	30	63	9	46	32	28	25	28	35	2	12	15	5	23	19
ENSRNA049473092	2	32	1	4	6	9	7	4	8	2	27	39	40	12	8	2	12	19
GSBRNA2T00098782001	210	4992	423	263	490	911	1164	1747	1440	577	3699	2367	3518	2402	2973	2015	3627	2004
GSBRNA2T00098783001	635	210	726	655	615	397	622	1038	797	808	126	71	178	136	149	131	150	397
GSBRNA2T00098785001	59	2	26	101	72	35	37	19	31	24	3	0	0	21	24	8	12	22
GSBRNA2T00098786001	639	814	694	784	741	748	746	642	514	1009	740	809	473	666	451	512	934	848
GSBRNA2T00098787001	15	37	8	15	9	2	4	8	12	0	31	39	24	2	7	2	17	12
GSBRNA2T00098788001	1186	4979	1132	812	2197	2524	3357	1718	1487	1475	4357	3461	4584	3279	4444	3387	4539	794
GSBRNA2T00098789001	6	3	8	0	0	3	3	0	1	6	0	6	0	0	0	0	0	2
GSBRNA2T00098790001	487	383	434	426	467	428	422	446	294	244	364	218	251	280	392	210	312	306
GSBRNA2T00098792001	6	3	0	0	1	2	0	2	0	2	0	0	5	0	1	4	0	10
GSBRNA2T00098794001	302	1122	290	347	1063	805	1168	461	393	423	863	484	736	1719	1540	1418	792	680
GSBRNA2T00098795001	0	1	0	0	0	0	0	0	0	4	52	12	0	8	0	0	131	1
GSBRNA2T00098796001	1474	1040	1356	1633	1088	1328	1283	1087	856	785	1015	579	652	1212	1247	964	835	1117
GSBRNA2T00098797001	0	0	0	0	0	0	0	0	0	0	0	0	0	0	0	0	0	0
GSBRNA2T00098798001	0	0	0	0	0	0	0	0	0	0	0	0	0	0	0	0	0	0
GSBRNA2T00098799001	936	1100	870	525	794	688	788	959	884	778	926	1312	1290	758	635	640	817	805
GSBRNA2T00098800001	143	100	119	123	98	112	97	128	130	143	98	163	116	102	77	110	122	115
GSBRNA2T00098803001	2443	646	2525	2084	2166	3107	2544	1920	1661	1991	645	496	428	2346	2792	1899	897	447
GSBRNA2T00098805001	0	0	0	0	0	0	0	0	0	0	0	0	0	0	0	0	0	0
GSBRNA2T00098806001	0	0	0	0	0	0	0	0	0	0	0	0	0	0	0	0	0	0
GSBRNA2T00098808001	2967	1111	2420	1194	1711	1692	1645	3083	2520	2852	1098	233	132	2461	2215	704	1110	639
GSBRNA2T00098811001	666	589	700	743	902	694	1123	1052	880	948	620	329	246	813	950	421	576	611
GSBRNA2T00098812001	2	2	3	0	5	5	0	0	11	3	0	0	2	6	0	0	6	2
GSBRNA2T00098813001	493	990	620	553	561	728	671	623	512	502	740	848	853	800	820	724	983	960
GSBRNA2T00098814001	10	87	38	10	36	57	62	51	32	61	87	207	153	80	68	55	111	50
GSBRNA2T00098816001	3	3	2	4	11	9	8	0	4	14	3	18	11	6	0	14	2	15
GSBRNA2T00098817001	0	0	0	0	0	2	0	0	0	0	0	0	0	0	0	0	0	0
GSBRNA2T00098820001	214	528	309	293	278	407	424	279	212	291	478	500	378	500	450	405	517	505
GSBRNA2T00098821001	22	240	18	24	32	20	49	53	68	29	199	191	162	148	171	152	198	127
GSBRNA2T00098822001	4	3	5	6	0	0	12	5	0	0	9	0	13	0	2	0	0	10
GSBRNA2T00098823001	85	85	94	105	151	152	171	98	115	109	132	139	81	144	168	131	99	113
GSBRNA2T00098824001	6831	2892	8300	8811	6031	5954	5245	8868	7353	9834	2882	4003	2561	4242	3397	3149	3399	6564
GSBRNA2T00098825001	2	0	2	0	0	2	4	4	0	0	2	10	14	2	0	0	2	6
GSBRNA2T00098826001	0	0	0	0	0	0	0	0	0	0	0	0	0	0	0	0	0	0
ENSRNA049473156	0	0	0	0	0	0	0	0	0	0	0	0	0	0	0	0	0	0
GSBRNA2T00098828001	0	0	0	0	0	0	0	0	0	0	0	0	0	0	0	0	0	0
GSBRNA2T00098829001	0	5	0	2	4	9	8	11	11	4	0	0	0	0	0	0	0	8
GSBRNA2T00098830001	41	61	43	30	69	33	61	58	58	78	38	33	51	60	50	58	59	18
GSBRNA2T00098831001	279	287	344	381	451	477	515	318	289	290	220	284	304	380	362	348	212	247
GSBRNA2T00098832001	16	4	8	12	12	35	14	28	12	12	12	30	22	17	6	13	12	20
GSBRNA2T00098834001	1065	14798	1302	1093	1785	2454	3121	4437	3501	2308	11102	6427	10800	5671	5680	5901	10832	6253
GSBRNA2T00098835001	1392	962	1320	1296	1076	1285	1172	1119	874	1047	872	682	589	1084	1130	691	905	1002
GSBRNA2T00098836001	0	0	0	0	0	0	0	0	0	0	0	0	0	0	0	0	2	0
GSBRNA2T00098837001	1	0	0	1	0	1	2	0	0	0	8	0	0	0	0	0	10	0
GSBRNA2T00098838001	0	0	0	0	0	0	0	0	0	0	0	0	0	0	0	0	0	0
GSBRNA2T00098840001	0	10	1	0	1	6	2	3	2	6	3	0	4	2	7	0	0	0
GSBRNA2T00098841001	0	0	0	0	0	0	0	4	0	0	0	0	0	0	0	0	0	0
GSBRNA2T00098842001	8	5	0	0	0	2	14	12	6	0	2	24	7	2	0	0	2	0
GSBRNA2T00098843001	2	0	0	0	9	7	2	0	0	4	0	0	1	4	2	4	3	0
GSBRNA2T00098844001	127	36	55	66	167	152	216	170	162	65	30	69	79	18	39	42	28	90
GSBRNA2T00098845001	26	53	44	70	135	101	107	101	70	89	67	113	87	74	49	89	80	78
GSBRNA2T00098846001	0	0	0	0	0	0	0	0	0	0	0	0	0	0	0	0	0	0
GSBRNA2T00098847001	182	238	206	179	228	204	223	179	176	243	222	193	217	248	277	212	236	226
GSBRNA2T00098848001	182	105	151	195	256	261	319	302	320	361	88	97	86	324	178	94	105	85
GSBRNA2T00098851001	1	0	0	0	4	0	5	2	0	0	0	0	0	0	0	0	0	0
GSBRNA2T00098852001	0	0	18	4	4	2	8	0	1	0	5	2	0	13	8	0	0	0
GSBRNA2T00098853001	3194	1039	3262	3002	2052	2261	2341	3214	2527	2909	1187	372	553	1136	1796	1125	1076	453
GSBRNA2T00098854001	0	0	0	0	0	0	0	0	0	0	0	0	0	0	0	0	0	0
GSBRNA2T00098855001	43	0	29	75	28	26	7	19	16	6	5	0	0	0	1	4	0	0
GSBRNA2T00098856001	9790	308	4308	3897	2958	3948	3894	2139	1261	1948	330	123	32	497	1352	225	265	42
GSBRNA2T00098857001	521	232	539	486	558	570	534	656	519	482	274	175	170	270	269	193	303	372
GSBRNA2T00098858001	66	57	136	102	119	90	80	134	114	188	66	74	81	54	29	62	110	72
GSBRNA2T00098859001	2552	3689	2547	3166	3214	3031	4368	4185	3551	3513	3559	3112	2101	5140	7076	2062	3509	3218
GSBRNA2T00098860001	0	2	0	0	0	4	1	0	6	7	0	0	0	2	0	0	0	0
GSBRNA2T00098861001	17	0	16	11	8	4	6	16	8	10	37	8	2	4	2	6	81	2
GSBRNA2T00098862001	15	9	23	30	20	36	17	8	15	23	4	27	2	3	8	10	11	11
GSBRNA2T00098868001	0	0	0	0	2	0	0	0	0	0	0	0	0	0	0	0	0	0
GSBRNA2T00098869001	0	0	0	0	0	0	0	0	0	0	0	0	0	0	0	0	0	0
GSBRNA2T00098870001	0	0	0	0	0	0	0	0	0	0	0	0	0	0	0	0	0	0
GSBRNA2T00098871001	0	0	0	0	0	0	1	0	0	0	0	0	0	0	0	0	0	0
GSBRNA2T00098872001	0	0	0	0	0	0	0	0	0	0	0	0	0	0	0	0	0	0
GSBRNA2T00098873001	1146	1919	1328	1921	1307	1313	1542	1913	1669	1796	2038	1420	1529	1244	1150	1080	2297	2297
GSBRNA2T00098874001	665	336	588	828	770	829	851	523	488	514	357	281	281	566	399	492	400	381
GSBRNA2T00098875001	0	0	0	0	0	0	0	0	0	0	0	0	1	2	0	0	0	0
GSBRNA2T00098876001	68	88	103	79	59	94	82	47	66	59	66	37	48	68	91	103	46	85
GSBRNA2T00098878001	0	0	0	0	0	0	0	0	0	0	0	0	0	0	0	0	0	0
GSBRNA2T00098879001	400	408	434	521	849	904	828	462	419	595	407	474	343	724	621	623	519	448
GSBRNA2T00098880001	0	0	0	0	0	0	0	0	0	0	0	0	0	0	0	0	0	0
GSBRNA2T00098881001	0	0	0	0	0	9	1	4	4	6	0	0	7	0	0	0	0	4
GSBRNA2T00098884001	1	4	1	0	4	0	0	0	4	0	4	2	6	0	0	0	0	0
GSBRNA2T00098885001	4	20	2	4	6	8	14	5	0	3	11	21	18	10	2	7	14	3
GSBRNA2T00098886001	0	0	0	0	0	0	0	0	0	0	0	0	0	0	0	0	0	0
GSBRNA2T00098887001	0	0	0	0	0	0	0	0	0	0	2	2	0	0	0	0	12	0
GSBRNA2T00098888001	0	8	3	0	0	0	4	0	6	0	0	3	2	8	6	6	10	1
GSBRNA2T00098889001	118	86	113	144	114	158	149	106	136	127	96	60	71	143	102	117	72	98
GSBRNA2T00098890001	157	58	194	141	282	214	244	170	112	193	36	32	41	150	94	78	52	65
ENSRNA049473163	0	0	0	0	0	0	0	0	0	0	0	0	0	4	0	2	0	0
ENSRNA049473151	0	0	0	0	0	0	0	0	0	0	0	0	0	0	0	0	0	0
GSBRNA2T00098895001	24	17	10	34	11	20	22	9	8	36	6	30	8	6	3	13	7	18
GSBRNA2T00098896001	1849	1645	1436	1525	1479	1536	1913	1618	1383	1498	1558	1466	1174	1415	1623	1177	1517	1405
GSBRNA2T00098897001	1323	1584	1380	1314	1697	1806	1774	1041	1100	1862	1283	3848	1926	2355	1727	1723	2177	1777
GSBRNA2T00098898001	784	590	827	737	714	787	843	676	546	698	586	432	598	685	789	515	567	595
GSBRNA2T00098899001	182	345	239	257	214	245	207	250	209	308	298	306	242	249	208	324	468	411
GSBRNA2T00098900001	0	27	7	2	9	4	11	4	6	18	21	37	14	23	4	13	21	24
GSBRNA2T00098901001	111	208	155	142	412	676	549	298	276	357	211	425	333	498	460	459	343	278
GSBRNA2T00098902001	0	0	0	0	0	0	0	0	0	0	0	0	0	0	0	0	0	0
GSBRNA2T00098904001	4	5	17	12	21	24	25	50	26	21	21	16	6	44	38	29	21	34
GSBRNA2T00098905001	0	0	0	0	0	0	0	0	0	0	0	0	0	0	0	0	0	0
GSBRNA2T00098907001	21	16	18	54	19	76	35	20	11	98	47	2	85	0	0	146	61	42
GSBRNA2T00098908001	37	33	15	34	28	44	31	18	18	28	28	62	39	14	35	24	19	36
GSBRNA2T00098909001	199	514	230	228	242	272	328	268	202	253	327	170	362	329	507	456	296	251
GSBRNA2T00098910001	21	36	22	22	50	115	96	20	14	25	20	30	65	47	21	41	32	21
GSBRNA2T00098911001	2	0	0	6	0	2	0	4	0	0	2	1	0	2	0	0	2	0
ENSRNA049448998	0	0	0	0	0	0	6	0	0	0	0	0	0	0	0	0	0	0
GSBRNA2T00098912001	140	169	135	146	157	126	186	105	90	132	127	117	139	130	124	101	142	176
GSBRNA2T00098913001	157	118	136	189	180	186	257	167	128	172	152	103	99	252	222	167	130	143
ENSRNA049473065	0	0	0	0	0	0	0	0	0	0	0	0	0	0	0	0	0	0
ENSRNA049473037	0	0	0	0	0	0	0	0	0	0	0	0	0	0	0	0	0	0
GSBRNA2T00098914001	0	0	0	0	0	0	0	0	0	0	0	0	0	0	0	0	0	0
GSBRNA2T00098915001	0	0	0	0	0	0	0	0	0	0	0	0	0	0	0	0	0	0
GSBRNA2T00098916001	0	0	0	0	0	0	0	0	0	0	0	0	0	0	0	0	0	0
GSBRNA2T00098917001	0	0	0	0	0	0	0	0	3	0	0	2	6	0	1	0	0	0
GSBRNA2T00098918001	0	0	0	0	0	0	0	0	0	0	0	0	0	0	0	0	0	0
GSBRNA2T00098919001	2	12	5	5	10	10	6	4	4	2	12	8	12	8	6	8	5	4
GSBRNA2T00098920001	0	0	0	0	0	0	0	0	0	0	0	0	0	0	0	0	0	0
GSBRNA2T00098921001	1	0	0	0	1	0	2	0	0	13	0	0	0	0	0	0	0	0
GSBRNA2T00098922001	0	0	0	0	0	0	0	0	0	0	0	0	0	0	0	0	0	0
GSBRNA2T00098923001	388	87	295	419	380	291	357	359	342	312	136	121	80	109	124	156	132	118
GSBRNA2T00098924001	2	0	2	3	7	0	2	1	0	5	2	0	0	2	0	0	0	4
GSBRNA2T00098925001	0	0	0	0	0	0	0	0	0	0	0	0	0	0	0	0	0	0
GSBRNA2T00098926001	4	6	6	4	0	4	14	5	2	8	5	24	16	7	24	8	1	6
GSBRNA2T00098927001	708	826	721	631	581	863	925	546	412	450	774	444	636	714	1011	658	722	908
GSBRNA2T00098929001	6	0	10	10	12	6	7	18	16	6	1	0	0	0	1	0	2	2
GSBRNA2T00098930001	0	0	0	0	0	0	0	0	2	0	0	0	0	0	0	0	0	0
GSBRNA2T00098931001	0	4	0	4	3	6	2	0	2	5	2	10	6	1	4	6	2	6
GSBRNA2T00098932001	0	3	1	0	0	0	0	0	0	2	11	0	0	0	0	0	0	4
GSBRNA2T00098933001	533	337	437	522	494	452	548	1011	727	802	479	278	235	456	473	307	676	410
GSBRNA2T00098934001	167	264	163	198	176	162	125	201	121	251	223	247	157	264	183	198	202	208
GSBRNA2T00098935001	0	0	0	0	0	0	0	0	0	0	0	0	0	0	0	0	0	0
GSBRNA2T00098936001	109	183	95	119	91	60	113	106	52	60	175	58	115	80	128	98	148	155
GSBRNA2T00098937001	580	214	614	530	654	602	611	548	386	470	281	202	225	430	514	366	251	224
GSBRNA2T00098938001	0	0	0	0	2	0	0	2	0	3	0	0	0	0	0	0	0	0
GSBRNA2T00098939001	252	406	276	276	317	234	337	268	287	298	454	278	323	363	343	310	359	437
GSBRNA2T00098940001	1226	1439	1051	1186	1020	852	1221	1185	877	946	1105	874	1169	971	1124	770	1038	1334
GSBRNA2T00098941001	700	561	599	711	799	954	885	581	458	542	553	547	394	737	804	713	473	621
GSBRNA2T00098942001	497	721	472	447	445	426	690	476	271	199	563	64	288	274	905	340	154	296
GSBRNA2T00098943001	202	137	143	173	125	145	170	178	194	138	115	167	113	122	95	74	170	160
GSBRNA2T00098944001	20	43	38	18	21	16	38	30	41	41	47	88	37	40	12	29	52	37
GSBRNA2T00098945001	2	0	0	0	4	2	2	1	2	0	2	3	3	0	2	4	2	0
GSBRNA2T00098946001	0	0	0	0	0	2	0	0	0	0	0	0	0	0	0	2	0	0
GSBRNA2T00098947001	910	339	969	966	875	1010	1241	992	809	1036	257	212	182	592	766	632	342	169
GSBRNA2T00098948001	0	0	0	0	0	3	0	0	0	0	0	0	2	2	6	8	0	1
GSBRNA2T00098949001	224	314	272	239	230	169	201	227	285	299	269	476	261	179	130	221	359	351
GSBRNA2T00098950001	1098	854	1106	1275	892	1256	1079	949	783	845	717	514	633	1011	916	901	715	720
GSBRNA2T00098951001	0	0	0	0	0	2	0	0	0	0	0	0	0	0	0	0	0	0
GSBRNA2T00098953001	3048	1635	2390	3027	2020	1972	2237	2273	1793	1783	1326	978	1031	2182	2424	1269	1204	1633
GSBRNA2T00098954001	0	8	4	5	0	6	2	0	0	0	0	0	0	0	0	2	0	1
GSBRNA2T00098955001	52	93	48	64	49	44	58	55	95	75	72	137	114	44	41	48	93	102
GSBRNA2T00098956001	281	631	325	369	476	434	533	548	422	428	531	514	412	671	690	635	604	560
GSBRNA2T00098958001	0	2	0	0	1	0	2	0	8	2	0	0	6	1	0	2	4	2
GSBRNA2T00098959001	0	0	0	0	0	0	0	1	6	0	0	0	4	0	0	0	0	6
GSBRNA2T00098960001	0	0	0	0	6	9	2	0	0	1	0	0	0	3	2	0	0	2
GSBRNA2T00098961001	1287	1055	1207	1239	1034	1126	1274	1261	942	1077	1018	609	739	888	1067	708	755	819
GSBRNA2T00098962001	0	0	0	0	0	0	2	0	0	0	1	0	0	0	0	2	0	0
GSBRNA2T00098963001	680	456	536	875	508	622	624	654	419	374	424	280	393	482	774	557	441	340
GSBRNA2T00098965001	0	0	0	0	0	0	0	0	0	0	0	2	0	2	0	0	0	0
GSBRNA2T00098968001	610	180	431	902	859	663	849	551	487	494	387	97	65	171	268	35	451	261
GSBRNA2T00098969001	156	377	164	180	135	197	148	222	207	234	298	373	343	249	205	241	313	289
GSBRNA2T00098970001	416	169	469	291	241	114	165	220	130	181	164	215	220	88	110	44	109	130
GSBRNA2T00098971001	231	253	167	222	427	456	472	192	210	289	221	317	255	467	422	488	273	204
GSBRNA2T00098972001	0	0	0	0	0	0	0	0	0	0	0	0	0	0	0	0	0	0
GSBRNA2T00098973001	29	30	44	17	59	41	83	35	23	21	60	10	25	49	97	79	15	34
GSBRNA2T00098974001	154	216	173	169	352	385	377	162	142	217	206	211	178	500	460	569	222	199
GSBRNA2T00098975001	196	551	246	231	428	447	487	322	244	298	439	525	461	720	512	600	497	536
GSBRNA2T00098976001	0	0	0	0	0	0	0	0	0	0	0	0	0	0	0	0	1	1
GSBRNA2T00098977001	0	0	0	0	0	0	0	0	0	0	0	0	0	0	0	0	0	0
GSBRNA2T00098978001	0	0	0	0	0	0	0	0	0	0	0	0	0	2	0	0	0	0
GSBRNA2T00098979001	0	0	0	0	0	0	0	0	0	0	1	0	0	0	0	0	0	0
GSBRNA2T00098980001	0	0	0	0	0	0	0	0	4	0	0	0	0	0	0	0	0	1
GSBRNA2T00098981001	5	0	4	3	6	10	15	7	2	22	0	0	4	2	0	10	2	4
GSBRNA2T00098982001	306	174	256	287	440	336	327	267	237	335	189	156	114	440	361	292	205	262
GSBRNA2T00098983001	0	0	0	0	0	0	0	0	0	0	0	0	0	0	0	0	0	0
GSBRNA2T00098984001	143	216	100	123	142	147	169	144	91	148	188	301	296	229	191	260	270	229
GSBRNA2T00098985001	0	0	0	0	0	0	0	0	0	0	0	0	0	0	0	0	0	0
GSBRNA2T00098986001	575	13	496	529	273	449	297	328	243	245	38	35	29	52	39	46	48	49
GSBRNA2T00098987001	81	63	84	65	91	94	79	84	75	93	38	39	41	51	46	37	54	45
GSBRNA2T00098988001	43	555	52	27	85	114	139	140	74	123	461	348	450	396	301	332	513	205
GSBRNA2T00098990001	3	2	2	0	0	2	2	4	8	2	2	2	4	5	3	0	0	6
GSBRNA2T00098991001	21	25	36	34	37	28	31	36	23	31	17	20	28	40	16	20	38	26
GSBRNA2T00098992001	0	12	8	0	8	2	2	11	2	0	8	1	0	8	22	6	3	0
GSBRNA2T00098993001	311	269	258	341	212	375	302	231	162	238	257	232	189	267	267	225	221	237
GSBRNA2T00098994001	0	0	0	0	0	0	0	0	0	0	0	0	0	0	0	0	0	0
GSBRNA2T00098995001	0	0	0	0	0	0	0	0	0	0	0	0	0	0	0	0	0	0
GSBRNA2T00098997001	600	93	591	380	421	580	387	358	310	374	133	131	135	450	358	279	152	75
GSBRNA2T00098998001	216	362	165	187	457	368	361	146	124	130	320	325	307	443	179	518	342	932
GSBRNA2T00098999001	60	26	51	48	71	89	58	59	69	93	18	29	33	100	70	88	40	21
GSBRNA2T00099000001	759	322	594	736	1023	945	1043	724	612	673	337	262	204	604	626	444	341	324
GSBRNA2T00099001001	221	51	255	260	458	348	486	292	235	409	43	15	42	189	163	214	54	45
GSBRNA2T00099003001	0	0	0	0	0	0	0	0	0	0	0	0	0	0	0	0	0	0
GSBRNA2T00099004001	0	0	0	0	1	0	0	0	0	1	0	0	0	0	0	0	0	0
ENSRNA049473131	0	0	0	0	0	3	0	0	0	0	0	0	0	0	0	0	0	0
GSBRNA2T00099005001	0	0	0	0	0	0	0	0	0	0	0	0	0	0	0	0	0	0
GSBRNA2T00099006001	115	213	154	82	117	161	163	131	80	129	186	151	149	152	142	144	212	209
GSBRNA2T00099007001	326	353	340	310	269	285	360	250	157	217	298	325	329	248	227	223	311	305
GSBRNA2T00099008001	625	9979	1004	779	2058	2438	3415	3337	2979	2625	7615	8745	9992	5391	4852	5358	8641	5962
GSBRNA2T00099009001	0	0	0	0	0	0	0	0	0	0	0	0	0	0	0	0	0	0
GSBRNA2T00099010001	278	224	355	321	324	383	456	300	234	414	238	171	169	312	255	325	259	246
GSBRNA2T00099011001	13	0	23	12	23	11	20	11	20	27	84	32	7	2	10	4	248	4
GSBRNA2T00099013001	303	12	252	175	54	52	45	107	61	90	109	2	0	10	9	2	89	3
GSBRNA2T00099014001	1862	1412	1655	1676	1340	1620	1607	1419	1121	1214	1296	956	906	1230	1266	927	1137	1255
ENSRNA049448990	0	0	0	0	0	0	0	0	0	0	0	0	0	0	0	0	0	0
ENSRNA049448856	0	0	0	0	0	0	0	0	0	0	0	0	0	0	0	0	0	0
GSBRNA2T00099015001	368	1216	459	704	1075	922	1416	3263	2979	3274	735	737	1678	2362	1939	2113	1015	2699
GSBRNA2T00099016001	89	324	134	226	362	326	502	972	1097	1133	166	366	476	850	592	839	353	912
GSBRNA2T00099017001	9899	3427	7277	9242	3564	3928	3714	6407	4739	3479	3346	2243	2385	2267	2541	2259	2849	2756
GSBRNA2T00099018001	197	360	294	212	305	343	385	302	269	254	337	268	277	274	392	314	282	360
GSBRNA2T00099019001	218	51	138	144	268	242	133	137	141	90	55	41	56	190	159	98	45	38
GSBRNA2T00099020001	509	744	441	381	482	669	747	475	362	311	621	488	516	737	910	586	614	611
GSBRNA2T00099021001	38	147	63	59	67	101	63	32	29	52	126	119	110	105	152	83	109	70
GSBRNA2T00099022001	0	0	0	0	4	4	4	0	0	0	0	0	0	24	24	7	0	0
GSBRNA2T00099023001	650	26	484	387	325	362	286	166	206	116	13	16	10	72	122	44	5	25
GSBRNA2T00099024001	0	0	0	0	0	0	0	0	0	0	0	0	0	0	0	0	0	0
GSBRNA2T00099025001	0	0	0	0	0	0	0	0	0	0	0	0	0	0	0	0	0	0
GSBRNA2T00099026001	0	0	0	0	0	0	0	0	0	0	0	0	0	0	0	0	0	0
GSBRNA2T00099027001	234	218	220	253	241	289	259	262	218	362	189	161	149	213	243	212	233	192
GSBRNA2T00099028001	86	109	84	69	99	119	143	165	99	79	72	170	93	129	88	116	142	108
GSBRNA2T00099029001	212	107	214	435	448	477	378	350	328	465	92	67	80	599	489	461	133	344
GSBRNA2T00099030001	2	38	0	2	15	4	1	5	8	2	49	149	103	23	48	36	65	22
GSBRNA2T00099031001	0	0	0	0	0	0	0	0	0	0	0	0	0	0	0	0	0	0
GSBRNA2T00099032001	0	4	0	7	0	0	2	2	0	8	229	95	0	7	2	2	530	10
GSBRNA2T00099033001	20	4	15	0	5	2	2	13	12	8	2	17	1	4	13	2	16	9
GSBRNA2T00099034001	568	805	648	679	570	574	463	469	415	450	832	848	748	800	526	594	1070	1075
GSBRNA2T00099035001	0	0	0	0	0	2	0	0	0	0	0	0	0	0	0	0	0	0
GSBRNA2T00099036001	0	0	0	0	0	2	0	0	0	0	0	0	0	1	0	0	0	0
GSBRNA2T00099037001	0	1	0	0	0	2	0	0	0	0	1	0	0	0	0	0	0	0
GSBRNA2T00099038001	597	158	712	485	535	944	694	493	376	438	143	69	71	563	758	557	105	39
GSBRNA2T00099039001	1057	836	989	954	1026	1292	1282	866	813	917	855	873	717	1396	1376	1129	1042	836
GSBRNA2T00099040001	145	471	140	237	233	226	232	210	167	211	447	296	349	308	264	288	471	380
GSBRNA2T00099041001	24	108	41	61	56	45	40	35	69	61	88	98	65	47	60	76	95	153
GSBRNA2T00099042001	0	0	0	0	0	0	0	0	0	0	0	6	0	0	0	0	2	0
GSBRNA2T00099043001	0	0	0	0	0	0	0	0	0	0	0	0	0	0	0	0	0	0
GSBRNA2T00099045001	95	207	104	301	462	497	509	310	239	446	176	85	182	498	602	446	279	169
GSBRNA2T00099046001	1481	3210	1468	2127	1643	1577	1751	1985	1810	1940	2716	2819	2578	2633	2532	2004	3138	3057
GSBRNA2T00099047001	91	19	52	83	85	90	58	34	44	32	14	29	25	34	17	20	28	32
GSBRNA2T00099048001	1127	448	887	1265	1217	1156	1000	589	459	322	465	274	375	560	434	486	380	701
GSBRNA2T00099049001	322	1694	395	272	622	710	904	1126	905	830	1464	1925	1690	1338	1040	1306	1567	1699
ENSRNA049448982	0	0	0	0	0	0	0	0	0	0	0	0	0	0	0	0	0	0
GSBRNA2T00099050001	2297	993	2271	1822	1985	2673	2055	1704	1528	2154	991	869	723	2434	2269	2095	1308	738
GSBRNA2T00099051001	665	552	716	696	552	527	632	584	435	562	546	403	366	555	647	447	451	451
GSBRNA2T00099052001	0	0	0	0	0	0	0	0	0	0	0	0	0	0	0	0	0	0
GSBRNA2T00099053001	231	530	386	243	260	278	301	460	420	487	512	423	338	256	306	252	476	378
GSBRNA2T00099054001	38	121	46	18	77	66	102	172	132	91	454	317	151	205	146	297	1255	149
GSBRNA2T00099057001	90	157	119	86	116	114	105	83	126	155	133	213	150	164	154	88	170	138
GSBRNA2T00099058001	611	1052	565	613	458	439	528	596	476	479	843	670	572	765	845	631	718	975
ENSRNA049448974	0	0	0	0	0	0	0	0	0	0	0	0	0	0	0	0	0	0
GSBRNA2T00099059001	0	0	0	1	0	4	0	2	0	1	2	1	0	0	1	0	5	0
GSBRNA2T00099060001	382	397	274	298	370	337	402	310	294	336	465	414	411	423	352	386	409	440
GSBRNA2T00099061001	5	25	11	12	11	9	14	7	8	32	36	49	51	5	2	17	37	10
GSBRNA2T00099062001	142	20	145	136	96	97	103	155	109	77	30	4	4	72	73	14	33	35
GSBRNA2T00099063001	160	357	251	185	300	404	366	385	283	364	326	244	337	453	461	381	339	238
GSBRNA2T00099064001	615	812	701	625	712	738	962	860	646	696	647	324	523	499	653	649	591	354
GSBRNA2T00099065001	727	557	675	763	895	945	1126	828	713	648	490	607	411	747	612	549	654	630
GSBRNA2T00099066001	345	236	245	308	270	353	385	254	248	290	192	198	179	235	282	263	227	222
GSBRNA2T00099067001	6	4	10	2	19	35	12	3	2	21	3	15	13	12	8	2	1	2
GSBRNA2T00099068001	34	82	28	10	52	40	66	38	37	30	61	201	222	65	85	32	53	35
GSBRNA2T00099069001	0	0	0	0	2	0	0	0	0	0	0	0	0	0	0	0	0	0
GSBRNA2T00099070001	0	0	0	1	0	2	0	0	0	0	0	0	0	0	0	0	0	0
GSBRNA2T00099071001	1233	1034	1205	2335	2752	1721	2457	2051	1678	1738	946	844	891	1630	1376	1431	935	1110
GSBRNA2T00099072001	47	142	86	86	165	207	192	71	77	110	158	266	192	219	156	234	133	179
GSBRNA2T00099073001	14	16	46	13	14	20	25	30	38	37	6	130	11	6	6	6	19	21
GSBRNA2T00099075001	4	13	0	2	0	0	0	12	2	4	4	16	12	2	0	0	11	7
GSBRNA2T00099076001	7	53	6	13	24	32	27	20	12	29	32	80	36	8	18	12	19	14
GSBRNA2T00099077001	0	0	0	0	0	0	0	0	0	0	0	0	0	0	0	0	0	0
GSBRNA2T00099078001	0	0	0	0	0	0	1	0	4	0	0	0	0	11	14	4	0	0
GSBRNA2T00099079001	754	352	713	564	542	560	662	771	592	693	353	274	227	372	478	259	380	255
GSBRNA2T00099080001	563	499	572	539	501	523	478	443	435	514	387	332	301	432	454	410	559	417
GSBRNA2T00099081001	35	96	51	52	76	71	71	73	77	109	127	78	83	101	43	111	124	133
GSBRNA2T00099082001	1386	1001	974	1410	1705	774	1837	2058	1581	1331	2175	301	221	221	287	217	2018	819
GSBRNA2T00099083001	0	0	0	1	0	0	0	0	0	0	0	0	0	0	0	0	4	0
GSBRNA2T00099084001	0	6	0	0	0	0	2	0	0	0	50	7	0	0	0	0	166	4
GSBRNA2T00099086001	1266	875	1114	1236	800	808	893	1112	799	1028	837	558	503	657	730	573	631	560
GSBRNA2T00099088001	1795	898	1842	1591	1347	1860	1581	1620	1411	1516	804	491	678	1554	1590	1251	960	683
GSBRNA2T00099089001	1	0	0	0	3	0	0	0	4	0	0	0	0	0	8	0	0	4
GSBRNA2T00099090001	0	0	0	0	2	0	0	0	0	0	0	0	0	0	0	0	0	0
ENSRNA049448869	0	0	0	0	0	0	0	0	0	0	0	0	0	0	0	0	0	0
GSBRNA2T00099091001	0	0	0	0	0	0	0	0	0	0	0	0	0	0	0	0	0	0
GSBRNA2T00099092001	4	0	0	0	0	4	2	0	0	0	0	0	0	0	0	0	2	1
GSBRNA2T00099093001	558	306	469	567	575	725	680	573	576	479	412	175	191	733	1151	600	361	290
GSBRNA2T00099094001	446	365	462	669	453	553	497	513	500	561	401	300	419	572	556	530	507	426
GSBRNA2T00099095001	1093	20576	1743	3003	6496	7573	9618	12027	10726	8599	15329	4437	25362	18293	12348	17490	21023	24576
GSBRNA2T00099097001	201	109	189	497	294	314	175	214	207	273	114	82	142	156	163	150	217	179
GSBRNA2T00099099001	35	9	35	13	16	4	12	49	32	35	20	24	7	30	21	12	14	13
GSBRNA2T00099100001	404	825	417	277	397	369	352	180	100	291	533	451	549	529	285	487	559	582
GSBRNA2T00099101001	470	641	527	540	574	811	660	1129	1152	1198	590	104	309	533	440	405	481	548
GSBRNA2T00099102001	402	366	327	407	542	504	683	325	294	416	399	583	465	693	645	587	500	520
GSBRNA2T00099103001	0	0	0	0	0	0	0	0	0	0	0	0	0	0	0	0	0	0
GSBRNA2T00099104001	0	0	0	0	0	0	0	0	0	0	0	0	0	0	2	0	0	0
GSBRNA2T00099105001	0	10	0	0	0	0	2	7	2	2	6	43	126	31	6	5	21	16
GSBRNA2T00099107001	0	26	4	5	0	14	7	8	5	2	8	27	41	11	12	14	28	41
GSBRNA2T00099108001	0	0	0	0	0	0	0	0	0	0	0	0	0	0	0	0	0	0
GSBRNA2T00099109001	245	382	229	254	175	176	211	228	154	174	387	389	276	223	160	170	354	520
GSBRNA2T00099110001	126	141	111	199	154	258	151	144	142	178	141	189	187	303	296	319	229	152
GSBRNA2T00099111001	193	7	187	97	19	43	36	82	39	23	11	0	0	5	0	2	19	10
GSBRNA2T00099113001	1165	298	1158	752	774	1036	1016	878	722	747	285	206	183	655	1201	583	271	128
GSBRNA2T00099114001	120	47	103	112	134	139	110	157	114	159	67	66	56	129	102	154	48	61
GSBRNA2T00099116001	835	730	786	807	1299	953	1403	834	685	617	720	455	681	1063	1241	935	592	747
GSBRNA2T00099117001	0	0	0	0	1	1	0	0	0	0	0	0	0	0	0	0	0	0
GSBRNA2T00099118001	0	0	0	2	0	0	0	0	5	4	2	0	0	2	5	6	0	0
GSBRNA2T00099119001	0	0	0	0	0	0	0	0	0	0	0	0	2	0	0	0	0	0
GSBRNA2T00099120001	37	176	56	48	70	143	94	98	113	112	119	269	306	130	121	142	121	113
GSBRNA2T00099121001	159	4	147	163	90	73	58	75	60	104	3	0	2	11	20	9	2	5
ENSRNA049473146	0	0	0	0	0	0	0	0	0	0	0	0	0	0	0	0	0	0
GSBRNA2T00099122001	1909	1015	1675	1703	2020	1639	1964	1487	1188	1307	936	837	910	1567	1657	1466	989	1051
GSBRNA2T00099123001	194	307	258	150	210	212	232	395	266	220	255	346	172	268	267	294	226	181
GSBRNA2T00099124001	0	0	0	0	0	0	0	0	0	0	0	0	0	0	0	0	0	0
GSBRNA2T00099125001	0	0	0	0	0	0	2	0	0	0	0	0	0	0	0	0	0	0
GSBRNA2T00099126001	1182	8860	1571	1153	2331	2738	3638	4044	3225	2443	7250	5777	8100	6252	7780	5579	7324	4898
GSBRNA2T00099127001	2639	1981	2357	2174	2097	2164	2526	2006	1573	1556	1866	1013	1341	1702	2819	1299	1502	1206
GSBRNA2T00099128001	55840	25975	47925	46222	18571	22469	24007	42837	32784	30171	18632	22476	34743	7084	7183	4883	17736	9960
GSBRNA2T00099129001	19453	26775	20429	22264	15318	13964	20025	36765	27038	27248	26999	5554	7605	9357	12483	5061	24018	21583
GSBRNA2T00099130001	6	14	9	11	16	20	32	22	18	22	15	32	24	6	8	8	17	15
GSBRNA2T00099131001	122	376	117	119	75	72	67	432	306	201	246	381	205	179	148	154	245	442
GSBRNA2T00099132001	4	44	0	8	29	9	20	41	9	25	32	105	56	32	28	34	39	68
GSBRNA2T00099133001	130	432	149	159	179	128	170	256	257	196	287	450	476	321	272	303	375	301
GSBRNA2T00099134001	0	4	0	0	4	4	5	0	0	2	0	0	0	0	3	4	5	2
GSBRNA2T00099135001	133	161	68	87	43	40	57	46	66	52	126	71	104	68	91	79	64	163
GSBRNA2T00099136001	1682	1383	1566	1957	2403	2528	2497	1485	1083	1470	1209	982	1043	2138	2048	1704	1341	1376
GSBRNA2T00099137001	0	0	0	0	0	0	0	0	0	0	0	1	0	0	0	0	0	0
GSBRNA2T00099138001	1	2	2	0	0	0	2	0	4	0	112	90	1	4	8	1	358	2
GSBRNA2T00099139001	363	1139	337	337	428	459	356	468	324	330	1058	502	1059	567	615	642	967	1001
GSBRNA2T00099140001	173	264	177	270	242	288	273	159	155	249	395	121	230	208	158	211	352	406
GSBRNA2T00099141001	1994	902	2029	2467	1979	2185	1850	1844	1491	1785	966	623	598	1330	1491	1000	1158	869
GSBRNA2T00099143001	0	0	0	0	0	0	0	0	0	0	0	0	0	0	0	0	0	0
GSBRNA2T00099144001	73	18	132	49	51	61	83	99	67	101	4	11	9	59	70	48	13	11
GSBRNA2T00099145001	219	606	345	250	1010	877	1036	482	424	533	477	503	582	974	688	761	546	372
ENSRNA049448877	0	0	0	0	0	0	0	0	0	0	0	0	0	0	0	0	0	0
GSBRNA2T00099146001	404	297	402	465	1118	1113	1174	357	298	367	298	270	413	1252	1122	1100	400	388
GSBRNA2T00099147001	315	516	425	568	557	615	694	524	507	624	523	364	379	463	431	387	536	520
GSBRNA2T00099149001	0	0	0	0	0	0	0	0	0	0	0	0	0	0	0	0	0	0
GSBRNA2T00099151001	0	0	0	0	0	0	0	0	0	0	0	0	0	0	0	0	0	0
GSBRNA2T00099152001	996	609	941	1016	1031	1171	1243	1040	852	1052	679	709	563	1048	943	1059	765	601
GSBRNA2T00099153001	31	426	58	117	82	68	133	115	80	76	715	1871	814	505	236	480	845	313
GSBRNA2T00099154001	0	0	0	0	0	0	0	0	0	0	0	0	0	0	0	0	0	0
GSBRNA2T00099155001	0	0	0	5	15	7	6	20	5	1	1	6	3	3	2	6	1	2
GSBRNA2T00099156001	480	2901	661	524	785	1036	1172	1209	1046	767	2433	2981	2992	2304	2044	2250	2801	2398
GSBRNA2T00099157001	1049	632	977	867	862	980	1175	886	850	1158	514	486	460	655	745	674	540	443
GSBRNA2T00099158001	8	2	18	29	13	26	17	22	27	24	15	0	6	4	2	0	13	0
GSBRNA2T00099159001	388	613	342	419	482	374	553	488	311	233	438	153	272	254	363	239	317	337
GSBRNA2T00099160001	3	0	1	2	9	12	12	3	0	2	0	2	0	2	0	6	0	8
GSBRNA2T00099161001	370	1534	545	543	481	542	589	525	418	722	1404	726	1009	888	876	703	1061	1985
GSBRNA2T00099162001	69	90	93	180	199	196	198	222	170	143	90	6	14	44	107	20	73	41
GSBRNA2T00099163001	18	24	34	12	16	16	18	23	21	26	22	40	30	17	15	10	28	34
GSBRNA2T00099164001	379	493	417	438	353	448	425	396	379	413	600	311	394	372	441	369	469	457
GSBRNA2T00099166001	9	174	20	50	33	25	37	58	36	42	188	131	125	46	27	58	194	148
GSBRNA2T00099167001	0	0	0	0	0	0	0	0	0	0	0	0	0	0	0	4	0	0
GSBRNA2T00099168001	12	11	30	47	27	19	33	45	21	40	10	11	6	24	24	6	9	19
GSBRNA2T00099169001	0	0	0	0	0	0	0	0	0	0	1	0	1	0	0	0	0	0
GSBRNA2T00099170001	2	2	0	1	2	8	2	0	0	2	0	1	0	1	7	1	0	0
GSBRNA2T00099171001	1104	1009	1008	1025	815	860	867	1028	704	872	726	402	458	555	763	480	509	630
GSBRNA2T00099172001	0	0	0	0	0	0	0	6	4	0	0	0	0	6	0	0	0	0
GSBRNA2T00099173001	2	0	0	0	0	0	2	1	0	4	6	17	8	8	1	0	6	2
GSBRNA2T00099174001	62	1	55	16	11	2	22	33	25	48	2	64	11	7	7	1	14	13
GSBRNA2T00099175001	0	3	0	0	4	6	2	4	0	0	7	19	7	0	2	4	10	0
GSBRNA2T00099176001	7	6	24	20	16	56	33	21	18	5	35	6	6	16	28	49	4	4
GSBRNA2T00099177001	504	218	712	580	502	636	467	522	508	644	223	226	136	609	462	496	240	136
GSBRNA2T00099178001	111	148	165	67	73	114	83	148	75	110	105	261	100	149	101	207	146	137
GSBRNA2T00099179001	29	70	61	27	53	76	100	59	19	51	50	38	77	34	32	27	59	52
GSBRNA2T00099180001	4	2	3	2	4	5	0	5	2	5	0	0	2	0	2	5	0	4
GSBRNA2T00099181001	0	0	0	0	0	0	0	0	0	0	0	0	0	0	0	0	0	0
GSBRNA2T00099182001	1	0	0	4	0	0	6	0	0	0	0	0	0	0	0	2	0	0
GSBRNA2T00099183001	22	8	13	91	80	48	38	75	53	23	20	0	16	5	25	4	2	12
GSBRNA2T00099184001	0	23	4	5	16	10	22	7	16	13	30	0	36	39	31	21	26	36
GSBRNA2T00099185001	76	207	133	238	276	525	378	222	167	217	201	0	160	498	339	510	250	242
GSBRNA2T00099186001	195	518	301	762	925	956	1148	459	403	449	432	0	394	1009	1024	871	478	502
GSBRNA2T00099187001	51	2074	145	258	151	27	75	64	92	52	580	2	1028	1073	309	958	682	1362
GSBRNA2T00099188001	4	27	12	45	58	25	38	25	38	26	13	0	19	18	18	34	37	22
GSBRNA2T00099189001	21	111	26	88	80	88	124	80	58	61	83	0	74	63	83	68	77	94
GSBRNA2T00099190001	30	239	49	214	199	133	213	150	107	147	167	0	243	222	152	183	253	243
GSBRNA2T00099191001	46	81	56	205	127	147	100	92	54	95	65	1	55	65	93	47	56	77
GSBRNA2T00099193001	7	67	8	20	23	33	45	39	20	39	62	1	133	59	56	58	80	91
GSBRNA2T00099194001	230	931	369	790	619	774	842	634	384	624	925	122	575	692	878	681	854	626
GSBRNA2T00099195001	463	314	520	368	499	568	509	1116	853	876	381	41	110	757	594	248	445	198
GSBRNA2T00099198001	120	107	131	106	118	129	121	113	79	86	81	156	74	49	80	49	89	120
GSBRNA2T00099200001	4	12	13	15	25	18	17	39	9	33	16	13	7	12	17	0	46	13
GSBRNA2T00099201001	492	394	604	529	359	417	373	445	409	393	317	709	359	380	569	311	376	278
GSBRNA2T00099202001	457	196	317	164	185	164	108	211	142	213	180	613	143	169	112	134	130	125
GSBRNA2T00099203001	1103	751	1118	1305	1348	1442	1572	1420	1218	1173	634	307	577	976	1114	1055	633	629
GSBRNA2T00099204001	231	581	236	195	333	466	530	384	282	266	486	205	293	332	576	386	355	200
GSBRNA2T00099205001	129	198	151	113	165	237	288	137	74	84	231	46	97	204	332	87	116	108
GSBRNA2T00099206001	1031	19	882	782	1180	747	1277	78	51	452	39	5	382	561	703	20	30	25
ENSRNA049473073	3	0	0	3	0	8	3	6	8	6	0	0	0	3	2	0	0	2
ENSRNA049473081	0	0	0	3	2	3	4	2	0	5	0	0	0	6	2	4	0	0
GSBRNA2T00099207001	363	1839	445	324	509	462	670	967	678	654	1422	1306	1473	1034	1200	1182	1302	1130
GSBRNA2T00099208001	40	107	50	28	93	107	103	137	50	51	81	167	105	89	91	105	101	91
GSBRNA2T00099209001	369	276	359	338	512	434	585	397	330	347	284	203	206	402	452	503	261	233
GSBRNA2T00099210001	0	2	2	0	4	4	1	8	7	8	2	10	10	4	2	4	7	4
GSBRNA2T00099211001	632	370	699	357	263	274	227	369	434	279	409	954	450	304	279	331	387	522
GSBRNA2T00099213001	36	50	49	71	41	60	67	94	36	73	37	31	30	65	49	103	51	72
GSBRNA2T00099214001	439	2265	661	622	1326	1073	1498	1500	1389	2022	1797	2381	1909	2920	2092	1941	2496	1739
GSBRNA2T00099215001	16	0	4	4	2	3	2	10	4	5	0	0	0	2	1	0	0	0
ENSRNA049448882	0	0	0	0	0	0	0	0	0	0	0	0	0	0	0	0	0	0
GSBRNA2T00099216001	2294	1960	2107	2076	1713	1949	1865	1965	1650	1884	1828	1376	1316	1380	1583	1296	1763	1409
GSBRNA2T00099217001	1784	1817	1631	3675	3400	2748	3494	1623	1303	1926	1976	1326	1240	3083	2925	3544	1722	2180
GSBRNA2T00099218001	0	0	0	0	4	6	0	0	0	0	0	0	0	6	1	12	0	1
ENSRNA049448888	0	0	0	0	0	0	0	4	0	0	0	0	0	0	0	0	0	0
GSBRNA2T00099219001	698	394	731	413	450	569	577	407	320	409	361	607	325	604	667	591	418	354
GSBRNA2T00099220001	487	279	448	384	308	521	294	431	291	346	306	616	4	528	617	466	440	350
GSBRNA2T00099221001	0	0	0	0	0	0	0	0	0	0	0	0	0	0	0	0	0	0
GSBRNA2T00099222001	0	0	0	0	0	0	2	0	0	0	0	0	0	0	0	0	0	0
GSBRNA2T00099223001	0	0	0	0	0	0	0	0	0	0	0	0	0	0	0	0	0	0
GSBRNA2T00099224001	5	0	0	0	0	0	0	0	0	0	0	0	0	0	0	3	0	2
GSBRNA2T00099225001	0	0	0	3	2	0	2	1	3	0	0	0	0	0	0	0	0	2
GSBRNA2T00099227001	528	409	454	608	596	921	848	544	543	554	394	391	278	400	285	426	477	351
GSBRNA2T00099228001	59	135	55	57	50	78	68	73	60	25	176	97	95	54	65	37	96	142
GSBRNA2T00099229001	969	11709	1223	959	2738	3075	3802	4312	3407	2875	8441	7576	11377	7533	5711	7061	9071	8975
GSBRNA2T00099231001	2	20	0	0	27	12	8	2	2	19	18	42	36	37	22	43	30	27
GSBRNA2T00099232001	4	38	7	6	5	0	12	10	0	2	61	55	47	12	8	17	59	69
GSBRNA2T00099233001	0	0	1	0	5	14	10	0	1	0	0	0	0	9	2	2	0	0
GSBRNA2T00099234001	37	69	24	50	71	51	84	75	59	61	166	0	0	7	15	5	173	3
GSBRNA2T00099235001	7309	3865	6930	8624	8110	13922	8261	5108	4292	3028	4253	1797	2654	3351	3230	2490	3988	2591
GSBRNA2T00099236001	911	3209	1118	804	1399	1392	1797	2599	2099	2210	2479	4000	4168	2866	2682	2667	2592	2736
GSBRNA2T00099237001	39	0	38	3	4	12	7	10	16	16	0	39	0	16	0	13	0	0
GSBRNA2T00099238001	8	0	1	0	0	0	0	3	0	0	0	3	0	0	0	0	0	0
GSBRNA2T00099239001	0	0	0	0	0	0	0	0	0	0	0	6	0	0	0	0	0	0
GSBRNA2T00099240001	6	0	0	0	0	0	0	0	2	0	0	0	0	0	0	0	4	0
GSBRNA2T00099241001	5372	2650	5069	4871	2650	2973	2867	3431	2523	2619	2677	1668	1733	2561	2402	1464	2711	3529
GSBRNA2T00099242001	414	187	411	680	641	560	610	321	402	523	257	522	271	502	362	378	247	354
GSBRNA2T00099243001	5	14	2	8	7	10	30	13	18	13	18	3	22	5	20	4	0	17
GSBRNA2T00099244001	1218	1473	1158	1183	995	1156	1040	1149	880	1120	1289	1235	1175	824	686	819	1366	1084
GSBRNA2T00099245001	21	126	45	28	102	62	90	114	96	88	102	114	88	184	170	135	95	60
GSBRNA2T00099246001	14	6	13	18	31	18	33	18	23	15	9	7	6	6	7	2	4	20
GSBRNA2T00099247001	18	11	18	6	9	4	17	27	32	65	5	295	20	9	2	4	0	13
GSBRNA2T00099248001	0	0	0	0	0	0	0	0	0	0	0	4	0	0	0	0	0	0
GSBRNA2T00099250001	0	0	0	2	0	0	2	0	0	0	1	0	0	0	6	0	0	0
GSBRNA2T00099251001	3	81	16	22	33	35	38	22	19	10	38	89	41	23	21	40	25	12
GSBRNA2T00099252001	1171	869	1542	2035	1388	1609	983	2460	2062	2953	909	832	799	749	368	592	1247	1048
GSBRNA2T00099254001	176	499	156	183	111	154	103	108	97	179	416	669	408	208	128	267	570	913
GSBRNA2T00099256001	1699	1350	1501	1792	943	1486	884	1120	1168	1808	1193	3258	753	1063	419	1034	2201	1049
GSBRNA2T00099258001	868	234	829	729	682	987	711	654	596	733	227	127	151	733	802	602	277	114
GSBRNA2T00099259001	789	2379	787	947	980	838	909	1279	960	1115	2056	1976	2083	1571	1046	1307	2102	2968
GSBRNA2T00099260001	793	365	492	410	733	505	606	405	313	283	303	510	189	750	569	799	289	425
GSBRNA2T00099261001	128	63	118	23	42	34	53	53	40	23	64	216	40	122	106	84	91	121
GSBRNA2T00099262001	259	195	270	298	198	225	207	307	281	380	178	266	172	157	86	105	299	245
GSBRNA2T00099263001	1753	885	1772	2114	1294	1502	1517	2053	1835	2105	883	492	555	931	895	738	965	876
GSBRNA2T00099266001	0	0	0	0	0	0	0	0	0	0	0	0	0	0	0	0	0	0
GSBRNA2T00099267001	0	0	0	0	0	0	0	0	0	0	0	0	0	0	0	0	0	0
GSBRNA2T00099268001	82	73	74	98	34	47	53	79	65	67	33	93	37	39	48	29	58	74
GSBRNA2T00099269001	10263	3576	8591	16538	6157	7378	7341	8843	6745	15081	3802	1492	1269	1812	3535	1139	3185	2026
GSBRNA2T00099270001	59	27	72	38	82	60	63	37	57	42	21	38	19	33	24	20	37	20
GSBRNA2T00099271001	1847	1140	1744	2538	1819	2416	2059	1795	1605	1929	1439	1521	1466	2309	1716	2056	1589	1425
GSBRNA2T00099272001	33	64	57	51	47	19	19	23	22	21	58	62	73	13	56	18	37	49
GSBRNA2T00099273001	12	178	16	10	27	35	42	14	20	23	205	116	114	30	42	39	108	63
GSBRNA2T00099274001	0	0	0	0	0	0	0	0	0	0	0	0	0	0	0	0	0	0
GSBRNA2T00099278001	0	0	0	0	0	0	0	0	0	0	0	0	0	0	0	0	0	0
GSBRNA2T00099279001	111	184	73	135	236	196	179	88	101	96	189	95	148	416	305	217	223	248
GSBRNA2T00099280001	363	396	301	152	160	247	241	267	170	117	330	316	401	187	296	192	153	228
ENSRNA049448942	0	0	0	0	0	0	0	0	0	0	0	0	0	0	0	0	0	0
GSBRNA2T00099281001	450	342	394	544	262	397	306	335	313	310	354	527	390	486	362	567	451	810
GSBRNA2T00099282001	82	82	335	0	14	18	41	119	148	373	123	5356	325	176	112	112	109	217
GSBRNA2T00099283001	48	0	83	0	0	0	0	63	68	75	0	1503	0	0	0	0	0	0
GSBRNA2T00099284001	0	4	3	2	0	10	5	2	2	0	0	42	2	4	6	4	10	4
GSBRNA2T00099286001	143	178	62	108	77	77	77	98	72	93	142	78	104	112	104	89	151	113
GSBRNA2T00099287001	183	282	177	138	174	142	209	125	79	82	272	446	189	170	249	93	122	165
GSBRNA2T00099290001	0	0	0	0	0	0	0	0	0	0	0	0	0	0	0	0	0	0
GSBRNA2T00099291001	0	0	0	0	0	0	0	0	0	0	0	0	0	0	0	0	0	0
GSBRNA2T00099294001	501	592	417	438	351	325	369	408	341	486	485	532	338	524	412	424	469	523
GSBRNA2T00099295001	0	0	0	0	1	0	0	0	0	0	0	0	0	0	0	0	0	0
GSBRNA2T00099296001	0	0	0	0	0	0	0	0	0	0	0	0	0	0	0	0	0	0
GSBRNA2T00099297001	54	128	56	61	37	85	73	56	65	86	91	115	87	128	39	100	86	97
GSBRNA2T00099299001	1	0	0	0	0	0	0	0	0	1	0	0	0	0	0	0	4	0
GSBRNA2T00099300001	894	477	896	950	748	661	941	859	701	864	434	222	217	393	601	490	361	262
ENSRNA049448937	0	0	1	0	0	0	0	0	0	2	0	0	0	2	0	0	0	3
GSBRNA2T00099301001	28	44	19	35	34	27	12	14	28	26	52	139	37	64	21	29	76	100
GSBRNA2T00099302001	1031	2057	975	786	802	1020	901	961	911	1108	2160	3476	1601	1589	633	1585	1915	2796
GSBRNA2T00099305001	142	40	113	68	77	52	82	124	101	70	43	26	28	49	104	51	46	39
GSBRNA2T00099306001	402	157	349	364	252	316	361	342	345	334	139	174	60	260	265	129	135	140
GSBRNA2T00099307001	0	0	0	0	2	2	0	0	4	2	0	0	0	0	1	0	0	0
GSBRNA2T00099308001	0	0	1	0	3	2	0	0	0	0	0	0	0	0	0	0	0	0
GSBRNA2T00099309001	66400	30	36555	70098	13789	16904	17838	4093	2705	2995	115	0	2	5747	13830	1857	104	20
GSBRNA2T00099310001	690	348	856	2010	706	823	932	802	743	830	249	404	401	569	509	154	426	419
GSBRNA2T00099312001	0	0	0	0	0	0	0	0	0	0	0	2	0	0	0	0	0	0
GSBRNA2T00099313001	106	216	134	80	224	288	231	93	85	116	217	102	310	263	280	274	176	229
GSBRNA2T00099314001	33	34	15	57	11	37	8	19	18	6	4	0	0	0	0	0	0	0
GSBRNA2T00099315001	573	307	528	650	1315	1202	1375	537	484	661	311	277	254	1107	884	826	341	275
GSBRNA2T00099316001	342	911	361	383	493	663	605	549	473	608	695	1242	920	1299	921	1282	1148	821
GSBRNA2T00099318001	1240	2786	1350	1338	2378	2986	2849	944	856	1588	2276	2201	2634	2520	1859	2695	2568	1963
GSBRNA2T00099319001	0	0	0	0	0	0	0	0	0	0	0	0	1	0	0	0	0	0
GSBRNA2T00099320001	79	36	80	45	205	213	176	29	36	32	26	37	61	139	149	125	77	19
GSBRNA2T00099321001	83	51	138	91	50	128	87	93	71	136	46	32	53	71	78	129	47	33
GSBRNA2T00099322001	1049	1352	999	978	848	1122	1029	1021	803	794	1149	754	1021	835	1084	664	936	1046
GSBRNA2T00099323001	9	0	10	4	1	0	0	0	0	2	0	0	0	0	0	0	0	0
GSBRNA2T00099324001	0	0	0	0	0	0	0	0	0	0	0	0	0	0	0	0	0	0
GSBRNA2T00099325001	0	0	0	0	0	0	0	0	0	0	0	0	0	0	0	0	0	0
GSBRNA2T00099326001	144	1267	181	148	338	496	635	640	568	482	1074	1120	1152	1115	876	1049	1228	899
GSBRNA2T00099328001	50	144	89	57	94	63	72	100	79	71	124	84	90	91	100	64	155	138
GSBRNA2T00099329001	0	0	0	5	6	0	2	10	3	3	0	0	0	1	4	0	2	17
GSBRNA2T00099330001	33	323	51	48	112	75	104	20	11	73	306	96	84	229	74	305	456	251
GSBRNA2T00099331001	273	41	164	216	710	638	863	205	156	111	32	39	25	331	405	288	29	66
GSBRNA2T00099333001	224	86	147	183	176	95	157	90	133	140	87	21	51	287	191	169	109	332
GSBRNA2T00099335001	965	3781	983	631	1307	1301	1457	962	896	999	2483	3828	2689	2471	1312	2236	3722	2820
GSBRNA2T00099336001	0	0	0	0	0	4	0	0	0	0	1	0	0	2	0	0	0	6
GSBRNA2T00099338001	54	114	57	80	106	101	125	93	69	70	117	129	88	124	83	139	134	96
GSBRNA2T00099339001	5	0	0	6	2	1	0	2	5	0	0	0	0	6	8	0	4	0
GSBRNA2T00099340001	0	2	0	4	0	0	0	0	0	0	0	10	0	2	0	0	0	0
GSBRNA2T00099341001	1	13	9	6	13	10	18	3	5	2	18	14	14	24	11	13	6	5
GSBRNA2T00099342001	0	0	0	0	0	0	0	0	0	2	0	0	0	0	0	0	0	0
GSBRNA2T00099343001	0	0	0	0	0	0	0	0	0	0	0	0	0	0	0	0	0	0
GSBRNA2T00099344001	260	152	323	602	494	434	730	731	582	739	187	28	21	55	198	39	186	197
GSBRNA2T00099345001	0	0	0	0	0	0	0	0	0	0	0	0	0	0	0	0	0	0
ENSRNA049448890	0	0	0	0	0	0	0	0	0	0	0	0	0	0	0	0	0	0
GSBRNA2T00099346001	0	0	0	0	2	0	0	0	0	0	0	0	0	0	0	0	0	0
GSBRNA2T00099347001	0	10	2	1	8	3	2	1	1	1	5	7	6	6	5	6	2	0
GSBRNA2T00099348001	0	0	3	30	6	5	4	4	0	0	0	2	2	0	0	0	0	0
GSBRNA2T00099349001	259	101	218	78	136	212	156	172	183	169	94	267	125	206	198	282	81	132
GSBRNA2T00099350001	33	15	26	15	17	8	12	22	18	20	13	31	11	13	4	20	18	13
GSBRNA2T00099351001	323	120	350	349	131	168	130	179	171	183	82	579	212	90	41	75	104	263
ENSRNA049473119	2	0	3	2	0	2	4	0	0	2	1	0	1	0	0	2	0	0
GSBRNA2T00099352001	612	708	650	582	609	676	692	539	514	572	612	620	501	785	679	672	764	778
GSBRNA2T00099353001	110	108	123	100	70	115	142	133	89	109	95	75	81	139	121	117	113	98
GSBRNA2T00099354001	3161	4130	3442	3714	4203	4319	5042	3594	3113	3805	3803	3192	3394	6010	4421	4932	4556	4755
GSBRNA2T00099355001	89	470	106	38	33	50	71	173	114	141	195	562	820	308	326	295	134	409
GSBRNA2T00099356001	1	0	1	4	8	0	2	3	8	5	2	4	1	1	2	2	6	2
GSBRNA2T00099358001	1859	2009	1760	1259	1094	1218	1265	1399	986	816	1592	1151	1539	759	1067	722	1339	1442
GSBRNA2T00099359001	87	105	135	124	205	362	317	130	133	125	115	107	152	279	158	249	123	198
GSBRNA2T00099360001	0	0	0	0	0	0	0	0	0	0	0	0	0	0	0	0	0	0
GSBRNA2T00099362001	1	2	0	0	2	2	2	2	0	2	0	0	0	0	0	1	0	0
GSBRNA2T00099363001	553	399	550	500	493	654	520	402	317	339	384	293	252	503	516	471	416	392
GSBRNA2T00099364001	0	0	0	0	0	0	0	0	0	0	0	0	0	0	0	0	0	0
GSBRNA2T00099365001	504	433	508	668	498	513	500	590	577	542	479	537	467	580	489	462	651	566
GSBRNA2T00099367001	2	0	0	2	4	7	6	2	1	4	2	0	4	8	6	7	0	0
GSBRNA2T00099368001	0	0	0	0	0	0	0	0	0	0	0	0	0	0	0	0	0	0
GSBRNA2T00099369001	138	143	171	156	193	178	151	144	154	294	70	82	123	142	86	163	156	293
GSBRNA2T00099371001	2	0	4	2	6	0	3	6	1	4	4	0	0	8	0	2	2	4
GSBRNA2T00099372001	350	345	389	405	483	522	530	476	392	569	283	344	255	485	469	376	408	346
GSBRNA2T00099374001	432	1109	516	524	436	308	785	749	709	972	1124	878	952	436	339	395	923	710
GSBRNA2T00099375001	0	0	0	0	0	0	0	0	0	0	0	0	0	0	0	2	0	0
GSBRNA2T00099377001	404	854	320	517	1113	842	1205	500	435	435	698	607	623	1412	1226	1017	725	753
GSBRNA2T00099378001	2	0	0	0	0	0	0	0	0	3	0	0	0	2	0	6	0	2
GSBRNA2T00099379001	394	421	663	694	727	436	493	667	729	921	385	1116	718	617	264	424	535	546
GSBRNA2T00099381001	0	0	0	0	0	0	0	0	0	2	0	0	0	0	0	2	0	0
GSBRNA2T00099382001	448	2420	515	449	630	526	898	831	692	504	1916	1311	1882	1454	1383	1436	2177	1765
ENSRNA049473103	2	0	2	4	2	8	8	8	17	10	0	4	4	6	4	22	7	2
GSBRNA2T00099383001	0	0	0	0	0	0	0	0	0	0	0	0	0	0	0	0	0	0
GSBRNA2T00099384001	1004	704	1094	827	809	1053	981	839	699	577	643	360	527	648	989	612	510	521
GSBRNA2T00099387001	0	0	0	0	0	0	0	0	0	0	0	0	0	0	0	0	0	0
GSBRNA2T00099388001	1	0	1	0	0	0	0	0	1	1	0	0	0	1	0	1	0	0
GSBRNA2T00099389001	402	278	338	364	373	377	398	356	266	203	298	191	208	317	418	354	192	304
GSBRNA2T00099391001	348	210	207	139	155	215	128	152	154	98	112	221	128	200	301	162	117	113
GSBRNA2T00099392001	613	1127	507	486	468	486	648	779	547	540	927	1304	960	912	859	810	718	757
GSBRNA2T00099393001	0	0	0	0	0	0	0	0	0	0	0	0	0	0	0	0	0	0
GSBRNA2T00099394001	712	559	680	564	533	633	601	545	411	563	412	650	387	511	569	554	498	413
GSBRNA2T00099395001	808	512	761	576	845	827	765	441	294	485	591	1313	421	1401	945	1031	591	513
GSBRNA2T00099396001	545	97	647	288	294	454	471	300	332	404	92	176	119	373	303	265	100	74
GSBRNA2T00099397001	479	597	467	291	417	496	592	493	463	466	477	546	449	509	772	588	456	344
GSBRNA2T00099398001	0	0	0	0	0	0	0	0	0	0	16	4	0	0	2	2	62	2
GSBRNA2T00099399001	473	145	406	286	478	479	554	369	270	344	107	164	76	604	682	416	126	79
GSBRNA2T00099400001	456	146	492	247	663	800	731	582	458	574	171	536	212	604	563	576	214	147
GSBRNA2T00099402001	48	31	51	56	39	43	43	57	43	111	36	79	15	38	34	24	49	36
GSBRNA2T00099403001	349	307	356	210	148	196	183	285	195	212	304	601	286	237	202	206	290	320
GSBRNA2T00099405001	138	249	57	58	107	34	125	91	79	124	148	13	8	265	565	39	92	48
GSBRNA2T00099406001	50	61	50	37	34	21	28	32	45	64	39	145	52	44	32	45	40	58
GSBRNA2T00099407001	632	1816	681	372	468	517	608	1165	876	850	1565	2206	1427	1006	939	1026	1685	1275
GSBRNA2T00099408001	116	148	121	56	119	231	197	110	130	112	136	338	186	287	258	286	133	76
GSBRNA2T00099409001	111	22	57	68	57	36	29	47	37	18	41	2	11	22	17	12	12	28
GSBRNA2T00099410001	333	84	239	258	155	207	155	122	119	109	97	41	66	63	33	82	72	127
GSBRNA2T00099411001	99	434	148	70	70	64	67	118	75	100	228	603	389	224	115	211	220	282
GSBRNA2T00099412001	3	2	0	2	12	2	2	6	10	5	0	7	13	6	66	2	0	0
GSBRNA2T00099413001	1577	1174	1261	760	946	1069	1303	826	667	775	1171	1754	713	1162	1139	945	1246	799
GSBRNA2T00099414001	172	314	185	72	148	192	228	186	117	155	201	419	235	345	229	247	194	153
GSBRNA2T00099415001	0	3	0	5	0	9	4	1	1	0	2	2	3	3	2	0	1	3
GSBRNA2T00099416001	0	0	0	0	0	0	0	0	0	0	0	0	0	0	0	0	0	0
GSBRNA2T00099417001	0	0	0	0	0	0	0	0	0	0	0	0	0	0	0	0	0	0
GSBRNA2T00099418001	504	305	419	253	187	205	248	288	260	239	283	827	261	203	159	180	345	375
GSBRNA2T00099419001	473	210	285	211	206	179	212	276	212	172	194	252	142	180	194	104	167	185
GSBRNA2T00099421001	332	143	301	264	389	338	371	292	238	335	156	171	108	250	262	283	119	81
GSBRNA2T00099422001	285	133	260	137	218	216	277	226	128	106	108	56	38	136	347	128	36	91
GSBRNA2T00099423001	373	268	364	145	237	151	210	261	194	242	181	470	268	102	147	123	152	133
GSBRNA2T00099424001	557	1403	470	196	250	181	193	434	373	418	1243	2304	920	827	388	529	1373	1390
GSBRNA2T00099426001	649	327	648	396	651	693	622	616	555	753	212	525	200	703	562	496	302	189
GSBRNA2T00099427001	0	0	0	0	0	0	0	0	0	0	0	0	0	0	0	0	0	0
GSBRNA2T00099428001	0	6	6	0	2	0	3	11	6	6	2	0	1	2	1	0	2	0
GSBRNA2T00099429001	20	222	24	11	20	25	21	14	29	12	215	325	104	242	82	208	232	129
GSBRNA2T00099431001	0	0	0	0	0	0	0	0	0	0	0	0	0	0	0	0	0	0
GSBRNA2T00099434001	0	0	0	0	0	0	0	0	0	0	0	0	0	0	0	0	0	0
GSBRNA2T00099435001	0	0	0	0	0	0	0	0	0	0	0	0	0	0	0	0	0	0
GSBRNA2T00099436001	232	50	189	103	122	169	147	94	95	104	63	217	81	127	136	94	60	96
GSBRNA2T00099437001	0	0	0	0	0	0	0	0	0	0	0	0	0	0	0	0	0	0
GSBRNA2T00099438001	0	0	0	0	0	0	0	0	0	0	0	0	0	0	0	0	0	0
GSBRNA2T00099439001	0	0	0	0	0	0	0	0	0	0	0	0	0	0	0	0	0	0
GSBRNA2T00099440001	0	0	0	0	0	0	0	0	2	0	4	5	0	0	0	0	26	0
GSBRNA2T00099441001	0	0	0	0	0	0	0	0	0	0	0	0	0	0	0	5	0	0
GSBRNA2T00099442001	41	285	47	23	41	52	97	81	70	79	212	838	286	112	131	208	299	196
GSBRNA2T00099444001	245	19	306	165	187	217	227	324	247	339	25	76	54	65	64	24	20	97
GSBRNA2T00099445001	180	234	273	208	262	282	307	391	333	406	196	581	254	298	230	208	241	313
GSBRNA2T00099446001	41	12	61	26	40	44	37	41	40	22	11	12	20	20	11	10	10	8
GSBRNA2T00099447001	430	132	412	192	343	434	384	232	203	215	147	441	173	341	332	227	155	168
GSBRNA2T00099448001	288	120	244	149	230	317	266	178	81	90	94	164	126	178	224	124	53	118
GSBRNA2T00099449001	3	10	10	4	11	4	7	6	12	4	4	0	9	40	43	42	8	8
GSBRNA2T00099450001	578	424	227	314	253	410	340	179	174	90	319	1139	386	457	360	254	527	370
GSBRNA2T00099451001	1173	259	1211	604	628	876	708	650	580	670	284	270	149	525	718	512	304	214
GSBRNA2T00099452001	754	472	841	435	541	565	738	593	384	558	489	368	376	436	888	549	351	210
GSBRNA2T00099453001	16	4	49	23	19	16	12	12	14	15	2	0	6	3	6	6	16	12
GSBRNA2T00099454001	0	0	0	0	0	0	0	0	0	0	0	0	0	0	0	0	2	0
GSBRNA2T00099455001	12	4	4	12	24	36	12	8	8	11	7	0	2	52	27	10	8	6
GSBRNA2T00099456001	2799	1112	2928	1751	2603	2636	3283	3445	2683	3052	1029	782	286	2271	3351	1199	1200	569
GSBRNA2T00099457001	364	55	355	262	479	385	510	549	536	485	90	45	12	206	225	72	94	44
GSBRNA2T00099458001	205	19	234	112	330	275	289	285	269	282	33	12	13	122	114	53	68	16
GSBRNA2T00099459001	121	65	127	151	194	175	239	359	324	240	118	11	6	65	137	34	122	6
GSBRNA2T00099460001	0	0	0	0	0	0	0	0	0	0	0	0	0	0	0	0	0	0
GSBRNA2T00099461001	0	0	0	0	0	0	0	0	0	0	0	0	0	0	0	0	0	0
GSBRNA2T00099462001	0	0	0	0	0	0	0	0	0	0	0	0	0	0	0	0	0	0
GSBRNA2T00099463001	0	0	0	0	0	0	0	0	0	0	0	0	0	0	0	0	0	0
GSBRNA2T00099466001	49	0	2	94	14	4	21	6	0	4	1	0	0	0	0	0	0	2
GSBRNA2T00099467001	1233	340	1017	1046	866	883	869	1107	966	1246	300	562	324	370	347	357	282	257
ENSRNA049448906	0	0	0	0	0	0	0	0	0	0	0	0	0	0	0	0	0	0
GSBRNA2T00099468001	181	796	199	146	208	200	289	463	415	405	573	850	614	496	416	493	663	539
GSBRNA2T00099469001	205	9	58	84	26	30	28	17	23	9	6	6	4	4	5	9	5	9
GSBRNA2T00099470001	0	0	0	8	16	22	13	8	13	18	174	76	0	6	8	4	500	18
GSBRNA2T00099471001	374	248	443	278	222	248	332	323	257	324	267	676	206	273	205	271	325	329
GSBRNA2T00099472001	341	243	399	239	149	240	223	261	248	339	224	495	189	289	252	242	291	250
GSBRNA2T00099474001	252	67	202	80	105	106	88	174	126	102	44	140	19	179	233	49	72	61
GSBRNA2T00099475001	146	73	144	100	79	108	110	68	90	90	59	218	120	86	97	63	82	66
GSBRNA2T00099476001	6872	3058	6034	4491	7751	7394	8587	3872	3669	4499	2984	7884	2889	10040	7414	6012	3587	4512
GSBRNA2T00099479001	0	0	2	0	0	2	0	0	0	0	0	0	0	0	1	0	3	0
ENSRNA049448916	0	0	0	0	2	0	0	0	0	0	0	0	0	0	0	0	0	0
GSBRNA2T00099480001	0	0	0	0	0	0	6	0	1	0	0	3	0	0	0	0	3	2
ENSRNA049473113	15	24	13	15	13	11	7	5	13	21	17	86	19	17	7	10	11	9
GSBRNA2T00099481001	0	0	0	0	0	0	0	2	0	2	0	0	0	0	0	0	2	0
GSBRNA2T00099482001	162	454	209	144	414	354	376	334	257	359	496	1369	644	489	366	421	616	444
GSBRNA2T00099483001	64	202	73	58	200	212	285	93	82	128	152	103	110	228	342	204	176	97
GSBRNA2T00099484001	434	2803	630	268	631	657	807	1554	1289	770	1990	2525	2830	1947	2228	2011	1919	1736
GSBRNA2T00099485001	0	0	0	0	0	0	0	0	0	0	0	1	0	0	0	0	0	0
GSBRNA2T00099487001	20	26	25	55	37	55	42	2	5	70	17	14	32	29	8	48	49	72
GSBRNA2T00099492001	3728	9855	3482	3014	502	1191	726	1271	1017	1134	8951	4904	5575	1969	1776	1909	7016	5379
GSBRNA2T00099494001	0	0	0	0	0	0	0	0	0	0	0	0	0	0	0	4	0	0
GSBRNA2T00099496001	2829	612	2601	1493	1349	1056	1145	1231	1214	1463	615	1227	563	831	584	581	703	789
GSBRNA2T00099497001	8981	3795	6483	4046	2248	2291	1890	2185	2125	1739	2982	4428	2028	2607	2421	2217	4171	2095
GSBRNA2T00099498001	0	4	0	0	1	0	0	0	0	0	0	0	0	0	2	0	0	0
GSBRNA2T00099499001	2027	1008	1582	1066	2504	2046	2591	1290	895	1039	715	1079	766	2178	2126	2169	644	974
GSBRNA2T00099500001	37	48	30	12	11	3	14	10	13	8	15	96	62	13	16	0	19	4
GSBRNA2T00099502001	3	7	1	1	10	8	9	4	2	7	1	1	3	2	2	4	3	0
GSBRNA2T00099504001	399	184	343	276	196	257	211	262	280	347	169	705	133	218	122	198	233	252
GSBRNA2T00099506001	80	69	97	34	27	47	57	61	46	98	35	122	33	65	44	32	85	68
GSBRNA2T00099507001	57	32	37	16	17	41	10	46	18	74	31	175	19	43	31	52	48	31
GSBRNA2T00099508001	1	0	1	1	3	4	4	0	2	5	4	0	4	2	0	0	1	0
GSBRNA2T00099509001	0	3	2	0	0	1	1	1	0	5	0	4	0	0	0	0	0	0
GSBRNA2T00099511001	5618	4	2150	4609	916	925	1041	296	285	196	0	0	0	22	88	16	2	0
GSBRNA2T00099512001	997	387	1032	558	759	1136	1119	809	694	870	383	530	318	814	847	851	438	358
GSBRNA2T00099513001	86	0	81	0	0	2	0	23	37	11	2	69	2	0	6	0	0	0
GSBRNA2T00099514001	0	0	0	0	0	0	0	0	0	0	0	0	0	0	0	0	0	0
GSBRNA2T00099515001	0	0	0	0	0	0	0	0	0	0	0	0	0	0	0	0	0	0
GSBRNA2T00099516001	1460	585	1305	1010	884	982	1000	997	669	855	503	904	497	802	950	849	713	419
GSBRNA2T00099517001	359	86	159	130	176	196	160	163	148	188	83	146	88	209	145	187	85	104
GSBRNA2T00099518001	0	0	0	0	0	0	0	0	0	0	0	0	0	0	0	0	0	0
GSBRNA2T00099520001	0	0	0	0	0	0	0	0	0	0	0	0	0	0	0	0	0	0
GSBRNA2T00099521001	0	0	0	0	0	0	0	0	0	0	0	0	0	0	0	0	0	0
GSBRNA2T00099522001	183	368	188	111	97	91	144	112	86	95	294	466	240	173	188	166	237	264
GSBRNA2T00099523001	287	0	224	100	101	90	43	103	85	100	11	53	0	14	14	4	17	10
GSBRNA2T00099525001	1602	792	1401	927	922	914	946	1326	1039	842	697	1199	662	984	1021	886	728	983
GSBRNA2T00099526001	0	0	0	0	0	0	0	0	0	2	0	0	0	0	0	0	1	0
GSBRNA2T00099527001	43	286	81	84	78	66	70	86	63	174	197	238	108	68	33	147	241	273
GSBRNA2T00099528001	13	14	28	31	12	46	12	19	19	41	9	37	20	25	6	38	8	45
GSBRNA2T00099529001	195	421	275	397	247	336	263	321	389	477	317	406	2	389	144	526	537	485
GSBRNA2T00099531001	105	161	125	45	109	41	99	81	51	121	152	332	287	119	166	118	137	184
GSBRNA2T00099532001	161	124	131	181	300	369	470	85	89	152	124	54	67	288	257	132	120	71
GSBRNA2T00099533001	569	535	661	448	719	690	797	529	378	560	504	427	274	657	386	433	549	685
GSBRNA2T00099534001	89	34	106	71	121	105	74	58	64	80	22	57	30	153	85	185	42	24
GSBRNA2T00099536001	72	78	41	34	14	40	24	42	39	27	43	189	74	43	47	12	26	69
ENSRNA049448912	0	0	0	0	0	0	0	0	0	0	0	0	0	0	0	0	0	0
GSBRNA2T00099537001	0	0	0	0	2	0	0	0	0	0	0	0	0	0	0	0	0	0
GSBRNA2T00099538001	448	406	292	208	603	677	671	161	193	208	317	844	614	805	870	828	339	414
GSBRNA2T00099539001	2	6	3	0	0	0	0	7	4	2	5	58	79	14	5	12	12	28
GSBRNA2T00099540001	43	1678	64	8	75	46	185	416	339	227	935	4485	4895	1076	1720	729	1291	758
GSBRNA2T00099542001	0	0	8	0	0	0	0	2	13	0	0	0	0	6	0	0	0	0
GSBRNA2T00099543001	50	58	103	53	59	89	81	86	61	104	53	91	59	93	80	97	64	47
GSBRNA2T00099544001	0	0	0	0	0	0	0	0	0	0	0	0	0	0	0	0	0	0
GSBRNA2T00099545001	0	7	4	2	8	4	0	0	0	0	2	6	8	2	0	2	3	0
GSBRNA2T00099546001	162	133	142	106	62	65	51	197	132	133	91	330	100	59	76	48	79	167
GSBRNA2T00099547001	0	0	0	0	0	0	0	0	2	0	0	0	0	0	0	0	0	0
GSBRNA2T00099548001	174	85	167	48	90	32	38	85	53	158	51	210	282	35	39	14	84	82
GSBRNA2T00099549001	3150	376	2904	699	1154	953	1175	1328	1033	1147	335	767	717	1038	1874	650	262	152
GSBRNA2T00099550001	388	17	351	195	160	169	126	232	255	165	19	36	2	90	68	25	21	38
GSBRNA2T00099551001	0	0	0	0	0	0	0	0	0	0	0	0	0	0	0	0	0	0
GSBRNA2T00099552001	0	0	0	0	0	2	0	0	0	0	0	0	0	0	0	0	0	0
GSBRNA2T00099553001	0	0	0	0	0	0	0	0	0	0	0	0	0	0	0	0	0	0
GSBRNA2T00099554001	13	65	53	19	24	31	24	33	25	55	37	147	53	16	13	34	38	74
GSBRNA2T00099555001	60	39	41	62	38	23	50	67	74	56	45	150	74	22	8	42	66	65
GSBRNA2T00099556001	105	156	127	69	95	88	89	103	89	174	113	523	180	101	68	109	149	186
GSBRNA2T00099557001	2506	2228	2441	2314	5185	4174	5775	1943	1838	2878	2951	4174	2774	3324	3296	2694	3362	1775
GSBRNA2T00099558001	223	142	190	108	138	232	163	153	127	142	141	364	161	177	196	179	152	115
GSBRNA2T00099559001	568	205	595	136	185	150	191	251	205	374	189	480	174	148	118	118	207	233
GSBRNA2T00099560001	20	1	11	2	0	4	3	14	0	3	6	14	0	0	2	0	8	0
GSBRNA2T00099561001	49	2	20	18	30	16	21	34	43	26	4	3	0	7	0	0	1	0
GSBRNA2T00099562001	6	11	9	12	11	14	12	6	10	4	0	32	5	0	0	8	2	2
GSBRNA2T00099564001	37	2	31	6	2	4	0	8	10	9	2	0	0	0	2	0	1	0
GSBRNA2T00099565001	0	0	0	2	2	0	0	4	0	0	0	0	0	0	0	0	1	4
GSBRNA2T00099566001	0	0	4	0	0	1	8	0	0	0	0	0	0	0	0	0	0	0
GSBRNA2T00099568001	7	13	17	12	8	16	6	6	13	25	8	24	2	16	3	4	30	6
GSBRNA2T00099569001	48	42	56	75	52	46	49	39	19	40	44	26	29	24	29	17	47	53
GSBRNA2T00099570001	1042	474	1072	943	1333	1627	1575	945	949	1541	485	757	376	1233	941	1129	661	454
GSBRNA2T00099571001	0	0	1	0	0	0	0	0	0	2	0	0	0	0	0	0	0	0
GSBRNA2T00099573001	451	2527	806	403	1097	1396	1356	1287	1140	1255	2375	4443	2141	3031	1516	2497	3336	3312
GSBRNA2T00099574001	8	0	1	2	14	4	4	0	0	2	0	6	0	4	10	9	0	2
GSBRNA2T00099575001	59	90	52	43	41	32	27	37	43	65	61	13	16	82	49	52	78	71
GSBRNA2T00099578001	65	57	24	49	38	12	18	29	30	23	62	10	2	14	16	14	22	14
GSBRNA2T00099579001	619	143	659	402	405	410	474	457	396	319	116	332	120	316	306	267	141	159
GSBRNA2T00099580001	0	0	0	0	0	0	0	0	0	0	0	0	0	0	0	2	0	0
GSBRNA2T00099581001	44008	4248	40604	25560	5382	6552	6136	14263	11001	8820	4330	1859	1203	1432	1823	873	3729	4236
GSBRNA2T00099585001	601	215	575	437	460	561	396	377	379	655	151	141	95	346	163	185	245	125
GSBRNA2T00099586001	2	10	0	2	0	0	0	0	0	0	4	42	2	0	0	0	4	4
GSBRNA2T00099587001	765	214	630	553	496	583	618	476	383	614	170	115	162	317	371	322	148	150
GSBRNA2T00099588001	97	52	95	28	65	54	47	32	32	38	41	100	61	54	31	27	30	40
GSBRNA2T00099589001	301	490	274	314	262	357	357	344	349	355	434	658	381	310	390	353	516	370
GSBRNA2T00099590001	813	540	944	513	688	858	808	571	574	767	475	1032	406	606	602	616	589	475
GSBRNA2T00099591001	270	129	241	154	127	132	156	240	166	141	115	199	87	124	134	77	157	147
GSBRNA2T00099592001	26	4	23	19	29	39	35	35	30	52	12	10	0	20	15	5	24	12
GSBRNA2T00099594001	450	612	370	163	158	233	248	262	166	131	267	356	409	251	267	219	305	212
GSBRNA2T00099596001	128	484	194	58	46	95	81	325	229	204	455	1287	460	331	341	560	509	759
GSBRNA2T00099599001	0	0	0	0	0	0	0	0	0	0	0	0	0	0	0	0	0	0
GSBRNA2T00099600001	38	0	22	8	126	44	108	18	12	72	0	27	17	34	54	18	8	16
GSBRNA2T00099601001	55	9	36	10	67	41	47	29	34	27	13	22	22	43	50	50	15	9
GSBRNA2T00099602001	4201	2	2792	469	198	374	221	581	444	248	18	0	0	148	173	46	14	0
GSBRNA2T00099603001	0	0	0	0	0	0	0	0	0	0	0	0	0	0	0	0	0	0
GSBRNA2T00099605001	1	0	0	0	0	0	0	1	0	0	2	0	0	1	0	0	0	0
GSBRNA2T00099607001	5	8	12	0	0	0	9	0	2	2	16	282	140	22	28	2	4	6
GSBRNA2T00099609001	233	117	416	504	182	249	292	1972	1647	1753	217	85	2	70	98	45	284	105
GSBRNA2T00099610001	2017	453	1574	820	1258	1002	1234	966	810	813	529	1000	567	956	1538	527	445	349
GSBRNA2T00099611001	0	0	0	0	0	0	0	0	0	0	0	0	0	0	0	0	0	0
GSBRNA2T00099612001	389	463	404	262	334	563	440	343	254	260	497	548	295	429	478	450	426	257
GSBRNA2T00099613001	272	139	255	153	152	170	166	148	134	246	200	400	140	159	119	123	170	142
GSBRNA2T00099614001	250	107	260	229	277	259	315	243	225	329	84	108	51	149	144	151	85	97
GSBRNA2T00099615001	1	0	0	0	0	1	4	0	0	1	0	0	0	0	0	0	0	0
GSBRNA2T00099616001	0	0	0	1	1	0	2	0	0	1	0	0	0	4	0	0	0	0
GSBRNA2T00099617001	3313	2023	2975	2460	1999	1725	2050	2675	2182	2157	1990	2500	1546	1409	1372	1188	1743	2009
GSBRNA2T00099619001	1365	394	1101	639	838	770	852	1051	834	665	387	918	238	708	1028	457	401	300
GSBRNA2T00099620001	2	0	4	0	0	2	3	8	1	2	0	0	1	0	1	0	0	0
GSBRNA2T00099621001	1	0	1	3	0	2	0	3	6	6	0	1	0	0	0	1	0	0
GSBRNA2T00099623001	21	33	12	14	7	0	10	24	23	17	17	173	42	18	9	6	34	108
GSBRNA2T00099624001	446	184	463	409	446	533	597	373	296	378	195	405	173	325	401	319	201	151
GSBRNA2T00099626001	216	567	314	115	216	339	374	193	112	354	394	1220	563	174	196	170	366	200
GSBRNA2T00099629001	0	0	0	4	0	2	0	1	4	3	0	0	2	4	0	0	0	10
GSBRNA2T00099630001	0	0	0	0	0	0	0	0	0	0	0	0	0	0	0	0	0	0
GSBRNA2T00099632001	5604	425	4351	4500	2162	3434	2003	2158	2303	2433	743	967	182	475	420	563	1098	456
GSBRNA2T00099633001	28	0	22	6	15	48	15	14	13	3	4	1	0	12	15	0	0	0
GSBRNA2T00099634001	184	140	163	160	230	276	338	261	226	228	164	234	97	191	255	85	157	148
GSBRNA2T00099635001	0	0	0	0	0	0	0	0	0	0	0	0	0	0	0	0	0	0
GSBRNA2T00099636001	6	0	0	2	2	0	0	2	3	5	3	11	1	0	0	4	2	4
GSBRNA2T00099637001	815	11	496	257	231	149	127	282	294	454	27	41	18	7	14	12	37	20
GSBRNA2T00099638001	118	12	108	10	7	14	6	53	23	15	11	81	6	2	2	7	0	20
GSBRNA2T00099639001	1250	208	1246	624	615	610	637	879	748	873	294	433	168	417	453	363	198	191
GSBRNA2T00099640001	970	2330	908	650	837	956	1046	914	899	942	2047	4053	2113	1803	1493	1658	2526	1894
GSBRNA2T00099641001	1215	216	1216	586	582	1041	696	704	575	870	196	228	142	611	742	603	314	141
GSBRNA2T00099642001	18	38	38	94	79	128	115	56	90	92	46	0	35	78	41	120	73	67
GSBRNA2T00099643001	17	20	40	16	12	11	21	19	19	48	14	2	5	0	23	6	38	31
GSBRNA2T00099644001	2	2	2	12	3	9	21	10	14	27	5	0	0	3	0	0	7	4
GSBRNA2T00099645001	39	148	21	17	39	42	47	82	99	38	44	28	16	132	215	43	69	23
GSBRNA2T00099647001	0	1	0	0	0	0	3	8	0	5	1	25	0	1	0	0	2	4
GSBRNA2T00099648001	9	207	22	4	98	56	252	101	64	55	117	790	119	15	37	22	113	43
GSBRNA2T00099649001	171	68	157	117	130	202	197	156	78	162	71	119	45	174	157	160	102	55
GSBRNA2T00099650001	4	8	4	1	4	16	8	2	4	5	12	66	34	10	34	5	9	4
GSBRNA2T00099652001	2	6	2	0	0	0	2	8	6	4	2	12	0	7	9	12	2	10
GSBRNA2T00099653001	185	196	185	149	126	107	89	168	117	182	116	81	19	110	200	63	153	23
GSBRNA2T00099654001	201	30	201	152	62	105	67	80	100	238	32	163	38	42	21	13	40	54
GSBRNA2T00099655001	360	59	408	231	86	114	103	160	110	183	60	110	115	46	74	11	49	110
GSBRNA2T00099657001	0	0	0	0	0	0	0	0	0	0	0	0	2	0	0	0	4	0
GSBRNA2T00099659001	812	1535	938	405	587	540	776	1653	1372	750	1448	2676	1808	878	1318	841	1174	989
GSBRNA2T00099660001	698	133	755	342	351	397	425	541	500	362	199	338	212	358	420	375	195	126
ENSRNA049473054	0	0	2	0	0	0	0	0	0	1	0	0	0	1	0	0	0	0
GSBRNA2T00099661001	488	401	474	307	330	398	363	313	198	397	353	937	237	411	409	371	407	458
GSBRNA2T00099663001	219	1	203	175	226	151	247	67	23	35	30	18	0	33	46	16	92	10
GSBRNA2T00099664001	0	0	0	0	0	0	0	0	0	0	0	0	0	0	0	0	0	0
GSBRNA2T00099666001	1818	675	1459	648	862	792	878	1166	982	787	597	2096	1033	562	723	508	700	667
GSBRNA2T00125668001	0	0	0	0	0	0	0	0	0	0	0	4	0	0	0	0	0	1
GSBRNA2T00125669001	0	0	0	0	0	0	0	0	0	0	0	0	0	0	0	0	0	0
GSBRNA2T00125671001	0	0	0	0	0	0	0	0	0	0	0	0	0	0	0	0	0	0
GSBRNA2T00125672001	0	0	0	0	0	0	0	0	0	0	0	0	0	0	0	0	0	0
GSBRNA2T00125674001	0	0	0	0	0	0	0	1	0	0	0	0	0	0	0	0	0	0
GSBRNA2T00125677001	0	0	0	0	1	0	1	0	0	0	0	0	0	0	0	0	2	0
GSBRNA2T00125682001	324	120	233	201	241	206	354	113	102	197	181	165	198	255	211	246	136	162
GSBRNA2T00125685001	0	0	2	3	14	7	13	2	0	0	0	0	0	43	41	7	0	22
ENSRNA049473232	0	0	0	0	0	0	0	0	0	0	0	0	0	0	0	0	0	0
GSBRNA2T00125688001	0	0	0	0	0	0	0	0	0	0	0	0	0	0	0	0	0	0
GSBRNA2T00125693001	0	0	0	0	0	0	0	0	0	0	0	0	0	0	0	0	0	0
GSBRNA2T00125694001	0	0	0	0	0	0	0	0	0	0	0	0	0	0	0	0	0	0
GSBRNA2T00125705001	448	502	398	351	917	851	1134	495	362	479	583	440	498	980	1181	908	535	531
GSBRNA2T00125707001	0	0	0	0	0	0	0	0	0	0	0	0	0	0	0	0	0	0
GSBRNA2T00125712001	0	2	0	0	0	0	0	4	2	0	0	0	1	2	0	0	1	0
GSBRNA2T00125713001	0	0	0	0	0	0	0	0	0	0	0	0	0	0	0	0	0	0
GSBRNA2T00125714001	0	0	0	0	0	0	0	0	0	0	0	0	0	0	0	0	0	0
GSBRNA2T00125715001	0	0	0	0	0	0	0	0	0	0	0	0	0	0	0	0	0	0
GSBRNA2T00125716001	825	646	750	906	783	829	980	433	312	580	558	627	566	614	600	542	578	670
GSBRNA2T00125724001	0	0	0	0	0	0	0	0	0	0	0	0	0	0	0	0	0	0
GSBRNA2T00125738001	0	0	0	0	0	0	0	0	0	0	0	0	0	0	0	0	0	0
GSBRNA2T00125745001	486	467	454	385	630	649	692	306	296	514	402	361	291	709	581	499	415	453
GSBRNA2T00125746001	170	203	178	137	319	177	372	139	88	98	162	41	85	270	257	191	92	139
GSBRNA2T00125747001	0	0	0	7	10	3	11	0	0	4	0	0	0	0	6	3	0	0
GSBRNA2T00125755001	0	0	0	0	0	0	0	0	0	0	0	0	0	0	0	0	0	0
GSBRNA2T00125756001	0	0	0	0	6	0	0	0	0	0	0	0	0	0	1	0	0	0
GSBRNA2T00125757001	0	0	0	0	0	0	0	0	0	0	0	0	0	0	0	2	0	0
GSBRNA2T00125759001	0	0	0	0	0	0	0	0	0	0	0	0	0	0	0	0	0	0
GSBRNA2T00125760001	208	191	190	205	163	173	249	144	131	263	206	379	219	315	167	225	278	350
GSBRNA2T00125762001	0	0	0	0	20	2	32	0	0	3	0	0	0	53	22	77	0	0
GSBRNA2T00125763001	513	1095	392	523	1867	1277	2358	602	430	529	1615	553	1077	1803	2505	1387	1069	1244
GSBRNA2T00125764001	154	252	105	167	502	367	620	183	172	284	397	178	258	674	498	487	577	337
GSBRNA2T00125768001	19	0	11	2	3	1	0	2	1	0	0	0	0	0	0	0	0	0
GSBRNA2T00125769001	0	0	0	0	0	0	0	0	0	0	0	0	0	0	0	0	0	0
GSBRNA2T00125771001	366	27	353	217	216	194	245	242	154	356	20	37	88	63	55	33	26	111
GSBRNA2T00125772001	4	4	3	0	9	0	0	0	4	0	2	35	23	4	8	8	14	0
GSBRNA2T00125773001	0	0	0	0	0	0	0	0	0	0	0	0	0	0	0	0	0	0
GSBRNA2T00125775001	0	2	4	0	0	0	0	0	0	0	0	0	2	0	0	2	0	0
GSBRNA2T00125778001	0	0	0	0	0	0	1	0	0	0	0	0	0	0	0	0	0	0
GSBRNA2T00125779001	0	0	0	0	2	2	4	0	0	0	0	0	0	0	0	0	0	0
GSBRNA2T00125780001	0	0	0	0	0	0	0	0	0	0	0	0	0	0	0	0	0	0
GSBRNA2T00125781001	0	0	0	0	0	0	2	0	0	0	0	0	0	0	4	2	0	0
GSBRNA2T00125782001	2	0	4	5	9	14	9	1	4	0	0	2	0	12	4	3	0	0
GSBRNA2T00125783001	148	344	154	91	168	154	190	113	89	166	302	201	300	253	404	236	209	193
GSBRNA2T00125784001	23	102	18	26	19	20	30	44	21	18	127	18	81	42	101	30	37	41
GSBRNA2T00125785001	8	0	3	4	18	6	11	15	13	4	0	0	3	43	38	7	1	23
GSBRNA2T00125787001	1	0	1	3	5	12	5	0	2	2	1	0	0	4	0	0	2	0
GSBRNA2T00125788001	5	0	6	4	19	5	5	2	15	8	0	0	0	8	2	0	5	0
GSBRNA2T00125789001	0	0	0	2	0	0	0	0	0	0	0	0	0	0	0	0	0	0
GSBRNA2T00125794001	302	6565	377	318	820	853	1228	1326	970	1033	4601	4322	8796	4453	3936	4493	4715	2594
GSBRNA2T00125797001	0	0	0	0	0	0	0	0	2	0	0	0	0	0	0	0	0	0
GSBRNA2T00125800001	0	0	0	0	0	0	0	0	0	0	0	0	0	0	0	0	0	0
GSBRNA2T00125801001	0	0	0	0	0	0	0	0	0	0	0	0	0	0	0	0	0	0
GSBRNA2T00125802001	0	0	0	0	0	0	0	0	0	0	0	0	0	0	0	0	0	0
GSBRNA2T00125805001	0	0	0	0	0	0	0	0	0	0	0	0	0	0	0	0	0	0
GSBRNA2T00125806001	0	0	0	0	0	0	0	0	0	0	0	0	0	0	0	0	0	0
GSBRNA2T00125807001	0	0	0	0	0	0	0	0	0	0	0	0	0	0	0	0	0	0
GSBRNA2T00125809001	37	65	28	94	218	126	277	78	54	100	65	59	42	135	178	89	88	67
GSBRNA2T00125810001	0	0	0	0	4	0	0	0	0	0	0	0	0	0	0	0	0	0
GSBRNA2T00125811001	0	0	0	0	0	0	0	0	0	0	0	0	0	0	0	0	0	0
GSBRNA2T00125818001	0	0	0	0	0	0	0	0	0	0	0	0	0	0	0	0	0	0
GSBRNA2T00125819001	0	0	0	0	0	0	0	0	0	0	0	0	0	0	0	0	0	0
GSBRNA2T00125820001	0	0	0	0	0	0	0	0	0	0	0	0	0	0	0	0	0	0
GSBRNA2T00125821001	0	0	0	0	0	0	0	0	0	1	0	0	0	0	0	0	0	0
GSBRNA2T00125822001	66	43	85	93	49	66	92	90	67	172	42	117	69	65	49	99	63	75
GSBRNA2T00125824001	325	125	221	317	346	378	343	119	164	342	97	141	120	374	118	225	130	119
GSBRNA2T00125826001	214	196	204	252	290	307	341	130	173	329	234	294	225	393	264	367	285	283
GSBRNA2T00125828001	2	7	0	0	4	0	0	0	2	2	0	1	2	0	4	0	6	4
GSBRNA2T00125841001	0	0	0	0	0	0	0	0	0	0	0	0	0	0	0	0	0	0
GSBRNA2T00125844001	0	0	0	0	0	0	0	0	0	0	0	0	0	0	0	0	0	0
GSBRNA2T00125846001	0	0	0	0	0	0	0	0	0	0	0	0	0	0	0	0	0	0
GSBRNA2T00125847001	0	0	0	0	0	0	0	0	0	0	0	0	0	0	0	0	0	0
GSBRNA2T00125848001	0	0	0	0	0	0	0	0	0	0	0	0	0	0	0	0	0	0
GSBRNA2T00125849001	0	0	0	0	0	0	0	0	0	0	0	0	0	0	0	0	0	0
GSBRNA2T00125851001	2	4	0	0	0	0	0	0	0	0	0	2	0	0	0	0	0	0
GSBRNA2T00125856001	0	0	0	0	0	0	0	0	0	0	0	0	0	0	0	0	0	0
GSBRNA2T00125859001	0	0	0	0	0	0	0	1	0	0	0	0	0	0	0	0	0	0
GSBRNA2T00125862001	0	0	0	0	0	0	0	0	0	0	2	0	0	0	0	0	0	0
GSBRNA2T00125863001	0	0	0	0	0	0	0	0	0	0	0	0	0	0	0	0	0	0
GSBRNA2T00125864001	0	0	0	0	0	0	0	0	0	0	0	0	0	0	0	0	0	0
GSBRNA2T00125865001	0	0	0	0	0	0	0	0	0	0	0	0	0	0	0	0	0	0
GSBRNA2T00125867001	0	0	0	0	0	0	0	0	0	0	0	0	0	0	0	0	0	0
GSBRNA2T00125868001	0	0	0	0	0	0	0	0	0	0	0	0	0	0	0	0	0	0
GSBRNA2T00125871001	25	9	24	4	26	8	24	20	18	21	6	2	26	11	13	11	7	29
GSBRNA2T00125872001	0	0	1	3	0	2	0	1	0	0	1	0	0	1	0	4	0	0
GSBRNA2T00125873001	0	0	0	0	0	0	0	0	0	0	0	0	0	0	0	0	0	1
GSBRNA2T00125874001	17	58	24	46	50	70	61	36	16	31	33	29	24	68	48	46	47	27
GSBRNA2T00125880001	0	0	0	0	0	9	2	1	2	4	0	0	0	6	5	4	0	0
GSBRNA2T00125881001	1	0	2	0	5	6	0	5	4	0	0	0	0	0	0	0	0	0
GSBRNA2T00125882001	213	144	194	179	160	167	140	118	126	147	171	192	133	189	144	135	178	197
GSBRNA2T00125883001	65	49	68	109	103	104	113	56	96	126	36	65	28	80	57	62	37	51
GSBRNA2T00125886001	52	20	67	53	93	69	80	50	47	78	21	33	32	57	39	51	19	28
GSBRNA2T00125887001	0	12	2	6	0	5	6	9	6	0	18	5	13	15	13	5	11	16
GSBRNA2T00125890001	0	0	0	0	0	0	0	0	0	0	0	0	0	0	0	0	0	0
GSBRNA2T00125891001	0	0	0	0	0	0	0	0	0	0	0	0	0	0	0	0	0	0
GSBRNA2T00125892001	0	0	0	0	0	0	0	0	0	0	0	0	0	0	0	0	0	0
GSBRNA2T00125893001	2	0	2	2	0	2	0	4	2	6	0	2	0	0	0	0	2	4
GSBRNA2T00125894001	0	0	0	0	0	0	0	0	0	0	0	0	0	0	0	0	0	0
GSBRNA2T00125895001	298	329	237	170	310	270	344	185	169	363	306	529	352	390	304	378	450	369
GSBRNA2T00125896001	0	0	0	0	0	0	0	0	0	0	0	0	0	0	0	0	0	0
GSBRNA2T00125903001	0	0	0	0	0	0	0	0	0	0	0	0	0	0	0	0	0	0
GSBRNA2T00125906001	0	0	0	0	0	0	0	0	0	0	0	0	0	0	0	0	0	0
GSBRNA2T00125907001	3438	5214	3092	2882	2914	2727	3763	3020	1948	2767	4376	2114	3680	3304	4427	3433	3306	3092
GSBRNA2T00125908001	0	0	0	0	0	0	0	0	0	0	0	0	0	0	0	0	0	0
GSBRNA2T00125909001	0	0	0	0	0	0	0	0	0	0	0	0	0	0	0	0	0	0
GSBRNA2T00125920001	2	122	2	2	9	11	12	2	0	21	69	74	36	24	7	12	144	8
GSBRNA2T00125922001	4	27	8	7	14	22	19	10	13	36	21	2	12	7	11	17	13	33
GSBRNA2T00125923001	238	1034	225	191	452	355	416	288	181	324	824	673	791	610	359	659	682	1164
GSBRNA2T00125926001	1	7	2	0	6	0	3	2	2	6	2	4	1	4	0	2	2	2
GSBRNA2T00125929001	0	0	0	0	0	0	0	0	0	0	0	0	0	0	0	0	0	0
GSBRNA2T00125930001	0	0	0	0	0	0	0	0	0	0	0	0	0	0	0	0	0	0
GSBRNA2T00125931001	16	0	6	3	14	1	5	13	31	28	0	12	13	28	6	23	2	26
GSBRNA2T00125936001	251	1246	267	215	554	574	727	551	432	572	858	666	906	824	985	897	1047	592
GSBRNA2T00125940001	12	11	27	26	43	56	81	19	8	65	13	71	19	47	29	50	36	20
GSBRNA2T00125946001	0	0	0	0	0	0	0	0	0	0	0	0	0	0	0	0	0	0
GSBRNA2T00125948001	0	0	0	0	0	0	0	0	0	0	0	0	0	0	0	0	0	0
GSBRNA2T00125949001	0	0	0	6	2	0	4	4	0	4	0	2	0	0	0	4	0	0
GSBRNA2T00125950001	0	0	0	0	0	0	0	0	0	0	0	0	0	0	0	0	0	0
GSBRNA2T00125953001	0	0	4	2	0	0	0	0	0	0	0	0	0	0	0	0	0	0
GSBRNA2T00125955001	290	192	290	251	365	240	299	143	247	373	278	341	260	390	278	411	251	270
GSBRNA2T00125957001	0	0	0	0	0	0	0	0	0	0	0	0	0	0	0	0	0	0
GSBRNA2T00125964001	346	672	424	160	335	253	389	478	346	490	660	574	541	1454	1684	547	541	412
GSBRNA2T00125965001	0	0	0	0	0	0	0	0	0	0	0	0	0	0	0	0	0	0
GSBRNA2T00125971001	16	23	25	8	26	19	20	35	21	26	27	15	32	37	53	11	24	18
GSBRNA2T00125975001	60	81	56	79	77	99	90	43	54	125	59	71	54	68	64	97	69	81
GSBRNA2T00125986001	119	9	81	117	69	35	61	44	25	10	10	0	1	4	14	7	17	37
GSBRNA2T00125987001	72	8	62	78	32	50	36	17	24	18	5	0	2	6	1	11	10	12
GSBRNA2T00125990001	1	0	0	0	2	0	2	4	0	0	0	4	0	0	0	0	5	0
GSBRNA2T00125994001	0	0	0	0	0	0	2	6	0	1	0	0	0	2	0	0	0	2
GSBRNA2T00125995001	0	0	0	0	4	4	1	4	13	0	4	4	2	1	0	22	0	0
GSBRNA2T00126000001	0	0	0	0	0	0	0	0	0	0	0	0	0	0	0	0	0	0
GSBRNA2T00126001001	0	0	0	0	0	0	0	0	0	0	0	0	0	0	0	0	0	0
GSBRNA2T00126002001	0	0	0	0	0	0	0	0	0	0	0	0	0	0	0	0	0	0
GSBRNA2T00126004001	0	0	0	0	0	0	0	0	0	0	0	0	0	0	0	0	0	0
GSBRNA2T00126005001	879	1130	745	536	615	559	643	848	671	763	1322	779	1376	767	969	910	1220	1044
GSBRNA2T00126012001	0	0	0	0	0	0	0	0	0	0	0	0	0	0	0	0	0	0
GSBRNA2T00126013001	0	0	0	0	0	0	0	0	0	0	0	0	0	0	0	0	0	0
GSBRNA2T00126014001	0	0	0	0	0	0	0	0	0	0	0	0	0	0	0	0	0	0
GSBRNA2T00126015001	27	61	36	37	47	44	45	33	18	62	43	43	37	43	46	51	52	45
GSBRNA2T00126016001	273	566	314	303	464	511	551	377	376	850	521	722	513	823	656	558	637	420
GSBRNA2T00126018001	2689	1091	2207	2657	2399	1894	2373	2237	2124	2832	1343	1089	795	1710	1523	1046	1577	1144
GSBRNA2T00126019001	47	67	58	39	71	70	137	67	11	32	60	31	41	88	85	93	38	92
GSBRNA2T00126022001	154	124	149	156	252	217	310	127	82	177	76	52	92	226	200	231	68	104
GSBRNA2T00126024001	37	9	14	14	32	34	30	12	16	35	18	35	15	27	23	26	36	37
GSBRNA2T00126025001	0	0	0	0	0	0	0	0	0	0	0	0	0	0	0	0	0	0
GSBRNA2T00126026001	0	0	0	0	0	0	0	0	0	0	0	0	0	0	0	0	0	0
GSBRNA2T00126027001	1744	1662	1612	1345	1713	1499	2004	1270	970	1562	1445	881	1082	1759	2677	1704	1300	1007
GSBRNA2T00126029001	495	544	531	584	665	582	650	342	285	497	533	727	492	803	504	620	622	803
GSBRNA2T00126030001	56	75	41	85	100	75	82	77	71	82	92	89	103	80	75	68	97	104
GSBRNA2T00126035001	80	42	64	24	39	99	116	52	42	95	66	419	368	14	97	42	87	62
GSBRNA2T00126038001	1329	33	621	1058	167	398	346	425	347	151	4	3	43	14	29	55	0	33
GSBRNA2T00126039001	0	0	0	0	0	0	0	0	0	0	0	0	0	0	0	0	0	0
GSBRNA2T00126040001	0	0	0	0	0	0	0	0	0	0	0	0	0	0	0	0	0	0
GSBRNA2T00126042001	6	3	0	1	1	2	2	4	7	4	7	7	1	10	2	7	6	3
GSBRNA2T00126044001	0	0	0	0	0	0	0	0	0	0	0	0	0	0	0	0	0	0
GSBRNA2T00126045001	113	292	63	72	108	91	103	113	97	97	197	432	305	288	137	141	235	234
GSBRNA2T00126047001	45	58	42	61	93	71	74	66	46	44	13	18	33	64	63	60	46	48
GSBRNA2T00126048001	316	641	341	174	521	425	616	164	146	145	629	818	605	685	773	664	690	317
GSBRNA2T00126050001	108	78	104	78	78	102	160	60	50	60	66	18	46	59	82	63	47	50
GSBRNA2T00126054001	0	0	0	0	0	0	0	0	0	0	0	0	0	0	0	0	0	4
ENSRNA049473253	0	0	0	0	0	0	0	0	0	0	0	0	0	0	0	0	0	0
GSBRNA2T00126055001	3530	806	2509	3571	2320	1779	2488	2105	1653	1575	1174	402	387	1635	1921	899	1073	1534
GSBRNA2T00126056001	0	0	0	0	0	0	0	0	0	0	0	0	0	0	0	0	0	0
GSBRNA2T00126057001	0	0	0	0	0	0	0	0	0	0	0	0	0	0	0	0	0	0
GSBRNA2T00126059001	0	0	0	0	0	0	0	0	0	0	0	0	0	0	0	0	0	0
GSBRNA2T00126062001	2	2	2	0	0	0	0	2	1	0	2	23	12	0	0	0	0	0
GSBRNA2T00126063001	0	0	0	0	0	0	0	0	0	0	0	0	0	0	0	0	0	0
GSBRNA2T00126064001	1786	1106	1605	1347	1708	1288	1828	1215	794	1413	1179	649	744	1180	1547	1311	1047	932
GSBRNA2T00126070001	0	0	0	0	0	0	0	0	0	0	0	0	0	0	0	0	0	0
GSBRNA2T00126071001	0	0	0	0	0	0	0	0	0	0	0	0	0	0	2	0	0	0
GSBRNA2T00126072001	144	21	52	22	45	99	197	14	24	32	40	0	0	838	774	55	24	33
GSBRNA2T00126073001	678	434	615	514	466	372	549	900	825	951	434	418	440	493	239	181	543	506
GSBRNA2T00126078001	0	1	1	0	0	0	1	0	0	0	1	0	0	1	0	0	0	0
GSBRNA2T00126079001	0	0	0	0	0	0	0	0	0	0	0	0	0	0	0	0	0	0
GSBRNA2T00126080001	0	2	0	0	0	2	2	0	0	0	0	2	0	0	0	0	0	0
GSBRNA2T00126082001	0	0	0	0	0	0	0	0	0	0	0	0	0	0	0	0	0	0
GSBRNA2T00126084001	0	0	0	0	0	0	0	0	0	2	0	0	0	0	0	0	0	0
GSBRNA2T00126089001	127	141	112	70	115	91	167	114	63	120	135	159	134	82	103	58	104	76
GSBRNA2T00126091001	7	149	25	60	63	11	37	48	30	59	141	34	45	119	86	173	254	68
GSBRNA2T00126094001	438	666	481	405	412	367	516	385	312	596	651	685	480	569	524	445	782	699
GSBRNA2T00126095001	198	76	177	140	164	154	197	161	119	268	49	13	32	92	121	162	47	32
GSBRNA2T00126096001	1079	647	989	1041	1103	1013	1022	748	849	1448	557	646	444	854	808	844	816	547
GSBRNA2T00126098001	46	76	69	65	49	27	86	57	50	58	87	54	76	48	68	43	53	53
GSBRNA2T00126101001	0	0	0	0	0	0	0	0	0	0	0	0	0	0	0	0	0	0
GSBRNA2T00126105001	0	0	0	0	5	0	0	0	0	0	0	2	0	0	0	0	0	0
GSBRNA2T00126106001	112	241	113	112	120	127	153	69	58	87	169	141	196	200	96	100	171	128
GSBRNA2T00126107001	146	2	121	39	58	70	49	4	9	18	0	14	0	12	2	8	7	3
GSBRNA2T00126109001	196	125	214	137	110	175	178	118	103	155	152	190	154	170	201	109	145	207
GSBRNA2T00126113001	0	0	0	0	0	0	0	0	0	0	0	0	0	0	0	0	0	0
GSBRNA2T00126114001	0	3	0	0	0	0	0	0	0	0	0	0	0	0	0	0	0	0
GSBRNA2T00126115001	0	0	0	0	0	0	0	0	0	0	0	0	0	0	0	0	0	0
GSBRNA2T00126116001	0	0	0	1	4	3	0	0	0	0	2	2	0	0	0	0	4	0
GSBRNA2T00126118001	8	14	14	13	21	12	15	5	8	19	7	18	7	20	9	18	1	26
GSBRNA2T00126120001	0	0	0	0	0	0	0	0	0	0	0	0	0	0	0	0	0	0
GSBRNA2T00126123001	1869	1052	1531	1153	1936	1675	1831	1226	853	1570	1189	432	527	1455	1526	810	1377	630
GSBRNA2T00126125001	0	0	0	1	0	0	0	0	0	0	0	0	0	0	0	0	0	0
GSBRNA2T00126127001	41	11	68	65	100	117	100	47	63	65	12	45	9	79	72	53	29	16
GSBRNA2T00126128001	4	0	2	2	2	4	0	0	0	7	2	2	2	0	0	6	3	2
GSBRNA2T00126131001	84	95	79	71	105	136	152	60	48	108	67	111	108	90	123	118	140	159
GSBRNA2T00126132001	16	27	29	2	19	17	35	17	15	19	40	133	111	53	63	40	31	29
GSBRNA2T00126133001	2465	963	2512	1861	2190	2626	2452	1446	1231	1919	1038	797	851	2772	2981	2657	1265	684
GSBRNA2T00126134001	0	55	9	1	13	0	5	1	1	1	37	34	92	82	39	49	39	49
GSBRNA2T00126135001	0	10	2	1	0	0	0	0	1	1	6	4	9	6	4	2	5	6
GSBRNA2T00126137001	0	0	0	0	0	0	0	0	0	0	0	2	0	0	0	0	0	0
GSBRNA2T00126139001	0	0	0	0	0	0	0	0	0	0	0	0	0	0	0	0	0	0
GSBRNA2T00126140001	126	48	82	77	43	39	29	36	37	50	48	9	14	105	50	42	36	88
GSBRNA2T00126141001	223	198	259	206	482	332	489	129	167	282	191	105	120	332	284	315	177	179
GSBRNA2T00126142001	479	547	493	346	427	430	422	334	265	522	577	679	549	606	479	606	606	591
GSBRNA2T00126143001	0	0	0	0	0	0	0	0	0	1	0	4	1	0	2	0	0	0
GSBRNA2T00126145001	2	2	0	2	9	12	0	14	2	4	0	5	14	0	51	0	0	2
GSBRNA2T00126148001	0	0	0	0	0	0	0	0	0	0	0	0	0	0	0	0	0	0
GSBRNA2T00126149001	0	2	4	2	4	3	3	0	0	0	0	0	1	0	0	6	0	0
GSBRNA2T00126150001	108	139	92	104	188	168	151	62	69	84	110	230	134	212	135	198	190	244
GSBRNA2T00126152001	53	80	58	85	86	88	125	39	71	150	51	101	66	69	45	107	109	77
GSBRNA2T00126154001	0	0	0	0	0	0	0	0	0	0	0	0	0	0	0	0	0	0
GSBRNA2T00126155001	0	0	0	0	4	0	0	2	0	0	0	0	2	0	2	2	0	0
GSBRNA2T00126156001	46	73	52	33	141	144	127	57	56	44	71	139	104	131	112	67	82	108
GSBRNA2T00126158001	0	0	0	0	0	0	0	0	0	0	0	0	0	0	0	0	0	0
GSBRNA2T00126159001	411	789	432	529	490	443	631	444	319	469	683	784	684	680	517	536	737	722
GSBRNA2T00126160001	4	4	0	2	0	0	2	0	0	0	0	0	0	0	0	0	0	0
GSBRNA2T00126162001	17	12	43	39	43	3	28	2	10	58	12	16	31	49	40	37	9	0
GSBRNA2T00126166001	0	0	0	0	0	0	0	0	0	0	0	0	0	0	0	0	0	0
GSBRNA2T00126167001	0	0	0	0	0	0	0	0	0	0	0	0	0	0	0	0	0	0
GSBRNA2T00126170001	224	294	234	277	356	317	317	145	151	333	327	571	345	329	157	349	402	434
GSBRNA2T00126174001	0	0	0	0	0	0	0	0	0	0	0	0	0	0	0	0	0	0
GSBRNA2T00126175001	0	0	0	0	0	0	0	0	0	2	1	2	0	0	0	0	0	0
GSBRNA2T00126182001	0	0	0	0	0	0	0	0	0	0	0	0	0	0	0	0	0	0
GSBRNA2T00126185001	0	0	0	0	0	0	0	0	0	0	0	0	0	2	0	0	0	0
GSBRNA2T00130221001	0	0	0	0	0	0	0	0	0	0	0	0	0	0	0	0	0	0
GSBRNA2T00130223001	1098	1003	787	951	1060	856	1117	621	454	783	876	801	752	1196	1152	899	967	1052
GSBRNA2T00130224001	2	0	2	4	8	4	8	3	0	0	0	0	0	0	4	4	0	0
GSBRNA2T00130225001	1074	939	998	1043	1316	907	1396	1345	963	1096	1232	323	416	1130	1675	508	848	638
GSBRNA2T00130226001	284	489	292	309	343	278	403	261	162	337	471	362	361	546	460	393	509	551
GSBRNA2T00130227001	335	241	250	200	288	242	289	180	175	313	216	192	183	343	336	292	249	201
GSBRNA2T00130228001	2438	1987	2015	2903	2636	2315	3040	1996	1624	2481	1621	745	1149	1312	1942	1335	1453	1185
GSBRNA2T00130229001	305	73	331	282	242	241	289	111	97	189	86	84	64	315	266	188	152	84
GSBRNA2T00130230001	149	144	139	136	184	96	140	62	103	158	176	177	127	212	77	103	184	189
GSBRNA2T00130231001	135	158	152	110	148	235	173	100	68	117	126	123	131	214	333	196	124	90
GSBRNA2T00130232001	549	715	514	662	993	580	959	634	381	771	729	767	544	630	690	461	723	937
GSBRNA2T00130233001	0	0	0	0	0	0	0	0	0	0	0	0	0	1	0	0	0	0
GSBRNA2T00130234001	31	0	21	29	18	19	10	21	13	10	2	2	1	0	2	3	1	0
GSBRNA2T00130238001	0	0	0	0	0	0	1	0	0	0	0	0	0	0	0	0	0	2
GSBRNA2T00130240001	0	0	0	0	0	0	0	0	0	0	0	0	0	0	0	0	0	0
GSBRNA2T00130242001	0	0	0	0	0	0	0	0	0	0	0	0	0	0	0	0	0	0
GSBRNA2T00130243001	388	305	356	400	447	482	489	217	265	400	296	313	316	446	357	348	308	335
GSBRNA2T00130245001	435	677	473	486	481	485	614	294	340	474	528	724	520	779	605	604	801	668
GSBRNA2T00130246001	0	3	0	4	0	9	10	4	4	8	6	8	0	17	8	13	5	2
GSBRNA2T00130247001	194	217	161	202	179	216	202	119	148	299	186	271	216	254	157	208	266	226
GSBRNA2T00130248001	884	911	809	845	1442	1569	1710	681	568	1046	749	939	823	1902	1553	1703	964	1099
GSBRNA2T00130249001	1100	1208	1110	1245	1242	1312	1353	681	673	1008	1141	806	960	1218	1251	1114	1184	901
GSBRNA2T00130250001	29	90	27	10	10	15	16	22	10	32	101	86	125	35	22	38	99	108
GSBRNA2T00130251001	5	0	1	4	9	0	0	0	2	6	2	2	0	0	0	0	0	4
GSBRNA2T00130252001	0	0	0	0	0	0	0	0	2	0	0	0	0	0	0	0	0	0
GSBRNA2T00130253001	121	122	113	356	287	355	334	120	129	427	88	172	128	219	228	174	141	124
GSBRNA2T00130254001	3484	561	2851	3924	2263	2081	2200	2086	1868	3246	553	505	456	1316	1405	844	478	532
GSBRNA2T00130255001	365	227	288	240	239	226	341	181	117	182	207	192	216	194	297	186	235	350
GSBRNA2T00130256001	0	0	0	0	0	0	0	0	0	0	0	0	0	0	0	0	1	0
GSBRNA2T00130257001	0	0	0	0	0	0	0	0	0	0	0	0	0	0	0	0	0	0
GSBRNA2T00130258001	109	159	80	76	123	95	97	61	38	73	164	137	155	82	116	144	166	169
GSBRNA2T00130259001	0	0	0	0	0	0	0	0	0	0	0	0	0	0	0	2	0	0
GSBRNA2T00130260001	21	99	11	27	13	5	5	15	8	8	144	35	28	21	9	10	80	22
GSBRNA2T00130261001	32	652	63	51	115	122	173	63	76	113	544	607	634	328	322	375	426	528
GSBRNA2T00130262001	1	0	0	0	2	0	0	0	0	0	0	0	0	4	0	0	0	0
GSBRNA2T00130264001	363	602	368	531	275	337	375	279	204	695	546	144	340	202	108	277	502	722
GSBRNA2T00130265001	4	2	0	0	4	10	4	12	1	6	0	2	4	0	0	2	4	0
GSBRNA2T00130266001	74	20	55	47	59	61	65	35	63	51	39	30	24	69	92	42	25	50
GSBRNA2T00130267001	46	14	18	23	38	24	39	6	4	6	10	488	1	86	74	3	21	10
GSBRNA2T00130269001	0	0	0	0	0	2	0	0	0	0	2	0	2	0	0	0	2	0
GSBRNA2T00130270001	44	251	36	10	76	117	99	37	21	25	263	92	192	30	28	88	252	90
GSBRNA2T00130271001	0	0	0	0	0	2	1	2	0	0	0	0	6	0	0	1	0	5
GSBRNA2T00130273001	0	0	0	0	0	0	0	0	0	0	0	2	0	0	0	0	4	0
GSBRNA2T00130274001	0	14	3	4	4	2	4	6	0	0	0	7	1	4	0	6	6	10
GSBRNA2T00130277001	0	0	0	0	0	0	0	0	0	0	0	0	0	0	0	0	0	0
GSBRNA2T00130278001	1240	801	1093	881	1017	694	1290	671	588	1145	758	246	466	662	1039	835	519	503
GSBRNA2T00130279001	1	0	0	0	0	0	0	0	0	0	0	3	0	0	0	8	2	1
GSBRNA2T00130281001	1652	1289	1443	1483	800	696	899	748	576	1158	1181	1121	1229	716	764	738	956	981
GSBRNA2T00130286001	371	836	253	298	556	532	650	207	232	356	688	746	711	786	787	729	615	573
GSBRNA2T00130288001	1935	3537	1705	3134	2371	2267	3084	2584	1882	2539	3880	2683	2373	1791	2195	2198	3126	2429
GSBRNA2T00130290001	13	6	2	0	2	0	0	4	4	2	5	4	3	28	28	4	2	0
GSBRNA2T00130291001	866	480	652	676	570	446	628	354	286	468	537	802	351	582	421	420	553	564
GSBRNA2T00130292001	0	0	0	6	0	0	0	0	0	0	0	0	0	0	0	0	0	4
GSBRNA2T00130293001	0	4	2	0	2	6	16	2	2	2	0	24	10	1	8	0	6	0
GSBRNA2T00130295001	622	318	553	493	528	522	634	388	278	382	324	258	342	524	764	299	340	260
GSBRNA2T00130296001	749	140	382	808	319	422	448	553	509	309	107	43	130	58	270	86	72	91
GSBRNA2T00130299001	29	4	12	12	7	16	6	2	9	4	0	0	1	0	10	2	0	20
GSBRNA2T00130300001	0	20	0	0	0	0	2	3	5	14	7	41	67	15	40	10	5	2
GSBRNA2T00130301001	0	0	0	0	0	0	0	0	0	0	0	0	0	0	0	0	0	0
GSBRNA2T00130302001	0	0	0	0	0	0	0	0	0	0	0	0	0	0	0	0	0	0
GSBRNA2T00130303001	0	4	0	0	0	0	0	0	0	0	1	0	2	1	0	0	3	0
GSBRNA2T00130304001	0	53	2	0	1	0	1	7	1	0	3	9	2	5	19	1	15	11
GSBRNA2T00130305001	121	153	153	103	90	71	145	91	71	91	166	628	384	92	164	70	115	269
GSBRNA2T00130313001	36	86	63	82	33	30	48	40	27	56	67	28	69	39	63	39	46	92
GSBRNA2T00130314001	478	619	521	1198	481	611	696	347	354	796	610	473	550	591	752	519	779	881
GSBRNA2T00130316001	0	0	0	0	0	2	4	0	0	0	0	0	0	0	0	2	4	0
ENSRNA049461812	0	0	0	0	0	0	0	0	0	0	0	0	0	0	0	0	0	0
GSBRNA2T00130317001	902	1029	785	899	911	665	928	471	384	673	998	555	511	684	588	688	935	1042
GSBRNA2T00130318001	114	154	117	168	185	163	206	128	92	138	127	107	95	205	143	235	175	127
GSBRNA2T00130319001	0	0	0	0	0	0	0	0	0	0	0	0	0	0	0	0	0	0
GSBRNA2T00130320001	64	214	85	57	77	66	63	73	71	100	169	112	83	100	96	121	114	141
GSBRNA2T00130321001	2	2	0	0	0	1	0	0	0	2	0	10	0	1	0	0	0	0
GSBRNA2T00130323001	0	0	0	0	0	0	0	0	0	0	0	0	0	0	0	0	0	0
GSBRNA2T00130324001	0	0	0	0	0	0	0	0	0	2	0	0	0	0	0	0	0	0
GSBRNA2T00130325001	0	0	0	0	0	0	0	0	0	0	0	0	0	0	0	0	0	1
GSBRNA2T00130326001	0	0	0	0	0	0	0	0	0	0	0	0	0	0	0	0	0	0
GSBRNA2T00130327001	268	5	193	168	83	125	97	55	44	67	0	81	33	6	7	4	0	1
GSBRNA2T00130328001	172	24	144	217	139	187	135	78	78	207	15	19	57	16	25	61	13	27
GSBRNA2T00130329001	0	0	0	0	0	0	0	0	0	0	0	0	0	0	0	0	0	0
GSBRNA2T00130331001	14	40	17	13	12	40	51	9	8	10	11	14	25	17	18	15	18	27
GSBRNA2T00130333001	0	0	0	0	0	0	0	0	0	0	0	0	0	0	0	0	0	0
GSBRNA2T00130335001	0	0	0	0	0	2	0	0	0	0	0	0	0	0	0	0	0	0
GSBRNA2T00130336001	10	5	6	12	71	65	75	6	4	13	10	14	9	57	46	108	6	25
GSBRNA2T00130337001	0	0	0	0	0	0	0	0	0	1	0	0	0	0	0	0	0	0
GSBRNA2T00130339001	0	0	0	0	0	0	0	0	0	0	0	0	0	0	0	0	0	0
GSBRNA2T00130340001	4	0	0	0	0	0	0	0	0	0	0	0	0	0	0	0	0	0
GSBRNA2T00130341001	2	4	1	0	0	0	3	0	0	3	7	4	3	2	0	5	3	6
GSBRNA2T00130343001	0	2	2	4	4	2	0	2	0	0	0	0	2	6	0	0	2	0
GSBRNA2T00130348001	9813	1383	6689	8393	4104	4177	4105	3764	3047	2769	1741	306	673	1874	2405	1403	1397	1688
GSBRNA2T00130349001	2479	1182	2267	2624	2324	1642	2450	2097	1690	2644	1051	705	668	1509	1796	999	1104	1357
GSBRNA2T00130350001	144	154	159	221	133	182	156	169	138	274	155	300	117	281	173	119	268	233
GSBRNA2T00130352001	0	0	0	0	0	0	0	0	0	2	0	0	0	0	0	0	0	0
GSBRNA2T00130353001	0	0	0	0	0	0	0	0	0	0	0	0	0	0	0	0	0	0
GSBRNA2T00130354001	0	0	0	0	2	0	0	0	0	0	0	0	0	4	0	0	0	0
GSBRNA2T00130355001	0	0	0	0	0	0	0	0	0	0	0	0	0	0	0	0	0	0
GSBRNA2T00130356001	0	0	0	0	0	0	0	0	0	0	0	0	0	0	0	0	0	0
GSBRNA2T00130357001	0	0	0	0	6	0	0	2	0	0	0	0	0	0	0	0	0	0
GSBRNA2T00130358001	65	2	42	35	16	16	28	27	22	22	8	61	18	22	37	2	13	8
GSBRNA2T00130359001	1609	612	2113	1274	835	511	793	1784	1579	2546	631	4038	2073	579	295	393	788	3064
GSBRNA2T00130360001	406	308	354	391	273	487	296	249	180	389	342	453	392	399	218	365	514	702
GSBRNA2T00130361001	2	20	4	16	22	4	6	39	30	31	23	79	35	18	7	8	27	10
GSBRNA2T00130362001	0	0	0	0	0	0	0	0	0	0	0	0	0	0	0	0	2	0
GSBRNA2T00130363001	0	14	24	10	13	47	29	15	8	30	21	15	16	19	9	37	43	19
GSBRNA2T00130364001	937	356	1055	814	993	886	1162	844	599	889	322	351	346	769	996	591	316	195
ENSRNA049461795	1	0	0	0	6	0	0	0	0	0	2	0	0	3	0	0	0	0
GSBRNA2T00130365001	2	20	0	5	6	12	11	15	4	12	27	28	16	18	14	31	25	14
GSBRNA2T00130367001	162	98	180	126	156	210	187	101	90	126	78	97	81	137	133	143	96	104
GSBRNA2T00130368001	25	14	22	8	27	11	8	8	1	16	12	9	18	2	13	2	9	2
GSBRNA2T00130369001	6	0	1	0	0	0	0	4	0	0	0	0	0	0	0	0	0	3
GSBRNA2T00130370001	0	0	0	0	0	0	0	0	0	0	0	4	0	0	0	0	9	0
GSBRNA2T00130371001	596	565	464	471	313	281	215	205	169	194	468	274	292	373	365	295	389	446
GSBRNA2T00130372001	432	752	323	490	518	302	554	175	193	214	691	615	593	796	851	713	579	817
GSBRNA2T00130375001	3506	5937	3281	2587	3400	4078	4830	2512	1902	2608	5319	5431	5630	4871	6557	5351	5117	3786
GSBRNA2T00130376001	0	0	0	0	0	0	0	2	0	0	1	0	0	0	0	0	0	0
GSBRNA2T00130377001	31	454	76	57	143	202	228	75	45	80	284	173	384	459	519	454	256	176
GSBRNA2T00130378001	0	46	6	6	19	32	32	9	8	14	63	102	60	87	30	74	78	84
GSBRNA2T00130380001	65	22	53	67	24	22	18	67	80	63	102	8	11	8	9	2	160	18
GSBRNA2T00130381001	0	0	0	0	0	0	0	0	0	0	0	0	0	0	0	0	0	0
GSBRNA2T00130382001	979	704	920	896	1163	1015	1176	750	559	1101	762	684	686	923	830	729	872	664
GSBRNA2T00130383001	115	163	88	148	253	177	203	119	102	210	149	326	143	231	80	222	344	249
GSBRNA2T00130384001	1684	4053	1554	1228	1749	2010	2688	2124	1468	1771	3167	1543	2823	2907	4444	2755	2694	2103
GSBRNA2T00130385001	283	70	404	297	393	460	397	201	197	356	69	63	75	351	384	224	104	49
GSBRNA2T00130386001	0	0	0	0	0	0	4	0	0	0	0	0	0	1	0	0	0	0
GSBRNA2T00130387001	455	1229	479	315	637	725	935	590	440	560	1140	977	1349	1617	1894	1465	1159	850
GSBRNA2T00130388001	0	0	0	0	0	0	0	0	0	0	0	0	0	0	0	0	0	0
GSBRNA2T00130390001	9756	3396	7746	7941	10332	9103	9821	3260	3126	4147	2295	4513	4034	5929	4446	4376	2959	2087
GSBRNA2T00130391001	0	0	0	0	0	0	0	0	0	0	0	0	0	0	0	0	0	0
GSBRNA2T00130395001	123	117	119	83	125	125	117	85	72	122	81	77	40	95	81	110	105	94
GSBRNA2T00130397001	252	482	268	159	281	267	280	228	229	197	393	491	486	559	444	416	440	422
GSBRNA2T00130399001	0	0	0	0	0	0	0	0	0	0	0	0	0	0	0	0	0	0
GSBRNA2T00130400001	0	6	6	0	8	7	8	1	3	0	0	4	0	7	13	9	11	4
GSBRNA2T00130401001	3	24	12	4	58	25	10	22	6	9	24	63	19	49	32	57	20	28
GSBRNA2T00130402001	215	112	164	114	200	262	205	111	74	164	148	205	133	119	90	112	138	167
GSBRNA2T00130403001	39	3	33	45	86	67	62	19	32	13	0	8	0	7	11	6	0	4
GSBRNA2T00130404001	316	4	293	245	99	102	76	69	75	189	16	38	14	28	4	6	24	4
GSBRNA2T00130405001	341	1153	402	496	1157	1396	1523	480	430	696	876	792	1007	1517	1027	1308	1282	942
GSBRNA2T00130406001	85	34	67	93	84	121	120	58	52	102	31	16	22	59	65	55	37	46
GSBRNA2T00130408001	0	0	0	0	0	0	0	0	0	0	0	0	0	0	0	0	0	0
GSBRNA2T00130412001	0	0	0	0	0	0	0	0	0	0	0	0	0	0	1	0	0	0
GSBRNA2T00130413001	14	18	22	17	28	25	40	15	30	30	11	30	16	21	11	22	7	14
GSBRNA2T00130414001	743	859	764	697	728	744	895	592	447	742	788	668	548	880	988	529	787	910
GSBRNA2T00130415001	447	214	499	246	269	293	241	283	264	293	194	285	222	188	189	128	114	309
GSBRNA2T00130417001	1338	1233	1313	1300	2512	1979	2627	1157	964	1306	1229	812	785	2968	2368	2239	1070	1543
GSBRNA2T00130418001	2024	1016	1586	1364	1533	1298	1978	1319	944	1122	970	618	951	1263	2133	1757	609	1026
GSBRNA2T00130419001	1	2	9	2	0	0	1	2	2	2	0	1	0	4	2	6	2	2
GSBRNA2T00130420001	503	217	419	312	535	186	439	276	225	204	194	284	131	492	489	159	117	126
GSBRNA2T00130421001	273	181	174	245	254	168	257	166	135	171	167	202	139	193	178	137	145	245
GSBRNA2T00130422001	6	15	8	12	4	5	11	5	5	12	9	4	7	9	10	11	19	18
GSBRNA2T00130425001	191	17	196	345	121	98	143	104	100	170	34	82	23	73	87	44	76	33
GSBRNA2T00130426001	613	479	507	434	574	548	556	359	265	402	601	422	387	1046	1306	674	496	609
GSBRNA2T00130427001	0	0	0	0	0	0	0	0	0	0	0	0	0	0	0	0	0	0
GSBRNA2T00130430001	0	0	0	0	0	0	0	0	0	0	1	0	0	0	0	0	0	0
GSBRNA2T00130431001	2787	732	2067	2061	1373	1491	1374	1050	741	918	708	635	656	737	747	580	734	623
GSBRNA2T00130432001	0	0	0	0	0	0	0	0	0	0	0	0	0	0	0	0	0	0
GSBRNA2T00130433001	0	0	0	0	0	0	0	0	0	0	0	0	0	0	0	0	0	0
GSBRNA2T00130434001	449	965	374	417	1095	1097	1344	423	353	377	984	1015	819	1127	917	851	1258	741
GSBRNA2T00130435001	199	252	234	179	317	262	337	169	153	236	241	384	271	415	307	359	352	354
GSBRNA2T00130437001	26	16	25	81	13	9	20	22	16	73	12	2	2	11	3	6	10	6
GSBRNA2T00130438001	0	0	0	0	0	0	2	0	0	0	0	0	0	0	0	0	0	0
GSBRNA2T00130439001	2907	6503	2330	2184	2632	1812	2973	2407	1864	2036	5047	3225	5107	3682	4833	3218	4009	4122
GSBRNA2T00130440001	373	394	334	351	651	539	741	266	261	437	394	464	350	755	637	739	428	503
GSBRNA2T00130441001	427	472	478	401	514	461	580	348	284	357	492	415	360	447	467	418	560	473
GSBRNA2T00130442001	562	623	536	552	412	414	427	325	288	590	677	774	476	521	346	408	719	680
GSBRNA2T00130443001	162	147	114	153	258	248	324	151	112	189	105	181	138	279	268	271	161	202
GSBRNA2T00130444001	0	0	0	0	0	2	0	0	0	0	0	0	0	0	0	0	0	0
GSBRNA2T00130445001	22	9	13	13	12	11	12	17	5	18	10	15	7	8	10	0	11	0
GSBRNA2T00130446001	0	0	0	0	0	0	0	0	0	0	0	0	0	0	0	0	0	0
GSBRNA2T00130447001	0	0	0	0	0	0	0	0	0	0	0	0	0	0	0	0	0	0
GSBRNA2T00130449001	23	30	21	26	28	27	28	17	10	13	28	10	9	19	27	12	20	14
GSBRNA2T00130450001	4	15	4	0	0	30	2	1	9	4	4	15	4	1	3	24	0	0
GSBRNA2T00130451001	83	115	40	60	53	38	88	50	31	30	102	39	53	51	114	34	27	30
GSBRNA2T00130452001	13	5	13	4	3	12	10	5	2	1	6	3	1	7	13	2	9	6
GSBRNA2T00130453001	0	11	4	1	12	12	3	2	0	7	20	12	20	21	12	31	34	15
GSBRNA2T00130454001	0	0	0	0	0	0	0	0	0	0	0	0	0	0	0	0	1	0
GSBRNA2T00130455001	0	0	0	0	0	0	0	0	0	0	0	0	0	0	0	0	0	0
GSBRNA2T00130456001	2	0	0	0	0	0	0	0	2	0	0	0	0	0	0	0	0	0
GSBRNA2T00130457001	0	0	0	0	0	0	0	0	0	0	0	0	0	0	0	0	0	0
GSBRNA2T00130459001	6	36	4	11	8	12	5	3	3	3	25	4	10	21	16	38	37	25
GSBRNA2T00130460001	0	1	1	0	1	0	0	0	0	3	3	0	0	0	0	0	0	0
GSBRNA2T00130461001	289	300	241	242	285	262	336	165	150	178	264	285	230	275	290	172	210	432
GSBRNA2T00130462001	1270	729	1316	1179	1134	1016	1495	1224	1148	2240	760	606	607	546	787	339	795	921
GSBRNA2T00130465001	220	574	230	246	388	506	582	350	285	568	433	546	512	663	587	742	670	656
GSBRNA2T00130466001	1154	925	906	809	1444	1306	1644	464	479	718	738	1052	857	1139	1420	1091	727	707
GSBRNA2T00130467001	38	115	40	31	74	82	98	48	20	49	147	303	207	74	147	102	150	112
GSBRNA2T00130468001	0	0	0	0	0	0	2	0	0	0	0	28	13	0	0	2	0	0
GSBRNA2T00130471001	0	0	2	2	2	4	6	0	1	0	0	0	0	9	16	0	1	6
GSBRNA2T00130472001	0	0	0	0	0	0	0	0	0	0	0	0	0	0	0	0	0	0
GSBRNA2T00130476001	0	0	0	0	0	0	0	0	0	0	0	0	0	0	0	0	0	0
GSBRNA2T00130478001	0	0	0	0	0	0	0	0	0	0	0	0	0	0	0	0	0	0
GSBRNA2T00130479001	0	0	0	0	0	0	0	0	2	0	0	0	0	2	0	2	0	0
GSBRNA2T00130480001	479	321	464	389	825	881	857	275	202	402	276	313	285	906	658	721	331	327
GSBRNA2T00130481001	2672	1058	2583	2188	2168	2765	2580	1667	1527	2571	1054	538	675	2475	2842	1999	1028	731
GSBRNA2T00130483001	14	22	28	25	30	32	27	4	0	47	10	36	35	22	24	34	27	29
GSBRNA2T00130485001	0	0	0	0	0	4	0	0	0	0	0	0	0	0	0	0	0	0
GSBRNA2T00130486001	654	659	604	516	703	704	772	535	371	603	637	566	592	987	746	791	677	722
GSBRNA2T00130487001	0	0	0	0	0	0	0	0	0	0	0	0	0	0	0	0	0	0
GSBRNA2T00130488001	0	0	0	0	2	0	2	0	0	2	1	0	0	2	0	0	4	0
GSBRNA2T00130489001	2	107	7	25	37	56	49	8	2	17	94	74	78	70	18	63	87	84
GSBRNA2T00130490001	288	115	190	154	261	280	324	131	102	163	157	74	90	158	176	148	108	118
GSBRNA2T00130491001	1630	711	1537	1902	1431	1265	1438	1128	947	1465	644	701	454	872	759	661	915	892
GSBRNA2T00130492001	1125	1332	835	811	1867	1706	1987	633	547	1103	1197	952	1211	2211	1888	1930	1181	905
GSBRNA2T00130494001	287	122	302	308	375	409	406	337	238	438	128	45	69	342	451	274	127	63
GSBRNA2T00130496001	0	0	0	0	0	0	0	0	0	0	0	0	0	0	0	0	0	0
GSBRNA2T00130497001	0	0	0	0	0	0	0	0	0	0	0	0	0	0	0	0	0	0
GSBRNA2T00130498001	337	349	374	232	735	376	701	546	629	1328	512	148	76	1623	1419	523	637	657
GSBRNA2T00130499001	0	0	0	0	0	0	4	0	0	4	0	0	0	0	0	0	0	0
GSBRNA2T00130501001	10	0	7	4	14	0	10	14	16	0	0	10	0	14	4	4	0	6
GSBRNA2T00130502001	241	89	95	145	359	330	362	140	86	166	45	26	35	163	132	101	82	63
GSBRNA2T00130508001	0	0	0	0	0	0	0	4	0	2	0	7	2	2	2	2	0	0
GSBRNA2T00130509001	0	0	0	0	0	0	0	0	0	0	0	0	0	0	0	0	0	0
GSBRNA2T00130510001	0	5	4	0	2	0	8	4	0	8	9	14	12	2	5	2	6	7
GSBRNA2T00130511001	5	55	3	3	5	19	30	8	8	7	52	7	30	15	34	32	12	18
GSBRNA2T00130512001	224	1790	238	259	605	682	876	500	381	597	1181	989	1440	1479	1181	1453	1142	1057
GSBRNA2T00130513001	0	15	0	0	7	11	4	2	0	4	3	10	0	0	0	10	6	7
GSBRNA2T00130515001	3	6	10	2	0	0	0	6	6	25	8	2	12	10	6	17	2	12
ENSRNA049461828	0	0	0	0	0	0	0	0	0	0	0	0	0	0	0	0	0	0
GSBRNA2T00130516001	469	478	376	490	433	369	538	349	250	648	520	756	480	427	342	457	712	692
GSBRNA2T00130517001	0	2	2	6	10	4	6	2	6	2	4	21	7	4	3	4	0	0
GSBRNA2T00130518001	0	0	0	0	0	0	0	0	0	0	0	0	0	0	0	0	0	0
GSBRNA2T00130519001	63	188	53	90	93	113	71	116	65	223	173	315	199	170	67	140	256	270
GSBRNA2T00130520001	0	2	0	0	0	6	4	0	0	0	0	0	0	0	0	6	0	6
GSBRNA2T00130521001	97	196	141	181	181	149	170	137	102	308	169	285	186	170	90	112	258	304
GSBRNA2T00130522001	0	0	0	0	0	0	0	0	0	0	0	0	0	0	0	0	0	0
GSBRNA2T00130524001	0	0	0	0	0	0	0	0	0	0	0	0	0	0	0	0	0	0
GSBRNA2T00130525001	1194	523	1030	842	889	1204	1036	725	579	1358	577	473	466	1098	969	882	745	452
ENSRNA049461746	2	2	6	12	3	5	4	1	0	4	4	4	0	3	0	2	6	0
ENSRNA049461737	5	2	11	5	4	14	16	18	14	10	15	0	4	16	16	16	3	7
GSBRNA2T00130526001	1423	1238	1365	1107	1413	1478	1815	893	681	924	1174	463	936	1361	2470	1358	876	759
GSBRNA2T00130527001	13	45	8	8	30	31	57	24	16	49	61	195	157	36	62	45	64	25
GSBRNA2T00130528001	0	0	0	0	0	0	0	0	0	0	0	0	1	0	0	0	0	0
GSBRNA2T00130529001	8947	7797	8780	9358	5484	4644	5308	7308	6935	11722	6901	8247	7342	5018	3573	3995	7430	9752
GSBRNA2T00130530001	459	288	323	356	370	381	332	334	332	572	261	472	375	349	358	223	330	383
GSBRNA2T00130531001	760	1216	647	762	668	464	661	769	693	959	979	974	817	890	645	709	1115	1322
GSBRNA2T00130532001	537	384	470	400	369	390	515	316	271	467	323	180	242	319	393	297	289	196
GSBRNA2T00130533001	973	573	854	1396	1685	1477	1685	1026	1008	2099	429	1170	712	1190	976	846	586	514
GSBRNA2T00130534001	1186	1052	1072	1299	981	987	1303	1441	1117	1335	1124	829	835	988	1187	522	1045	940
GSBRNA2T00130535001	0	0	0	0	0	0	0	4	0	0	0	0	0	0	0	0	0	0
GSBRNA2T00130536001	0	0	0	0	0	0	0	0	0	0	0	0	0	0	0	0	0	0
GSBRNA2T00130538001	215	94	151	101	212	168	147	147	169	275	149	220	117	222	177	123	221	246
GSBRNA2T00130539001	1032	265	851	725	913	644	911	512	393	482	283	455	149	991	1060	248	318	321
GSBRNA2T00130540001	2	2	6	3	2	3	11	0	3	5	0	6	0	7	6	4	3	2
GSBRNA2T00130541001	473	484	536	660	608	528	731	349	268	469	477	491	416	699	650	505	593	573
GSBRNA2T00130542001	0	0	0	0	0	0	0	0	0	0	0	0	0	0	0	0	0	0
GSBRNA2T00130543001	809	706	762	707	764	679	859	501	476	796	649	683	604	954	957	758	877	641
GSBRNA2T00130544001	984	1368	1010	1001	1057	794	995	812	689	1096	1187	764	813	1075	1353	745	1113	1181
GSBRNA2T00130545001	917	2835	868	643	1275	1525	1442	909	660	883	2225	1924	1877	2183	1822	2282	2365	1416
GSBRNA2T00130546001	4008	28908	4763	4075	7956	7531	11428	9029	7068	8632	23920	18921	26762	19608	19582	18574	24868	25119
GSBRNA2T00130547001	1421	1672	951	1223	988	851	1000	580	392	824	1495	1028	1339	881	867	1178	1598	1621
GSBRNA2T00130548001	58	51	48	47	77	24	42	40	28	26	44	135	31	112	66	26	44	76
GSBRNA2T00130550001	2	55	10	0	11	8	10	20	17	0	14	4	33	28	11	14	10	2
GSBRNA2T00130551001	0	0	0	0	0	0	0	0	0	0	0	0	0	0	0	0	0	0
GSBRNA2T00130552001	5048	1279	4262	3526	7167	3078	6594	2830	2205	2226	1446	2004	1010	4630	5156	1749	1314	1352
GSBRNA2T00130553001	0	0	0	0	0	0	4	0	0	0	0	0	0	0	0	0	0	0
GSBRNA2T00130554001	7	45	10	18	39	33	37	13	22	42	85	208	79	55	16	53	93	102
GSBRNA2T00130556001	68	210	67	52	92	56	75	60	47	63	89	90	108	196	145	132	108	132
GSBRNA2T00130557001	12	78	7	19	17	22	25	36	34	103	23	19	35	48	63	46	62	26
GSBRNA2T00130559001	597	709	690	469	1323	1171	1471	496	384	411	735	1003	547	1533	922	991	524	570
GSBRNA2T00130560001	280	99	383	259	558	54	426	287	314	114	68	1864	103	1384	436	53	86	148
GSBRNA2T00130562001	388	498	377	291	358	243	363	234	211	373	424	524	427	330	368	255	426	381
GSBRNA2T00130563001	2	2	12	22	4	4	13	0	0	5	2	13	0	11	5	2	2	4
GSBRNA2T00130564001	1744	698	1424	1118	1671	1309	1649	871	789	959	747	493	512	1407	2164	812	868	517
GSBRNA2T00130565001	507	78	434	327	522	262	465	301	253	243	102	473	74	451	458	99	124	71
GSBRNA2T00130566001	0	2	0	7	1	4	0	0	0	0	4	0	0	0	0	3	1	1
GSBRNA2T00130567001	0	0	0	0	0	0	0	0	0	0	0	0	0	0	0	0	0	0
GSBRNA2T00130568001	2711	3080	2417	1673	3366	2318	3273	1567	1003	986	2509	2999	2372	2740	4116	1354	1708	2174
GSBRNA2T00130569001	814	330	733	501	641	293	596	505	376	437	317	663	215	533	621	281	292	285
GSBRNA2T00130570001	69	32	71	62	69	70	68	66	63	52	32	28	18	80	76	44	34	46
GSBRNA2T00130571001	242	151	197	276	347	287	349	201	148	249	143	267	208	337	203	212	165	188
GSBRNA2T00130572001	69	56	70	67	101	114	136	61	55	57	64	24	34	136	81	108	60	44
GSBRNA2T00130573001	21	65	47	36	34	27	25	16	19	45	26	460	316	36	125	55	47	44
GSBRNA2T00130574001	1178	446	1009	1102	862	1530	1229	484	378	750	404	298	380	1282	1076	1300	608	301
GSBRNA2T00130575001	54	3	26	22	25	12	35	15	14	20	16	6	0	1	6	6	64	4
GSBRNA2T00130576001	50	6	35	24	51	36	43	16	19	16	54	43	8	14	21	8	176	12
GSBRNA2T00130577001	1690	1483	1671	1410	1918	1743	2145	1387	987	1460	1225	863	1162	2006	2622	2027	1044	1071
GSBRNA2T00130578001	1140	969	958	998	1247	1293	1668	678	582	899	897	884	779	1437	1773	1537	1096	741
GSBRNA2T00130579001	0	0	0	0	0	0	0	0	0	0	0	0	0	0	0	0	0	0
GSBRNA2T00130580001	14	2	8	0	11	2	9	5	0	2	7	11	6	52	42	0	4	26
GSBRNA2T00130581001	1122	137	840	584	1175	106	717	420	483	223	189	2133	87	1347	804	89	180	100
GSBRNA2T00130583001	0	0	0	0	0	0	0	0	0	0	0	0	0	2	0	0	0	0
GSBRNA2T00130584001	0	0	0	0	0	0	0	0	0	0	0	0	0	0	0	0	0	0
GSBRNA2T00130585001	917	1010	722	678	761	552	760	568	465	563	931	1082	788	814	768	649	884	925
GSBRNA2T00130586001	114	120	92	103	106	128	128	54	65	122	139	188	141	140	114	92	143	131
GSBRNA2T00130587001	0	0	0	0	0	2	0	2	0	0	0	0	1	0	0	0	0	0
GSBRNA2T00130588001	22	51	80	33	79	48	59	32	49	35	53	289	97	82	68	48	61	36
GSBRNA2T00130589001	376	1631	431	570	715	935	874	652	656	1592	1376	2006	1743	1422	977	1578	2243	1905
GSBRNA2T00130590001	1125	2197	1188	1490	2960	2586	3228	1132	989	1970	1873	2351	2085	2995	2639	3955	2305	2043
GSBRNA2T00130591001	247	143	228	216	275	249	339	221	105	234	112	131	95	252	250	197	137	108
GSBRNA2T00130592001	1257	1115	1086	1227	1184	1161	1523	904	729	1378	917	1061	712	1677	1535	1154	1250	874
GSBRNA2T00130593001	0	0	0	0	0	1	0	0	0	0	0	0	0	0	0	0	0	0
GSBRNA2T00130594001	2	0	0	0	0	1	0	0	0	0	0	0	0	1	0	0	0	0
GSBRNA2T00130595001	0	0	0	0	0	3	5	0	0	0	0	0	0	0	0	0	0	0
GSBRNA2T00130596001	2777	2651	2211	2702	1798	2410	2437	1576	1221	2440	2364	809	1408	1220	1843	1238	2277	1612
GSBRNA2T00130597001	0	2	0	6	4	2	0	0	0	16	0	0	0	0	0	0	0	0
GSBRNA2T00130598001	732	733	625	864	1013	1064	984	566	639	1611	651	823	739	937	564	1177	1024	705
GSBRNA2T00130599001	11	81	14	85	12	76	38	39	26	167	57	1	41	2	4	21	93	68
GSBRNA2T00130600001	16	30	7	38	4	28	15	11	7	48	18	1	9	1	0	11	23	29
GSBRNA2T00130601001	12	28	18	44	11	47	39	6	22	66	41	0	25	2	0	14	27	39
GSBRNA2T00130602001	3	1	4	0	9	1	1	4	0	1	3	0	0	5	2	2	4	0
GSBRNA2T00130603001	56	0	33	7	40	0	46	5	5	8	0	33	4	40	38	4	0	9
GSBRNA2T00130604001	298	462	276	522	361	810	538	258	217	751	509	146	274	307	311	434	730	448
GSBRNA2T00130605001	1	0	0	2	0	10	4	0	0	3	3	0	0	0	0	3	0	0
GSBRNA2T00130606001	297	643	255	380	337	448	391	219	205	539	458	156	266	154	147	221	415	521
GSBRNA2T00130607001	10	233	27	6	29	35	86	60	53	78	162	141	414	71	145	90	131	109
GSBRNA2T00130608001	0	2	0	0	0	0	0	0	0	0	0	0	0	0	0	2	0	0
GSBRNA2T00130609001	0	0	0	0	0	0	0	0	0	0	0	0	0	0	0	0	0	0
GSBRNA2T00130610001	0	0	0	0	0	0	0	0	0	0	4	0	0	0	0	0	0	0
GSBRNA2T00130611001	1241	1139	916	1600	1028	2025	1731	983	704	2000	1045	212	709	570	776	1605	925	981
GSBRNA2T00130612001	49	75	50	12	63	112	118	49	53	82	64	28	35	76	94	52	50	43
GSBRNA2T00130614001	1034	1218	911	1009	882	728	891	642	470	799	1030	865	740	814	860	830	1008	952
GSBRNA2T00130615001	19	73	31	20	40	18	31	48	31	12	56	167	64	94	59	146	74	30
GSBRNA2T00130616001	8	73	17	24	20	17	27	12	10	21	87	151	73	59	26	77	110	64
GSBRNA2T00130617001	42	49	65	11	58	54	43	55	39	38	63	176	125	30	135	29	38	78
GSBRNA2T00130620001	0	0	0	0	6	2	4	0	0	1	2	1	0	0	0	0	0	5
GSBRNA2T00130624001	0	0	0	0	0	0	0	0	1	0	6	4	2	0	0	0	0	0
GSBRNA2T00130625001	767	1222	733	699	1099	877	1180	503	468	734	915	965	958	983	1006	961	885	871
GSBRNA2T00130626001	4	0	0	0	0	2	2	2	11	2	15	19	8	1	0	0	22	4
GSBRNA2T00130627001	188	87	138	249	202	189	281	177	110	247	48	71	70	72	96	52	56	71
GSBRNA2T00130628001	2081	2343	1765	2146	3018	2523	3359	1307	1045	2151	2177	2514	1818	3890	2947	3505	2258	2487
GSBRNA2T00130629001	0	0	0	0	0	0	0	0	0	0	0	0	0	0	0	0	0	0
GSBRNA2T00130630001	0	1	4	0	0	2	0	2	0	0	0	2	1	0	6	2	8	4
GSBRNA2T00130632001	78	72	99	69	74	92	152	79	86	135	84	81	79	89	128	116	89	75
GSBRNA2T00130633001	274	33	202	101	109	104	138	92	99	134	40	206	192	36	50	46	37	74
GSBRNA2T00130635001	0	0	2	0	0	4	0	0	0	2	4	18	4	0	4	6	0	5
GSBRNA2T00130636001	0	0	0	0	0	0	0	0	0	0	0	0	0	0	0	0	0	0
GSBRNA2T00130637001	384	165	303	399	382	427	549	287	193	395	188	131	168	428	411	418	172	243
GSBRNA2T00130638001	8	10	14	25	24	49	45	7	20	33	18	26	33	41	43	18	19	13
GSBRNA2T00130639001	0	0	0	0	0	0	0	0	0	0	0	0	0	0	0	0	0	0
GSBRNA2T00130640001	934	957	920	943	851	919	962	676	632	1105	782	960	786	1019	808	994	1068	1359
GSBRNA2T00130641001	6	5	4	5	0	0	2	2	0	4	8	55	10	3	0	10	7	16
GSBRNA2T00130643001	0	3	4	0	2	1	13	4	2	2	1	4	2	5	1	1	1	3
GSBRNA2T00130644001	0	0	2	0	0	0	0	0	1	0	0	0	0	0	0	0	0	0
GSBRNA2T00130645001	0	0	0	0	0	0	0	0	0	0	0	2	0	1	0	0	0	2
GSBRNA2T00130646001	281	448	277	301	418	334	411	220	150	356	336	312	309	445	417	456	349	485
GSBRNA2T00130649001	0	0	0	0	0	0	0	0	0	0	0	0	0	0	0	0	0	0
GSBRNA2T00130650001	0	0	0	0	0	0	0	0	0	0	0	0	0	0	0	0	0	0
GSBRNA2T00130654001	0	0	0	0	0	0	0	0	0	0	0	0	0	0	0	0	0	0
GSBRNA2T00130655001	0	0	0	0	0	0	0	0	0	0	0	0	0	0	0	0	0	0
GSBRNA2T00130657001	966	686	916	864	1253	1301	1520	596	615	1136	615	603	641	1332	1124	1220	691	731
GSBRNA2T00130659001	0	0	0	0	0	0	0	0	0	0	0	0	0	0	0	0	0	0
GSBRNA2T00130660001	240	183	244	226	301	225	346	138	123	217	182	481	198	621	515	231	268	258
GSBRNA2T00130661001	1478	1566	1328	1409	1170	1105	1262	852	927	1455	1350	1147	1017	1312	1133	1140	1339	1394
GSBRNA2T00130662001	979	566	762	995	1055	755	1316	584	414	642	615	466	398	558	637	621	516	438
GSBRNA2T00130663001	88	71	56	51	74	49	94	71	48	73	73	129	161	138	113	135	49	124
GSBRNA2T00130664001	24142	89024	16822	14347	6850	3833	5683	5990	4817	3347	73175	29143	27974	22969	16768	23065	73342	93773
ENSRNA049461779	0	0	0	0	0	0	0	0	0	0	0	0	0	0	0	0	0	0
ENSRNA049461770	0	0	0	0	0	0	0	0	0	0	1	0	0	0	0	0	0	0
GSBRNA2T00130666001	0	0	0	0	0	0	0	0	2	0	0	0	0	0	0	0	0	0
GSBRNA2T00130668001	0	0	0	0	0	0	0	0	0	0	0	0	0	0	0	0	0	0
GSBRNA2T00130669001	0	0	0	0	0	0	0	0	0	0	0	0	0	0	0	0	0	0
GSBRNA2T00130670001	0	0	2	0	0	4	6	0	0	0	9	0	2	0	0	2	0	0
GSBRNA2T00130672001	0	0	0	0	1	4	0	2	2	0	0	0	0	0	0	2	0	0
GSBRNA2T00130673001	94	134	77	64	201	142	199	60	39	91	90	100	97	385	306	239	82	61
GSBRNA2T00130674001	18641	256914	22977	17549	53137	51468	84411	35223	24245	23067	203803	85473	149244	111821	138789	108977	135889	162683
GSBRNA2T00130675001	110	12	111	122	23	36	51	36	20	193	18	3	0	13	8	24	29	40
GSBRNA2T00130676001	15	0	8	7	4	3	6	0	6	5	1	0	0	1	1	0	0	4
GSBRNA2T00130677001	110	311	163	136	245	264	434	289	182	272	205	126	335	305	656	365	142	151
GSBRNA2T00130678001	561	1330	576	531	497	215	480	324	292	257	1845	2514	1191	580	485	656	2097	2125
GSBRNA2T00130679001	1302	617	1235	1477	1059	982	1307	1206	997	1645	1596	85	28	732	865	205	1626	492
GSBRNA2T00130680001	617	672	552	715	674	662	848	538	439	747	627	567	439	709	712	485	725	741
GSBRNA2T00130681001	329	1467	308	458	395	543	601	548	366	529	1542	383	436	319	403	300	1255	584
GSBRNA2T00130682001	3508	2620	2885	2991	2904	2735	3316	1622	1302	1990	2185	1341	1551	2306	3705	1611	1602	1988
GSBRNA2T00130683001	47	151	58	50	189	193	200	20	10	98	142	183	120	262	227	265	167	153
GSBRNA2T00130684001	41	23	14	45	28	10	19	3	4	4	16	15	4	9	0	4	9	29
GSBRNA2T00130686001	2	0	0	0	0	0	0	0	0	0	0	0	0	0	0	0	0	3
GSBRNA2T00130687001	8	13	13	0	21	30	19	3	15	12	28	33	16	24	4	28	28	23
GSBRNA2T00130688001	142	207	168	146	244	316	354	77	102	210	202	221	253	177	158	298	177	465
GSBRNA2T00130689001	0	0	0	0	0	0	0	0	0	0	0	0	0	0	0	0	0	0
GSBRNA2T00130691001	0	0	0	0	0	0	0	0	0	0	0	0	0	0	0	0	0	0
GSBRNA2T00130692001	0	0	0	0	0	0	0	0	0	0	0	0	0	0	0	0	0	0
GSBRNA2T00130693001	0	0	0	0	0	0	0	0	0	0	0	0	0	0	0	0	0	0
GSBRNA2T00130694001	0	0	0	0	0	0	0	0	0	0	0	0	0	0	0	0	0	0
GSBRNA2T00130695001	0	0	0	0	0	0	0	0	0	0	0	0	0	0	0	0	0	0
GSBRNA2T00130696001	3630	2895	2401	2632	2976	1133	2075	1541	1162	1025	2560	1717	1257	1612	1216	1077	2201	3200
GSBRNA2T00130697001	33	19	23	28	46	22	36	30	49	29	37	25	21	13	17	16	24	31
GSBRNA2T00130698001	13	6	11	12	24	32	26	35	19	7	7	0	7	23	14	11	7	2
GSBRNA2T00130699001	46	8	39	38	54	45	46	29	31	46	19	4	4	18	56	5	12	16
GSBRNA2T00130700001	252	40	139	261	146	68	79	82	87	78	62	30	26	53	64	32	48	35
GSBRNA2T00130701001	176	178	200	121	119	64	154	99	69	71	207	26	102	68	160	63	69	159
GSBRNA2T00130702001	1142	1416	925	1353	1482	1689	1873	767	606	1370	1318	997	1241	1360	1323	1559	1378	1496
GSBRNA2T00130703001	48	110	47	75	52	86	133	66	52	131	101	133	204	31	107	41	94	62
GSBRNA2T00130704001	1478	2021	1245	1199	2053	1649	2344	697	481	786	1697	996	1508	2341	2780	2603	1338	1806
GSBRNA2T00130705001	829	433	654	695	581	628	586	463	417	783	436	333	330	502	465	411	494	314
GSBRNA2T00130706001	137	84	129	191	188	190	250	106	131	382	88	188	75	230	150	387	113	79
GSBRNA2T00130707001	0	0	0	0	0	0	0	0	0	0	0	0	0	0	0	0	0	0
GSBRNA2T00130708001	0	0	0	0	0	0	0	0	0	0	0	0	0	0	0	0	0	0
GSBRNA2T00130711001	9	134	0	16	26	29	44	9	8	40	108	262	164	154	85	58	125	73
GSBRNA2T00130712001	1	6	2	0	0	6	12	1	0	5	10	16	18	10	13	8	10	12
GSBRNA2T00130713001	64	120	76	84	157	174	164	36	62	108	112	272	145	259	152	173	146	105
GSBRNA2T00130714001	132	183	83	192	126	152	124	158	167	270	280	387	249	402	371	147	422	286
GSBRNA2T00130715001	809	1274	622	882	659	449	787	774	535	796	1930	980	1247	1557	2493	572	1311	1269
GSBRNA2T00130716001	1	1	2	0	6	10	4	2	0	2	10	4	0	9	8	8	0	2
GSBRNA2T00130717001	124	207	167	106	111	120	142	130	83	143	118	199	190	179	201	130	162	154
GSBRNA2T00130718001	167	335	254	320	591	977	864	203	220	398	357	262	393	758	557	1202	376	367
GSBRNA2T00130719001	6	23	4	4	15	55	28	8	3	34	16	5	16	6	5	86	44	15
GSBRNA2T00130721001	10	4	1	12	9	11	8	10	9	17	12	8	4	2	9	4	8	0
GSBRNA2T00130722001	70	26	35	30	51	27	31	23	10	6	29	15	18	56	16	17	36	13
GSBRNA2T00130723001	193	0	101	90	27	12	21	11	9	38	0	0	4	0	0	0	0	0
GSBRNA2T00130724001	1657	1465	1498	1907	2748	2677	2812	1616	1436	2361	1373	927	947	2056	1871	1673	1698	1833
GSBRNA2T00130725001	71	52	72	65	44	73	38	38	51	66	37	48	27	76	65	29	60	31
GSBRNA2T00130726001	0	0	0	0	0	0	0	0	0	0	0	0	0	0	0	0	2	0
GSBRNA2T00130727001	296	322	277	289	221	245	243	218	162	292	262	259	274	208	126	182	340	286
GSBRNA2T00130728001	229	0	77	178	55	136	14	22	18	48	12	0	0	0	8	2	14	0
GSBRNA2T00130729001	39	897	56	35	115	178	161	95	70	149	716	1010	683	569	414	567	890	658
GSBRNA2T00130730001	485	1541	457	410	422	596	622	563	394	481	1374	767	1069	762	612	668	1205	1518
GSBRNA2T00130731001	512	764	637	498	664	616	721	509	490	940	585	663	605	693	700	558	660	677
GSBRNA2T00130732001	246	250	222	305	370	302	452	223	161	460	213	106	182	252	204	302	200	172
GSBRNA2T00130733001	127	977	144	111	196	285	357	233	164	171	702	529	729	420	495	501	673	733
GSBRNA2T00130734001	1745	2444	1454	1378	1374	1297	1795	1550	1139	1458	2188	772	1512	1438	2148	1465	1595	1421
GSBRNA2T00130735001	720	872	516	588	580	501	835	564	435	631	876	464	474	627	922	612	772	561
GSBRNA2T00130736001	733	1586	750	741	770	868	1068	705	651	983	1370	1197	1135	1172	1174	1137	1557	1094
GSBRNA2T00130737001	2577	2658	2511	2640	2525	2479	2714	1523	1270	1624	2661	1176	1501	1588	1224	1728	2582	3307
GSBRNA2T00130738001	252	181	231	238	196	175	240	221	171	350	140	253	201	209	154	153	221	153
GSBRNA2T00130739001	0	0	0	0	0	0	0	0	0	0	0	0	0	0	0	0	0	0
GSBRNA2T00130741001	79	106	96	135	90	102	107	79	63	190	91	119	113	66	63	62	139	170
GSBRNA2T00130742001	78	93	68	75	121	65	62	53	51	100	94	131	99	67	58	113	93	119
GSBRNA2T00130743001	30	246	46	37	27	55	46	38	16	36	155	94	79	54	44	121	160	191
GSBRNA2T00130744001	1665	1602	1442	1675	1438	1645	1897	1086	835	1403	1577	885	859	1306	1654	1540	1342	1373
GSBRNA2T00130745001	28	71	23	37	123	84	155	15	14	24	67	125	126	321	354	153	62	139
GSBRNA2T00130746001	202	600	109	80	1371	351	1197	192	171	120	279	844	934	1746	1459	1282	433	621
GSBRNA2T00130747001	7	1	6	2	10	10	8	8	0	3	0	0	0	0	1	1	2	6
GSBRNA2T00130748001	287	207	232	268	301	219	272	184	144	282	174	290	197	260	237	164	239	174
GSBRNA2T00130749001	778	731	713	567	968	891	1047	299	306	596	619	780	646	1221	1121	1088	749	529
GSBRNA2T00130750001	3938	0	4483	4648	459	549	320	67	24	371	0	0	0	2	0	0	0	0
ENSRNA049461759	0	0	0	0	0	0	0	0	0	0	0	0	0	0	0	0	0	0
GSBRNA2T00130751001	0	0	0	0	0	0	0	0	0	0	0	0	0	0	0	0	0	0
GSBRNA2T00130753001	0	0	0	0	0	0	0	0	0	0	0	0	0	0	0	0	0	0
GSBRNA2T00130755001	152	292	149	118	387	352	383	60	83	220	218	215	354	502	364	493	239	240
GSBRNA2T00130756001	248	344	243	194	223	291	319	186	165	305	344	207	372	205	259	236	281	297
GSBRNA2T00130757001	458	251	314	465	426	206	397	277	252	415	283	285	317	212	298	235	234	279
GSBRNA2T00130759001	414	371	466	428	453	479	490	263	260	383	429	413	378	537	498	540	434	456
GSBRNA2T00130760001	11	722	33	4	16	13	30	75	62	9	164	7486	10822	70	574	209	208	2873
GSBRNA2T00130762001	0	0	0	0	0	3	0	0	0	0	0	0	0	0	0	0	0	0
GSBRNA2T00130763001	10	38	4	0	2	2	6	0	2	11	30	11	23	11	25	14	22	16
GSBRNA2T00130764001	2	0	0	0	0	0	0	0	0	0	1	0	0	0	0	0	2	0
GSBRNA2T00130766001	0	0	0	0	0	0	0	0	0	0	0	0	0	0	0	0	0	0
GSBRNA2T00130767001	1491	424	1427	1150	1260	1357	1427	817	792	1515	405	332	298	1212	1152	901	527	286
GSBRNA2T00130768001	1	69	9	16	35	73	39	21	20	45	88	64	85	82	47	67	70	78
GSBRNA2T00130769001	59	68	71	81	72	106	102	56	69	92	48	54	17	72	56	51	47	72
GSBRNA2T00130770001	90	27	68	49	88	163	167	74	61	91	33	8	21	65	115	68	30	8
GSBRNA2T00130771001	39	85	36	30	54	24	69	16	22	61	82	105	83	51	39	78	112	170
GSBRNA2T00130772001	41	4	32	14	65	54	68	10	14	23	6	2	13	8	8	11	15	15
GSBRNA2T00130773001	2	22	4	17	6	10	25	8	4	18	686	356	4	19	14	3	2128	29
GSBRNA2T00130774001	143	6	196	126	127	120	129	104	126	236	7	19	23	20	15	9	10	39
GSBRNA2T00130775001	1008	319	644	817	354	497	326	534	485	755	271	1067	551	550	358	288	350	468
GSBRNA2T00130776001	0	1	2	0	7	5	5	0	2	11	3	7	3	6	1	1	4	0
GSBRNA2T00130777001	62	248	86	72	182	180	165	114	101	139	230	201	160	179	214	241	253	158
GSBRNA2T00130778001	220	320	195	271	256	135	302	195	198	562	335	405	584	248	153	245	414	325
GSBRNA2T00130779001	4317	3824	3563	3144	2896	2346	3240	2849	2241	3055	3482	2821	2723	2555	3373	1449	2891	2274
GSBRNA2T00130780001	1980	908	1904	2098	2757	2803	3106	1110	868	2010	480	901	1795	2971	2522	2153	640	1173
GSBRNA2T00130781001	306	302	302	561	479	492	485	292	311	757	433	974	272	250	113	286	668	776
GSBRNA2T00130782001	0	0	2	4	0	4	0	0	0	0	0	0	0	0	0	0	0	0
GSBRNA2T00130783001	19331	494	11957	13218	8466	8962	7342	5539	4572	3926	977	148	103	1740	1291	1137	855	595
GSBRNA2T00130784001	5916	7372	5850	7716	8066	6369	10509	11700	9161	12813	8093	3606	3491	4666	5243	4121	8163	5311
GSBRNA2T00130785001	974	800	856	1060	1160	1237	1433	1885	1365	1470	901	455	412	926	1474	824	829	1022
GSBRNA2T00130787001	0	0	0	0	0	0	0	0	0	0	0	0	0	0	0	0	0	0
GSBRNA2T00130788001	1127	928	1048	1006	808	1161	1119	554	445	609	967	680	802	1228	1529	1093	862	902
GSBRNA2T00130789001	1753	6789	1774	1829	2588	2553	3260	2514	2379	2935	5588	6642	8574	6850	6297	7881	6522	11067
GSBRNA2T00130790001	5558	40	4646	1562	417	901	490	446	431	328	75	66	29	36	35	12	32	19
GSBRNA2T00130793001	85	478	82	112	161	151	249	66	54	98	417	283	502	277	303	275	367	144
GSBRNA2T00130794001	404	57	284	397	300	279	231	268	245	346	53	115	66	131	138	120	109	221
GSBRNA2T00130795001	621	2	439	387	50	200	60	78	54	115	0	2	0	16	3	0	0	0
GSBRNA2T00130796001	1	8	3	0	2	5	4	1	4	9	18	46	0	7	0	8	6	7
GSBRNA2T00130797001	241	1616	338	395	508	396	666	297	306	528	1645	1763	1383	1099	1174	996	1548	891
GSBRNA2T00130798001	0	21	0	2	6	0	1	0	2	2	37	48	42	7	7	12	14	22
GSBRNA2T00130799001	193	238	222	22	295	39	273	610	438	351	150	678	1065	262	714	114	134	110
GSBRNA2T00130803001	0	0	0	0	0	0	0	0	0	0	6	2	0	0	0	0	8	0
GSBRNA2T00130804001	157	191	178	187	227	242	329	111	150	239	140	137	99	239	282	270	176	138
GSBRNA2T00130806001	735	579	579	626	684	862	839	471	454	672	730	657	474	1052	1065	776	738	671
GSBRNA2T00130807001	333	247	301	294	260	276	243	252	212	322	210	239	201	170	231	190	315	184
GSBRNA2T00130808001	447	299	372	485	358	278	338	235	192	361	262	336	264	207	157	158	284	319
GSBRNA2T00130809001	698	2364	542	1075	778	748	1044	565	585	642	2143	787	1227	1405	1420	929	2131	1546
GSBRNA2T00130810001	320	264	305	301	368	372	372	263	216	511	223	308	255	368	389	379	287	276
GSBRNA2T00130812001	839	740	742	895	2121	1801	2235	607	551	965	743	767	672	2069	1661	1706	735	848
GSBRNA2T00130813001	2	0	0	5	2	0	2	0	2	0	2	4	0	2	0	0	6	0
GSBRNA2T00130815001	193	225	158	224	554	358	642	209	150	103	244	63	103	352	450	242	85	191
GSBRNA2T00130816001	695	432	633	586	2101	1251	1891	775	580	713	483	552	532	1297	1180	853	455	480
GSBRNA2T00130818001	5	18	9	39	40	83	52	20	18	38	17	7	4	61	35	70	32	36
GSBRNA2T00130821001	28	0	11	29	21	9	8	10	8	22	0	0	12	8	66	4	2	0
GSBRNA2T00130822001	435	58	393	44	428	76	322	174	136	204	33	282	334	194	261	63	80	67
GSBRNA2T00130824001	0	0	1	5	0	0	0	4	1	1	0	0	0	0	3	0	0	0
GSBRNA2T00130826001	28	9	17	27	35	21	17	19	10	36	8	18	13	37	22	13	18	6
GSBRNA2T00130827001	769	676	757	544	810	486	743	474	307	568	638	661	801	559	592	506	696	694
GSBRNA2T00130828001	0	0	0	4	2	0	1	0	0	0	2	2	0	2	4	2	14	2
GSBRNA2T00130829001	1680	1193	1511	1077	1087	1164	1214	1008	716	793	1161	688	923	730	1048	628	822	892
GSBRNA2T00130830001	788	620	720	990	1422	1310	1649	908	644	1008	589	425	448	1736	1463	1455	618	693
GSBRNA2T00130831001	0	0	0	0	0	0	1	0	0	0	0	1	0	0	0	0	0	0
GSBRNA2T00130832001	0	0	0	0	0	0	0	0	0	0	0	0	0	0	0	0	0	0
GSBRNA2T00130834001	1925	3536	2525	1639	2886	1848	3400	5200	4066	8344	3625	2654	1677	4625	5076	1642	4387	1869
GSBRNA2T00130835001	980	1997	901	814	1001	1033	1354	1066	779	1102	1786	1433	1859	2175	2710	1888	1536	1435
GSBRNA2T00130836001	7	25	12	0	5	2	4	34	24	15	13	42	26	9	26	6	10	22
GSBRNA2T00130837001	6	25	9	2	6	12	22	15	22	13	34	26	15	25	24	22	32	5
GSBRNA2T00130838001	180	144	253	125	180	255	348	244	160	240	161	87	105	225	350	145	139	105
GSBRNA2T00130839001	142	548	207	70	155	115	203	89	101	256	401	607	449	209	83	222	461	212
GSBRNA2T00130841001	299	227	278	252	266	260	415	256	225	261	172	193	193	301	324	262	230	154
GSBRNA2T00130843001	4	0	4	2	4	1	2	8	15	0	3	0	0	0	0	6	0	0
GSBRNA2T00130846001	857	316	692	1067	770	549	605	384	510	658	436	695	373	293	144	253	505	394
GSBRNA2T00130848001	31	133	17	26	78	118	110	397	406	86	87	79	117	186	177	166	108	78
GSBRNA2T00130849001	188	1599	193	164	206	152	180	168	199	135	1574	1788	1254	947	757	803	1787	1629
GSBRNA2T00130850001	228	118	202	123	296	293	280	115	130	172	181	166	174	286	293	201	189	131
GSBRNA2T00130851001	38	55	57	71	103	90	83	198	222	196	58	174	88	43	58	68	48	60
GSBRNA2T00130852001	672	589	630	736	652	625	663	456	335	756	616	746	594	747	626	567	774	730
GSBRNA2T00130853001	1758	683	1847	1398	1729	1999	1991	1129	1003	1691	748	584	563	1721	2289	1459	898	512
GSBRNA2T00130855001	147	159	140	140	231	224	304	251	194	329	167	136	115	187	108	123	189	147
GSBRNA2T00130856001	1	0	2	1	0	0	0	77	91	0	0	0	0	2	6	3	0	0
GSBRNA2T00130857001	0	0	2	2	14	12	14	2	2	8	0	0	4	0	2	0	0	6
GSBRNA2T00130859001	4	0	1	0	1	6	0	16	6	4	0	2	3	0	2	0	1	8
GSBRNA2T00130860001	1	5	4	6	7	3	7	4	11	14	3	2	5	2	5	0	7	0
GSBRNA2T00130863001	796	1274	899	1143	1121	1150	1759	1038	801	1059	1389	851	985	1072	1592	1211	1143	799
GSBRNA2T00130864001	30	11	14	11	25	20	43	25	19	41	15	17	23	16	12	16	40	18
GSBRNA2T00130865001	0	3	0	6	2	8	4	0	2	0	6	12	5	0	0	2	2	0
GSBRNA2T00130866001	0	0	0	0	0	0	0	0	0	0	0	0	0	0	0	0	0	0
GSBRNA2T00130867001	2	2	23	8	7	13	13	3	9	22	0	0	0	6	0	0	0	3
GSBRNA2T00130868001	51	4	61	30	5	38	19	7	18	14	0	0	0	2	0	0	0	4
GSBRNA2T00130869001	510	4630	776	654	1373	1518	2282	1232	951	1592	3533	2927	3537	3070	4708	2878	3546	2156
GSBRNA2T00130870001	0	0	0	0	0	0	0	0	0	2	0	0	0	6	0	0	0	0
GSBRNA2T00130871001	135	146	118	152	219	92	210	69	56	95	149	102	49	102	56	118	188	128
GSBRNA2T00130872001	3	0	2	1	2	0	0	0	0	2	6	1	0	2	0	1	5	2
GSBRNA2T00130874001	4872	3002	4808	3849	3319	4249	3911	3102	2681	3776	2848	2382	2842	2874	3406	2637	2754	2068
GSBRNA2T00130876001	0	0	0	0	0	2	0	2	0	1	0	0	0	0	0	0	0	0
GSBRNA2T00130877001	2556	1494	1982	2204	1954	1564	2133	857	564	965	1137	576	697	1215	1311	856	736	1039
GSBRNA2T00130878001	347	186	256	309	335	320	462	256	223	399	196	72	95	247	375	316	144	161
GSBRNA2T00130879001	0	0	1	0	2	2	7	6	6	0	2	0	0	0	6	0	3	7
GSBRNA2T00130880001	1426	2830	1313	1468	1680	2351	2843	1099	897	1556	2624	2204	2580	1416	3047	1381	1916	2011
GSBRNA2T00130881001	602	253	482	524	734	791	741	299	322	552	340	245	252	474	306	432	328	292
GSBRNA2T00130883001	5	28	10	6	39	12	26	6	6	47	15	9	1	31	13	21	22	10
GSBRNA2T00130884001	267	373	184	199	206	137	193	177	154	154	338	504	293	189	146	142	434	374
GSBRNA2T00130886001	2	12	0	6	8	8	12	11	4	3	444	172	4	32	4	3	1342	9
GSBRNA2T00130887001	149	498	184	122	185	219	197	211	144	292	439	518	420	459	331	314	515	435
GSBRNA2T00130888001	0	0	0	0	0	0	0	0	0	0	2	0	0	0	0	0	0	0
GSBRNA2T00130889001	100	287	96	110	166	205	212	146	147	237	212	395	132	150	161	223	283	323
GSBRNA2T00130890001	224	253	154	172	553	442	611	128	106	192	174	167	232	578	477	521	285	278
GSBRNA2T00130892001	486	243	304	661	160	167	207	259	265	408	289	194	117	137	102	121	401	447
GSBRNA2T00130894001	169	180	128	169	116	108	110	86	60	182	195	323	77	109	69	52	315	110
GSBRNA2T00130895001	551	521	484	556	520	448	585	345	300	400	616	394	404	548	597	563	752	430
GSBRNA2T00130896001	164	1557	161	296	605	482	558	82	138	647	1483	547	284	678	817	607	2566	53
GSBRNA2T00130897001	156	2518	155	191	146	151	189	160	126	340	1801	1062	1250	970	745	675	1845	956
GSBRNA2T00130899001	796	791	762	887	664	648	615	728	707	984	947	281	293	966	653	462	1058	468
GSBRNA2T00130900001	0	0	10	8	20	19	22	8	0	13	0	0	0	2	4	7	0	16
GSBRNA2T00130901001	174	158	156	188	249	172	229	158	134	267	86	93	89	170	136	99	135	150
GSBRNA2T00130902001	289	552	322	302	284	266	356	213	164	246	472	492	466	459	411	444	460	627
GSBRNA2T00130903001	2335	557	2007	1298	3406	2366	3541	2519	2352	5070	1052	64	6	1765	2491	500	1216	210
GSBRNA2T00130904001	0	8	0	0	0	0	0	0	0	1	0	17	4	2	0	0	3	4
GSBRNA2T00130905001	449	406	462	464	538	691	625	269	195	250	430	445	430	582	840	692	379	388
GSBRNA2T00130906001	4	14	6	13	2	23	24	7	8	24	11	35	14	10	4	16	30	15
GSBRNA2T00130907001	3004	1116	2229	2262	1850	1609	2115	1197	903	1287	1051	885	850	1104	1226	709	1111	1131
GSBRNA2T00130908001	985	1317	730	902	609	415	654	401	421	843	1276	1947	1390	1049	765	839	1510	1459
GSBRNA2T00130909001	637	743	635	667	587	546	728	433	360	441	647	518	544	590	708	496	661	787
GSBRNA2T00130910001	3769	1963	2972	2871	2362	2508	2877	1609	1334	1832	2063	874	1181	3005	3813	2623	1764	1894
GSBRNA2T00130911001	577	1132	460	492	932	831	1125	525	432	862	1020	1132	1173	1485	1023	1267	1001	1360
GSBRNA2T00130912001	0	12	0	1	4	2	7	4	5	3	6	2	4	5	1	1	1	10
GSBRNA2T00130913001	716	1624	778	600	932	712	1084	703	604	1038	1358	1040	1031	1093	998	956	1130	1347
GSBRNA2T00130914001	1652	2242	1337	1243	1195	1189	1321	971	674	1122	2146	2458	1758	1189	1070	1208	2274	2327
GSBRNA2T00130916001	3234	3525	3091	3496	4855	3536	5058	6041	4656	5604	4145	2797	2788	3263	3595	1915	4286	4101
GSBRNA2T00130917001	38	16	22	11	43	55	25	46	58	29	39	572	119	8	45	13	39	94
GSBRNA2T00130918001	6	35	2	7	2	6	4	11	6	14	26	69	19	15	8	33	26	6
GSBRNA2T00130919001	1	60	9	3	12	8	5	4	2	2	44	65	28	9	4	0	31	4
GSBRNA2T00130920001	1187	2257	1193	1247	1288	1341	1445	825	691	1128	2016	2254	1777	2142	2046	1733	2119	2562
GSBRNA2T00130921001	0	2	0	0	0	0	2	0	0	1	0	0	0	2	0	0	0	0
GSBRNA2T00130922001	1916	504	1928	1872	1572	1357	1744	1742	1390	1941	710	97	91	1060	1257	474	636	356
GSBRNA2T00130923001	1	0	0	0	0	0	0	0	2	0	0	0	0	0	0	0	0	0
GSBRNA2T00130924001	156	107	153	129	138	217	128	53	63	150	88	184	142	135	125	146	137	168
GSBRNA2T00130925001	0	2	0	0	0	0	0	2	0	0	1	0	2	0	0	0	2	0
GSBRNA2T00130926001	24	1	23	8	8	14	5	4	3	29	9	18	4	4	5	10	3	2
GSBRNA2T00130927001	133	507	75	86	83	70	97	113	102	130	442	426	413	359	301	264	411	370
GSBRNA2T00130928001	1853	6362	2244	1933	2738	2899	3832	2277	1952	2804	5504	5034	4761	5532	5557	4885	6062	5774
GSBRNA2T00130929001	422	470	343	379	367	301	316	274	218	251	325	568	425	693	553	657	452	428
GSBRNA2T00130930001	65	108	47	44	34	16	49	24	23	42	116	65	71	69	57	44	69	68
GSBRNA2T00130931001	239	175	207	285	252	170	190	113	110	187	204	249	141	145	131	111	215	318
GSBRNA2T00130932001	460	230	527	526	839	778	827	399	463	916	230	176	209	306	275	274	275	191
GSBRNA2T00130933001	45	23	58	44	60	112	71	44	37	131	17	26	33	47	21	61	58	42
GSBRNA2T00130934001	194	185	114	155	120	84	121	115	143	166	174	129	132	128	106	137	133	161
GSBRNA2T00130935001	358	152	403	168	207	353	191	135	88	125	159	124	158	173	175	264	176	191
GSBRNA2T00130936001	943	743	969	988	1107	956	1102	834	765	1254	679	704	551	1110	988	1048	711	1087
GSBRNA2T00130937001	4	0	13	24	608	531	943	26	18	2	0	0	0	866	1052	844	0	20
GSBRNA2T00130938001	146	0	86	211	1657	1216	2003	119	93	121	1	2	1	1697	1906	1162	0	41
GSBRNA2T00130939001	6	6	1	2	26	8	22	2	4	6	2	2	4	21	25	18	1	5
GSBRNA2T00130940001	213	111	189	301	453	297	563	466	332	524	117	61	36	308	417	140	129	229
GSBRNA2T00130941001	0	0	0	0	0	0	0	0	0	0	13	0	0	0	0	0	45	0
GSBRNA2T00130942001	0	0	0	0	2	0	1	0	0	2	0	0	0	1	0	0	0	0
GSBRNA2T00130943001	2	0	0	0	0	0	0	0	1	2	0	0	0	0	0	0	0	0
GSBRNA2T00130944001	2	19	2	8	4	14	4	4	0	2	217	175	0	10	0	7	744	27
GSBRNA2T00130946001	0	0	0	0	0	0	0	0	0	0	0	0	0	0	0	0	0	0
GSBRNA2T00130947001	13	15	20	13	9	8	14	57	19	15	25	21	31	7	0	5	6	16
GSBRNA2T00130948001	1428	423	1291	1827	730	545	690	1669	1335	1728	412	286	300	592	590	363	412	428
GSBRNA2T00130949001	122	186	166	147	177	132	209	341	296	210	191	85	166	154	125	140	136	131
GSBRNA2T00130950001	183	313	164	401	434	189	425	75	76	286	121	279	389	348	190	351	151	275
GSBRNA2T00130952001	0	2	0	0	0	0	0	21	38	0	0	0	0	0	0	0	0	0
GSBRNA2T00130954001	2	10	0	7	7	3	0	0	13	5	14	13	16	10	2	5	12	12
GSBRNA2T00130955001	296	306	297	346	319	398	368	214	189	443	332	377	266	420	290	387	395	343
GSBRNA2T00130956001	182	303	161	111	448	457	594	120	113	112	297	87	143	555	762	443	404	173
GSBRNA2T00130957001	0	0	1	2	0	2	0	0	0	0	0	0	0	0	0	0	0	0
GSBRNA2T00130958001	0	0	0	0	0	0	0	0	0	0	0	0	0	0	0	0	0	0
GSBRNA2T00130959001	0	0	0	0	0	0	0	0	0	0	0	0	0	0	0	0	0	0
GSBRNA2T00130960001	0	0	0	0	0	0	0	0	0	0	0	0	0	0	0	0	0	0
GSBRNA2T00130962001	0	0	0	0	0	0	0	0	0	0	0	0	0	0	0	0	0	0
GSBRNA2T00130963001	0	0	0	0	0	0	0	0	0	0	0	0	0	0	0	0	0	0
GSBRNA2T00130965001	0	0	0	0	0	0	0	0	0	0	0	0	0	0	0	0	0	0
GSBRNA2T00130966001	5225	1623	3462	3258	2228	2036	2332	1333	993	1309	1300	738	763	1197	1955	1087	994	1210
GSBRNA2T00130967001	185	182	247	215	341	262	341	145	166	270	140	212	113	360	354	246	146	179
GSBRNA2T00130968001	1080	674	889	718	851	907	996	518	436	664	585	298	604	694	926	725	537	497
GSBRNA2T00130969001	1422	976	1312	1505	1440	1334	1414	769	668	1044	827	865	813	1305	930	992	912	1020
GSBRNA2T00130971001	0	0	0	0	0	0	0	0	0	0	0	0	0	0	0	0	0	0
GSBRNA2T00130972001	42	27	57	40	86	155	111	35	24	44	47	86	66	17	40	33	53	10
GSBRNA2T00130973001	982	475	763	752	917	844	1116	570	424	741	520	407	416	809	1130	578	480	456
GSBRNA2T00130974001	0	5	0	0	2	9	2	2	0	0	11	3	2	0	0	2	0	2
GSBRNA2T00130975001	0	0	0	0	0	0	0	0	0	0	0	0	0	0	0	0	0	0
GSBRNA2T00130976001	0	0	0	0	0	0	0	0	0	0	0	0	0	0	0	0	0	0
GSBRNA2T00130977001	22	7	10	2	26	20	45	8	7	21	4	0	2	13	29	28	5	6
GSBRNA2T00130979001	0	0	0	0	0	0	0	0	0	1	0	0	0	0	0	1	0	0
GSBRNA2T00130981001	48	79	55	21	87	98	111	36	31	57	64	159	154	63	104	87	64	33
GSBRNA2T00130983001	75	42	39	82	263	206	332	60	45	100	44	95	49	238	168	208	43	72
GSBRNA2T00130984001	0	0	0	0	0	0	0	0	0	0	0	2	0	0	0	0	0	0
GSBRNA2T00130985001	155	210	115	68	83	10	112	72	38	70	110	146	162	68	76	48	57	77
GSBRNA2T00130986001	186	268	195	227	412	515	443	93	99	235	231	372	197	685	472	704	361	237
GSBRNA2T00130987001	45	72	54	41	34	35	50	54	42	48	54	127	80	76	31	78	59	92
GSBRNA2T00130988001	20	3	13	39	34	16	13	836	744	19	4	2	2	10	14	12	6	12
GSBRNA2T00130991001	0	4	0	0	0	0	0	513	458	0	0	0	2	0	0	0	0	0
GSBRNA2T00130992001	82	190	83	68	103	81	117	163	195	96	166	341	215	167	80	138	221	173
GSBRNA2T00130993001	626	604	517	286	468	269	436	466	235	228	652	189	439	260	366	238	235	628
GSBRNA2T00130994001	1	1	2	1	2	0	3	2	3	1	0	0	3	1	4	4	4	2
GSBRNA2T00130995001	81	113	136	93	160	103	104	98	57	173	86	73	81	139	172	113	74	221
GSBRNA2T00130996001	22	14	97	38	58	43	31	12	13	38	16	46	8	35	58	34	19	28
GSBRNA2T00130998001	10	9	10	8	41	15	10	8	7	13	4	3	5	13	0	7	2	0
GSBRNA2T00130999001	11	40	18	10	8	10	18	14	16	6	26	69	20	4	23	13	28	29
GSBRNA2T00131000001	4216	1116	4052	2789	2739	3476	3531	2565	1955	2306	1045	346	637	2464	3811	1971	1009	487
GSBRNA2T00131001001	2	0	2	0	4	6	3	0	0	3	4	2	3	0	0	0	4	0
GSBRNA2T00131003001	262	552	266	236	191	253	297	156	141	228	424	388	396	287	235	242	387	436
GSBRNA2T00131004001	0	0	0	0	2	1	0	0	0	0	0	0	0	0	0	0	0	0
GSBRNA2T00131005001	723	1027	710	832	1135	1340	1348	594	459	982	951	1186	1120	1439	1109	1374	1067	1101
GSBRNA2T00131009001	0	0	0	0	1	0	0	0	0	0	0	0	0	0	0	0	0	0
GSBRNA2T00131010001	0	0	0	0	0	0	1	0	0	0	0	0	0	0	0	0	0	0
GSBRNA2T00131011001	39	4	32	11	10	10	10	15	10	17	6	28	15	1	4	0	6	4
GSBRNA2T00131012001	1	0	2	0	2	0	0	1	1	1	0	0	1	0	0	0	0	0
GSBRNA2T00131013001	8	62	5	12	29	14	20	27	6	26	38	46	47	19	11	27	38	28
GSBRNA2T00131014001	330	1164	300	352	491	352	443	348	259	421	963	850	855	680	763	782	977	1118
GSBRNA2T00131015001	683	881	789	859	548	600	669	605	551	748	821	389	434	489	582	302	707	960
GSBRNA2T00131017001	888	1481	479	1211	1186	1163	1539	882	655	621	1539	937	1115	784	1314	1103	1092	1382
GSBRNA2T00131018001	0	2	0	2	4	1	6	2	0	2	6	0	0	4	11	0	4	0
GSBRNA2T00131019001	13	130	14	15	24	27	35	14	18	30	84	295	107	107	92	83	132	87
GSBRNA2T00131020001	299	521	517	428	316	301	509	446	384	750	451	482	504	209	236	167	423	422
GSBRNA2T00131021001	0	0	4	0	3	0	0	0	0	0	3	0	2	3	0	0	0	3
GSBRNA2T00131022001	297	657	427	433	440	476	559	328	268	600	590	758	611	406	431	587	631	716
GSBRNA2T00131023001	486	166	373	254	168	555	221	135	144	143	188	1032	256	119	133	92	196	150
GSBRNA2T00131024001	0	0	2	1	0	0	0	0	4	0	0	0	0	0	0	0	0	0
GSBRNA2T00131025001	572	1647	679	581	681	720	1013	691	497	545	1214	536	1140	1253	1806	1138	1150	802
GSBRNA2T00131027001	152	138	129	62	118	80	142	48	50	123	130	37	61	116	92	49	142	54
GSBRNA2T00131028001	264	32	350	80	110	111	100	66	47	206	43	73	8	16	18	10	39	8
GSBRNA2T00131029001	380	333	321	306	383	319	416	186	215	303	275	320	303	385	311	327	383	329
GSBRNA2T00131030001	0	1	0	0	1	5	2	0	1	0	107	38	0	5	0	0	274	2
GSBRNA2T00131031001	10	24	7	7	7	7	10	14	6	27	24	25	5	8	13	20	10	12
GSBRNA2T00131032001	100	208	82	109	186	211	240	125	89	186	247	214	221	216	379	265	241	363
GSBRNA2T00131033001	633	112	518	901	367	460	455	305	281	432	214	20	24	196	252	73	239	119
GSBRNA2T00131034001	178	9	192	288	153	160	202	74	79	113	75	3	4	47	87	11	59	41
GSBRNA2T00131035001	451	617	431	560	404	313	481	329	323	710	558	583	499	359	320	333	677	655
GSBRNA2T00131036001	643	5242	515	964	1152	1055	1603	1470	1290	1374	4147	2783	4779	2593	2907	2756	3488	4107
GSBRNA2T00131037001	128	92	126	119	171	100	119	168	97	227	104	84	70	70	75	33	111	169
GSBRNA2T00131039001	0	31	4	1	10	1	2	36	30	15	37	135	93	9	3	23	53	16
GSBRNA2T00131040001	372	130	405	377	469	433	475	303	203	549	154	41	65	257	385	474	126	80
GSBRNA2T00131041001	0	0	0	0	0	0	0	0	0	0	0	0	0	0	0	0	0	0
GSBRNA2T00131042001	2	0	2	0	0	2	0	0	0	0	0	0	0	0	0	0	0	0
GSBRNA2T00131043001	0	0	0	0	0	0	0	0	0	0	0	0	0	0	0	0	0	0
GSBRNA2T00131044001	414	416	289	373	529	274	397	302	278	362	462	725	522	322	308	294	452	507
GSBRNA2T00131045001	1	0	2	1	4	3	5	3	1	1	0	11	4	1	2	0	2	2
GSBRNA2T00131046001	549	553	536	534	614	606	738	498	460	777	551	804	555	674	532	622	728	863
GSBRNA2T00131048001	0	4	2	0	0	0	0	4	4	3	8	2	13	3	16	9	9	8
GSBRNA2T00131049001	2	0	1	0	0	0	0	0	2	0	2	0	8	0	0	4	0	4
GSBRNA2T00131050001	181	132	246	179	163	165	176	374	278	345	154	31	31	116	89	28	173	199
GSBRNA2T00131051001	134	242	144	146	104	144	117	103	106	75	266	148	132	104	146	126	192	253
GSBRNA2T00131055001	0	0	0	0	0	0	0	0	0	0	0	0	0	18	27	1	0	0
GSBRNA2T00131056001	1325	1016	1266	1200	1032	1073	1087	948	866	1497	975	1195	1217	1276	912	684	1104	866
GSBRNA2T00131057001	404	368	344	372	452	421	612	396	296	500	367	370	351	523	714	340	379	318
GSBRNA2T00131059001	513	1340	536	496	557	566	649	591	469	798	1131	541	985	729	1002	597	902	693
GSBRNA2T00131061001	24	8	26	36	10	13	12	12	29	14	14	2	10	6	26	7	19	3
GSBRNA2T00131062001	8	7	1	12	2	6	3	2	6	1	5	0	0	0	3	5	4	0
GSBRNA2T00131065001	441	609	441	365	682	784	805	309	221	466	454	594	475	705	567	678	541	488
GSBRNA2T00131067001	1119	963	1146	883	1239	1569	1710	615	422	1055	844	792	880	1118	1166	1029	847	991
GSBRNA2T00131068001	188	173	216	171	213	215	243	174	98	190	176	95	159	210	318	193	145	145
GSBRNA2T00131069001	9	2	0	7	0	0	3	10	14	4	0	22	13	3	0	0	8	4
GSBRNA2T00131070001	0	0	0	0	2	0	0	0	0	0	0	0	0	0	0	0	0	0
GSBRNA2T00131071001	225	296	188	207	189	182	268	163	135	280	251	276	224	353	207	255	313	214
GSBRNA2T00131072001	509	2298	480	491	588	498	600	626	514	759	1812	1452	1823	1243	705	1105	1842	2286
GSBRNA2T00131073001	0	0	0	0	0	0	0	0	0	0	0	0	0	0	0	0	0	0
GSBRNA2T00131074001	1051	470	938	1904	1293	1250	1074	910	919	2048	440	525	440	530	300	611	655	353
GSBRNA2T00131075001	95	146	114	103	103	54	121	110	78	124	140	98	121	134	102	143	96	84
GSBRNA2T00131076001	0	0	0	0	0	0	0	0	0	0	0	0	0	0	0	0	0	0
GSBRNA2T00131077001	1615	5	828	1564	726	474	565	153	105	100	34	4	8	16	20	24	38	18
GSBRNA2T00131078001	350	497	322	341	348	318	409	186	171	311	455	289	345	403	422	446	394	467
GSBRNA2T00131079001	98	236	153	119	143	204	233	133	106	267	216	159	154	268	280	100	250	102
GSBRNA2T00131080001	71	81	122	55	87	63	59	41	59	76	65	71	74	49	55	73	43	42
GSBRNA2T00131081001	124	338	232	104	177	126	219	153	121	345	317	175	160	231	202	123	266	125
GSBRNA2T00131082001	343	152	268	296	341	377	381	171	167	425	151	164	115	352	228	291	185	181
GSBRNA2T00131083001	54	171	58	57	55	78	85	52	36	42	165	378	302	169	130	154	158	257
GSBRNA2T00131084001	1	0	0	1	0	0	0	0	0	0	2	0	0	0	0	0	0	4
GSBRNA2T00131085001	0	0	0	0	0	0	0	0	0	0	0	0	0	0	0	0	0	0
GSBRNA2T00131086001	0	0	0	0	0	0	0	0	0	0	0	0	0	0	0	0	0	0
GSBRNA2T00131087001	340	690	447	390	441	431	702	389	320	457	628	385	647	418	668	561	556	682
GSBRNA2T00131092001	1429	778	956	1141	1192	941	1271	632	534	781	629	611	910	640	652	595	565	1180
GSBRNA2T00131093001	4216	202	3218	3069	4961	5184	4688	860	828	1319	191	356	167	3491	2314	899	273	435
GSBRNA2T00131095001	2082	1667	1856	2467	1632	1484	1924	1232	1276	2831	1410	3365	1877	1931	1232	1729	2556	1887
GSBRNA2T00131096001	159	229	273	188	416	403	490	215	131	398	156	265	313	353	221	360	213	245
GSBRNA2T00131097001	0	0	0	2	0	0	0	0	0	0	0	0	0	0	0	0	0	0
GSBRNA2T00131098001	0	0	0	1	2	0	0	0	0	0	0	0	0	0	0	0	0	0
GSBRNA2T00131099001	0	0	0	0	0	0	0	0	0	0	0	0	0	0	0	0	0	0
GSBRNA2T00131100001	2	0	2	4	17	7	6	3	2	12	0	0	0	0	2	0	0	0
GSBRNA2T00131102001	4	12	7	4	2	2	2	0	12	8	2	10	3	0	4	0	2	8
GSBRNA2T00131105001	322	128	217	199	148	122	173	131	125	196	129	155	90	77	93	66	106	216
GSBRNA2T00131107001	166	42	159	319	441	335	290	121	125	270	18	38	21	58	59	102	33	26
GSBRNA2T00131108001	548	536	592	551	569	671	758	405	302	477	412	437	383	491	728	487	468	393
GSBRNA2T00131109001	445	0	385	686	105	98	78	84	59	86	0	0	0	0	0	0	0	0
GSBRNA2T00131110001	0	0	0	0	2	0	0	3	2	0	0	18	3	0	0	0	0	0
GSBRNA2T00131111001	651	886	610	556	278	198	212	385	317	391	785	594	1117	577	426	431	851	1480
GSBRNA2T00131112001	1969	5477	1721	1865	3403	2927	3747	2053	1761	2160	4598	3409	4296	4311	4265	4288	4075	4438
GSBRNA2T00131113001	124	142	142	166	155	204	201	56	91	226	98	174	125	170	104	160	120	106
GSBRNA2T00131114001	70	111	77	111	139	128	166	76	65	115	115	71	88	134	108	99	89	96
GSBRNA2T00131115001	568	12	577	688	404	371	373	116	113	197	37	6	0	101	114	41	21	10
GSBRNA2T00131116001	74	32	47	73	34	14	24	21	35	26	29	26	23	14	12	15	49	60
GSBRNA2T00131117001	474	981	663	576	464	408	532	317	263	574	814	834	788	640	427	569	905	902
GSBRNA2T00131119001	2601	2030	2249	2590	1554	1165	1683	1138	861	1315	1500	283	762	1064	643	881	1482	2205
GSBRNA2T00131120001	233	557	185	251	251	152	281	104	69	59	388	101	497	249	490	263	284	287
GSBRNA2T00131123001	261	0	145	1138	67	123	81	59	56	44	0	4	1	0	0	0	4	0
GSBRNA2T00131124001	29	0	8	73	6	16	17	11	8	5	0	18	0	2	1	2	0	0
GSBRNA2T00131125001	14	56	30	21	26	39	43	27	29	51	19	70	36	42	30	55	39	66
GSBRNA2T00131126001	256	439	230	213	241	177	294	144	161	178	542	572	448	279	344	294	407	225
GSBRNA2T00131128001	0	0	2	0	0	0	0	0	0	0	0	0	0	0	0	0	0	0
GSBRNA2T00131129001	0	0	0	0	0	0	0	0	3	1	0	0	0	0	0	0	0	0
GSBRNA2T00131131001	0	0	0	0	0	0	0	0	0	0	0	0	0	0	0	0	0	0
GSBRNA2T00131132001	1966	421	996	4672	987	232	668	532	536	853	835	82	36	83	32	12	776	830
GSBRNA2T00131134001	1108	858	709	1651	537	248	428	439	379	551	1275	963	503	326	126	204	1303	1831
GSBRNA2T00131136001	0	0	0	0	0	0	0	0	0	0	0	0	0	0	0	0	0	2
GSBRNA2T00131137001	39	17	50	54	17	70	42	22	22	34	25	48	30	29	14	22	13	28
GSBRNA2T00131138001	57	62	58	43	62	7	30	24	14	42	40	101	72	34	18	17	22	101
GSBRNA2T00131139001	33	12	31	17	18	16	28	19	16	31	34	104	56	22	29	12	32	30
GSBRNA2T00131140001	1534	2677	1556	1414	1487	1382	1850	1281	1188	2171	2427	2194	2087	2390	2015	1758	2591	2094
GSBRNA2T00131141001	0	0	0	0	0	0	0	0	0	0	0	0	0	0	0	0	0	0
GSBRNA2T00131142001	30	15	13	4	25	30	25	19	18	17	21	21	14	16	25	14	7	8
GSBRNA2T00131143001	460	2679	619	614	739	859	1105	791	635	837	2223	1220	1740	1345	1530	1458	1808	1345
GSBRNA2T00131144001	5839	227	5280	4238	2302	3201	2360	1803	1441	2204	238	73	135	339	577	153	208	171
GSBRNA2T00131146001	0	0	2	0	6	7	7	0	0	2	0	4	0	2	1	0	0	0
GSBRNA2T00131148001	0	0	1	8	35	48	48	10	0	8	2	0	4	2	2	0	0	0
GSBRNA2T00131149001	805	2867	867	780	1048	1072	1219	631	461	838	2345	2034	2146	1984	1116	1610	2570	2542
GSBRNA2T00131150001	357	1975	475	362	513	600	662	410	387	556	1539	1755	1480	1558	1260	1362	1830	1277
GSBRNA2T00131153001	222	275	212	277	232	294	243	226	162	329	185	272	263	247	209	261	298	314
GSBRNA2T00131154001	780	403	736	757	618	502	755	648	609	774	387	342	423	327	383	350	393	336
GSBRNA2T00131155001	1003	716	949	1332	896	872	953	746	655	1127	780	1412	648	787	597	700	1173	760
GSBRNA2T00131156001	23	8	23	22	28	23	17	16	11	45	10	21	23	6	1	16	7	8
GSBRNA2T00131157001	3	1	3	2	0	1	6	0	12	1	0	12	5	0	0	2	2	2
GSBRNA2T00131158001	107	100	111	171	138	70	86	115	89	144	67	119	116	137	87	117	138	131
GSBRNA2T00131160001	4	52	18	0	6	3	14	10	5	8	44	73	83	62	39	34	17	22
GSBRNA2T00131161001	878	2989	1047	1374	1281	1245	1712	1021	832	1395	2798	1757	2183	1607	2277	1556	2334	1882
GSBRNA2T00131162001	19	8	8	9	4	3	18	13	10	10	6	5	0	6	0	0	0	0
GSBRNA2T00131163001	4	4	5	2	11	12	16	5	5	15	3	6	0	17	16	61	10	9
GSBRNA2T00131164001	0	0	0	0	0	0	0	10	2	4	0	0	0	0	0	0	1	0
GSBRNA2T00131165001	39	53	46	72	58	89	97	71	52	94	54	177	135	117	65	129	71	138
GSBRNA2T00131169001	435	255	489	309	330	313	398	183	214	405	191	211	223	284	229	168	225	303
GSBRNA2T00131171001	2	10	0	5	6	1	4	0	2	0	2	4	6	13	6	6	12	7
GSBRNA2T00131174001	0	4	0	0	0	0	0	0	0	0	0	0	0	0	0	0	0	0
GSBRNA2T00131175001	0	0	0	0	0	0	0	0	0	0	0	0	0	0	0	0	0	0
GSBRNA2T00131177001	50	27	48	45	88	106	100	55	30	73	50	66	22	104	116	136	55	45
GSBRNA2T00131178001	0	0	0	0	0	0	0	0	0	0	0	0	0	0	0	0	2	0
GSBRNA2T00131181001	0	0	0	0	0	0	0	0	0	0	0	0	0	0	0	0	0	0
GSBRNA2T00131182001	0	0	0	0	0	0	0	0	0	0	0	0	0	0	0	0	0	0
GSBRNA2T00131183001	0	0	0	0	2	0	0	0	0	2	0	0	0	0	0	0	0	0
GSBRNA2T00131184001	3852	3728	3822	3211	1285	1689	1823	1441	1011	1779	3153	2218	2758	1678	1969	1343	2470	3812
GSBRNA2T00131185001	0	0	0	0	0	0	0	0	0	0	0	0	0	0	0	0	0	0
GSBRNA2T00131186001	722	892	591	878	563	480	691	505	399	547	822	730	736	795	762	694	803	1115
GSBRNA2T00131187001	5942	2512	4969	6828	13245	9224	14095	5047	4010	5819	2793	784	1274	5083	7016	5280	2325	1963
GSBRNA2T00131188001	161	582	181	185	337	385	489	242	207	267	488	245	301	605	878	706	395	284
GSBRNA2T00131189001	5291	55190	6451	5947	12166	10322	17525	16518	12409	14081	42710	26439	42455	25683	27307	24027	35820	39823
GSBRNA2T00131190001	9	7	14	12	9	12	6	5	0	12	4	2	0	4	0	5	9	1
GSBRNA2T00131193001	272	437	320	338	398	383	418	254	194	650	405	1122	522	667	385	712	664	496
GSBRNA2T00131194001	20	17	5	14	16	6	27	4	5	23	15	15	6	9	4	0	13	7
GSBRNA2T00131195001	12	23	21	18	18	26	23	11	10	13	11	25	37	31	24	37	26	23
GSBRNA2T00131197001	6	5	8	5	4	0	4	8	0	9	10	8	2	8	11	5	2	15
GSBRNA2T00131198001	38	72	64	39	46	102	60	43	82	112	117	66	107	93	92	128	71	59
GSBRNA2T00131199001	29	1	47	42	23	55	34	22	15	8	0	0	0	9	6	0	12	2
[truncated: 102,574 more rows]
