# Supplementary material for: Global mRNA profiling reveals the effect of boron as a crop protection tool against Sclerotinia sclerotiorum
Source: AoB Plants. 2024 Sep 26;16(6):plae056. doi: 10.1093/aobpla/plae056 (PMC11551614; doi:10.1093/aobpla/plae056)
Supplement: plae056_suppl_Supplementary_Dataset_S3 [file plae056_suppl_supplementary_dataset_s3.txt]

Geneid	UTCIN1	UTCIN2	UTCIN3	BoronIN1	BoronIN2	BoronIN3	BoscIN1	BoscIN2	BoscIN3
gene-SS1G_14447	202	377	478	86	173	114	95	92	82
gene-SS1G_14448	136	233	307	56	116	76	88	44	32
gene-SS1G_14449	429	1041	1058	222	367	193	168	108	227
gene-SS1G_14450	122	336	634	35	116	34	73	50	86
gene-SS1G_14451	139	318	437	42	87	22	55	21	27
gene-SS1G_14452	87	270	339	25	52	22	45	14	25
gene-SS1G_14453	0	7	3	4	6	4	3	4	0
gene-SS1G_14454	50	115	97	22	27	28	25	20	30
gene-SS1G_14455	471	1179	1227	248	454	313	247	219	229
gene-SS1G_14456	1754	3196	4122	743	1398	939	746	453	599
gene-SS1G_14457	23	29	72	18	13	23	11	25	23
gene-SS1G_14458	113	339	384	54	82	71	111	66	72
gene-SS1G_14459	0	0	3	0	0	0	0	0	0
gene-SS1G_14460	1122	3992	2099	325	958	283	515	654	167
gene-SS1G_14461	0	8	19	0	4	0	4	0	6
gene-SS1G_14462	0	0	0	0	0	0	0	0	0
gene-SS1G_14463	0	0	0	0	0	0	0	0	0
gene-SS1G_14464	82	155	205	38	70	38	33	30	34
gene-SS1G_14465	18	44	54	6	18	20	6	4	4
gene-SS1G_14466	2041	3249	3351	738	1451	705	1051	596	501
gene-SS1G_14467	0	0	0	0	0	0	0	0	0
gene-SS1G_14468	240	225	954	136	249	185	86	98	217
gene-SS1G_14469	0	0	0	0	0	0	0	0	0
gene-SS1G_14470	0	0	0	0	0	0	0	0	0
gene-SS1G_14471	0	0	0	2	0	0	0	0	0
gene-SS1G_14472	0	0	0	0	2	0	1	0	2
gene-SS1G_14473	0	0	0	0	0	0	0	0	0
gene-SS1G_14474	0	0	0	0	0	0	0	0	0
gene-SS1G_14475	76	92	127	27	79	27	19	4	33
gene-SS1G_14476	169	422	495	99	150	143	96	94	94
gene-SS1G_14477	0	0	0	0	0	0	0	0	0
gene-SS1G_14478	58	185	138	46	47	108	40	25	48
gene-SS1G_14479	0	2	0	0	0	0	4	0	0
gene-SS1G_14480	0	0	0	0	0	0	0	0	0
gene-SS1G_14481	0	0	0	0	0	0	0	0	2
gene-SS1G_14482	0	0	0	0	0	0	0	0	0
gene-SS1G_14483	0	0	0	0	0	0	0	0	0
gene-SS1G_14484	0	0	0	0	0	0	0	0	0
gene-SS1G_14485	0	10	4	2	4	5	0	2	0
gene-SS1G_14486	0	0	0	0	0	0	0	0	0
gene-SS1G_14487	0	0	0	0	0	0	0	3	0
gene-SS1G_14674	0	0	0	0	0	0	0	0	0
gene-SS1G_14488	9	11	13	1	8	4	2	1	6
gene-SS1G_14489	77	133	153	42	43	44	38	11	18
gene-SS1G_14490	0	0	0	0	0	0	0	0	0
gene-SS1G_14491	409	225	891	274	428	370	150	105	275
gene-SS1G_14492	41	46	105	10	32	16	8	19	13
gene-SS1G_14493	0	0	0	0	0	0	0	0	0
gene-SS1G_14494	0	0	0	0	0	0	0	0	0
gene-SS1G_14495	29	29	68	18	20	8	25	19	10
gene-SS1G_14496	0	0	0	0	0	0	0	0	0
gene-SS1G_14497	46	58	63	5	19	18	8	14	6
gene-SS1G_14370	0	0	0	0	0	0	0	0	0
gene-SS1G_14371	2	1	2	0	3	11	2	4	4
gene-SS1G_14372	84	187	253	67	66	40	41	34	56
gene-SS1G_14373	43	84	99	24	20	31	21	10	37
gene-SS1G_14374	0	0	0	0	0	0	0	0	0
gene-SS1G_14375	0	0	0	0	0	0	0	0	0
gene-SS1G_14376	4	0	5	1	3	1	2	1	2
gene-SS1G_14377	0	0	0	0	0	0	0	0	0
gene-SS1G_14378	0	1	0	0	0	0	0	0	0
gene-SS1G_14379	1	4	0	1	5	1	0	0	0
gene-SS1G_14380	0	0	0	0	3	0	0	0	1
gene-SS1G_14381	30	92	72	8	18	21	20	22	12
gene-SS1G_14382	0	0	0	0	0	0	0	2	0
gene-SS1G_14383	75	47	152	9	28	19	22	12	19
gene-SS1G_14384	56	105	154	11	60	37	28	22	20
gene-SS1G_14385	97	277	358	64	107	83	36	30	34
gene-SS1G_14386	126	284	342	42	95	66	80	42	91
gene-SS1G_14387	219	451	484	75	100	88	121	113	57
gene-SS1G_14388	362	784	1014	127	300	173	131	120	180
gene-SS1G_14389	272	467	561	121	230	107	137	89	117
gene-SS1G_14390	7	8	1	0	7	2	4	0	0
gene-SS1G_14391	2	19	6	0	7	1	4	0	6
gene-SS1G_14392	414	337	735	153	307	384	125	101	234
gene-SS1G_14393	176	246	354	61	136	58	82	86	56
gene-SS1G_14394	0	0	0	0	0	0	0	0	0
gene-SS1G_14395	0	0	2	0	0	0	4	0	0
gene-SS1G_14396	8	17	50	7	10	12	18	12	28
gene-SS1G_14397	0	0	0	0	0	0	0	0	0
gene-SS1G_14398	115	204	263	47	68	59	50	37	28
gene-SS1G_14399	9	10	0	1	0	2	4	1	1
gene-SS1G_14400	0	0	0	0	0	0	0	0	0
gene-SS1G_14401	117	231	268	73	63	60	69	57	86
gene-SS1G_14402	0	0	0	0	0	0	0	0	0
gene-SS1G_14403	58	137	199	27	62	53	45	30	47
gene-SS1G_14404	373	687	891	109	304	135	109	120	165
gene-SS1G_14405	77	91	151	18	35	36	37	43	55
gene-SS1G_14406	83	138	118	18	56	43	29	37	38
gene-SS1G_14407	0	0	0	0	0	0	0	0	2
gene-SS1G_14408	2	0	2	0	0	0	6	2	6
gene-SS1G_14409	82	149	116	28	50	24	37	40	47
gene-SS1G_14410	39	98	221	48	53	80	27	33	96
gene-SS1G_14411	55	161	204	38	73	33	21	25	28
gene-SS1G_14412	0	0	0	0	0	0	0	0	0
gene-SS1G_14413	58	122	221	30	65	63	62	20	63
gene-SS1G_14414	78	145	351	54	75	65	62	17	85
gene-SS1G_14415	52	70	117	25	66	25	40	28	49
gene-SS1G_14416	37	39	132	32	67	56	28	25	41
gene-SS1G_14417	40	56	80	10	54	26	24	10	8
gene-SS1G_14418	35	93	83	20	23	21	11	13	25
gene-SS1G_14419	153	264	442	50	97	60	90	85	66
gene-SS1G_14420	0	0	0	0	0	0	0	0	0
gene-SS1G_14421	217	408	486	37	170	49	134	108	72
gene-SS1G_14422	140	223	273	32	72	52	45	29	15
gene-SS1G_14423	30	44	52	14	42	17	24	20	22
gene-SS1G_14424	299	449	923	121	153	109	118	52	96
gene-SS1G_14425	77	192	142	25	44	53	26	32	28
gene-SS1G_14426	238	389	576	90	223	115	132	92	115
gene-SS1G_14427	0	0	0	0	0	0	0	0	0
gene-SS1G_14428	346	445	807	154	277	173	187	128	200
gene-SS1G_14429	0	4	1	0	0	1	0	0	2
gene-SS1G_14430	1	2	0	0	0	0	0	0	0
gene-SS1G_14431	2	0	0	0	0	4	0	0	0
gene-SS1G_14432	0	0	0	0	0	1	0	0	2
gene-SS1G_14433	219	446	759	75	170	127	68	54	79
gene-SS1G_14434	64	130	195	43	118	47	70	39	47
gene-SS1G_14435	410	759	831	169	374	167	248	175	223
gene-SS1G_14436	121	176	213	45	80	49	48	40	35
gene-SS1G_14437	95	252	310	72	107	84	90	67	91
gene-SS1G_14438	0	0	0	0	0	0	0	0	0
gene-SS1G_14439	127	209	375	60	106	92	71	69	80
gene-SS1G_14440	127	228	257	41	80	53	51	30	43
gene-SS1G_14441	6	6	17	2	6	6	3	0	6
gene-SS1G_14442	0	3	3	0	0	0	0	0	0
gene-SS1G_14443	417	722	972	143	305	154	221	135	119
gene-SS1G_14444	95	159	200	34	97	38	58	58	79
gene-SS1G_14445	0	2	0	0	0	0	0	0	0
gene-SS1G_14446	331	399	587	155	452	111	180	95	161
gene-SS1G_14291	0	0	0	0	2	4	0	2	2
gene-SS1G_14292	2	2	3	0	0	6	4	0	8
gene-SS1G_14293	153	408	213	2	14	17	12	9	8
gene-SS1G_14294	0	0	0	0	0	0	0	0	0
gene-SS1G_14295	0	0	0	0	0	0	0	0	4
gene-SS1G_14296	63	139	175	17	64	23	35	26	40
gene-SS1G_14297	0	0	0	0	0	0	0	0	0
gene-SS1G_14298	54	120	155	22	91	34	51	34	24
gene-SS1G_14299	61	87	120	31	33	20	43	9	22
gene-SS1G_14300	0	0	0	0	0	0	0	0	0
gene-SS1G_14301	106	254	253	20	111	48	57	55	67
gene-SS1G_14302	117	225	198	22	75	68	73	48	46
gene-SS1G_14303	120	213	389	87	140	69	48	25	90
gene-SS1G_14304	2	21	23	2	17	3	31	4	12
gene-SS1G_14305	1	1	0	0	0	2	2	4	2
gene-SS1G_14306	568	1262	1844	409	479	608	295	201	326
gene-SS1G_14307	82	162	155	17	63	60	61	23	47
gene-SS1G_14308	0	0	1	0	0	0	0	0	0
gene-SS1G_14309	39	58	73	18	15	8	20	23	37
gene-SS1G_14310	9	15	8	2	8	12	2	6	8
gene-SS1G_14311	0	0	0	0	0	0	0	0	0
gene-SS1G_14312	0	0	0	2	0	0	0	0	0
gene-SS1G_14313	0	0	0	0	0	0	0	0	0
gene-SS1G_14314	0	0	0	0	0	0	0	0	0
gene-SS1G_14315	0	0	0	0	0	0	0	0	0
gene-SS1G_14316	170	177	283	128	153	116	213	147	124
gene-SS1G_14317	0	0	0	0	0	0	0	0	0
gene-SS1G_14318	0	0	0	0	0	0	0	0	0
gene-SS1G_14319	2	0	0	2	0	0	0	0	1
gene-SS1G_14320	126	212	288	40	129	40	34	16	49
gene-SS1G_14321	0	6	0	0	0	2	2	0	1
gene-SS1G_14322	66	83	159	39	60	38	33	26	46
gene-SS1G_14323	1092	960	2971	584	887	926	533	371	778
gene-SS1G_14324	1	1	0	0	0	0	0	0	0
gene-SS1G_14325	0	0	0	4	0	0	0	0	2
gene-SS1G_14326	0	0	0	0	0	0	0	0	0
gene-SS1G_14327	62	101	156	29	39	21	33	12	30
gene-SS1G_14328	189	359	382	78	125	93	116	98	123
gene-SS1G_14329	70	174	218	22	63	47	25	29	30
gene-SS1G_14330	97	233	261	38	82	48	59	52	65
gene-SS1G_14331	1	0	0	0	0	0	0	0	0
gene-SS1G_14332	0	1	6	4	0	0	1	0	0
gene-SS1G_14333	0	0	0	0	0	0	0	0	0
gene-SS1G_14334	0	0	0	0	0	0	0	0	0
gene-SS1G_14335	2	0	2	0	0	0	0	0	0
gene-SS1G_14336	0	0	0	0	0	0	0	0	0
gene-SS1G_14337	50	117	156	21	44	47	23	20	46
gene-SS1G_14338	83	182	268	39	64	73	49	42	26
gene-SS1G_14339	62	78	147	14	19	28	21	24	9
gene-SS1G_14340	7	25	27	5	7	3	9	5	2
gene-SS1G_14341	14	22	26	0	7	7	0	11	0
gene-SS1G_14342	23	60	73	7	18	8	7	13	19
gene-SS1G_14343	101	182	228	44	72	55	66	45	26
gene-SS1G_14344	103	246	363	66	106	116	37	19	38
gene-SS1G_14345	64	102	102	29	45	21	37	40	13
gene-SS1G_14346	1	14	7	0	4	10	1	2	0
gene-SS1G_14347	0	2	12	2	6	8	0	2	0
gene-SS1G_14348	10	0	0	0	0	3	0	0	5
gene-SS1G_14349	0	0	0	0	0	0	0	0	0
gene-SS1G_14350	134	448	420	72	126	116	107	78	52
gene-SS1G_14351	17	60	100	17	50	24	48	29	45
gene-SS1G_14352	19	25	54	13	17	18	27	7	19
gene-SS1G_14353	78	115	156	41	61	49	52	20	46
gene-SS1G_14354	4	19	5	4	10	0	2	3	8
gene-SS1G_14355	36	87	85	12	37	20	13	22	29
gene-SS1G_14356	0	2	1	2	0	0	3	1	0
gene-SS1G_14357	126	251	276	53	95	85	105	92	75
gene-SS1G_14358	41	23	56	17	45	16	10	2	17
gene-SS1G_14359	162	312	416	71	168	89	131	82	79
gene-SS1G_14360	184	301	397	73	131	106	105	111	113
gene-SS1G_14361	2	1	7	4	13	0	0	1	2
gene-SS1G_14362	5	10	9	0	4	1	0	2	6
gene-SS1G_14363	0	0	0	0	0	0	0	0	0
gene-SS1G_14364	52	77	107	16	30	18	12	23	35
gene-SS1G_14365	338	654	759	116	268	122	170	110	94
gene-SS1G_14366	118	46	236	148	189	145	34	19	61
gene-SS1G_14367	12	29	39	8	30	10	20	4	8
gene-SS1G_14368	0	0	0	0	0	0	0	0	0
gene-SS1G_14369	0	0	0	0	0	0	0	0	0
gene-SS1G_14212	213	508	492	86	167	140	211	112	171
gene-SS1G_14213	0	0	0	0	0	0	0	0	0
gene-SS1G_14214	0	0	0	0	0	0	0	8	0
gene-SS1G_14215	0	0	0	0	0	0	0	0	0
gene-SS1G_14216	199	332	413	72	89	86	76	53	82
gene-SS1G_14217	56	111	132	18	52	56	12	22	22
gene-SS1G_14218	0	2	0	0	2	0	0	0	0
gene-SS1G_14219	2	0	0	0	0	0	0	0	0
gene-SS1G_14220	16	19	27	0	7	7	9	14	32
gene-SS1G_14221	0	0	0	0	0	0	0	0	0
gene-SS1G_14222	2	1	7	0	0	0	0	0	0
gene-SS1G_14223	242	763	365	88	158	81	57	41	32
gene-SS1G_14224	0	0	4	0	0	0	0	0	3
gene-SS1G_14225	105	148	163	27	34	56	40	32	27
gene-SS1G_14226	72	204	212	24	50	32	53	26	34
gene-SS1G_14227	0	2	0	0	0	0	0	0	0
gene-SS1G_14228	111	295	260	41	49	48	78	47	30
gene-SS1G_14229	44	135	195	32	68	36	27	30	104
gene-SS1G_14230	1	21	18	1	13	4	11	8	10
gene-SS1G_14231	5	8	3	0	4	2	2	0	0
gene-SS1G_14232	0	0	2	0	0	0	0	0	0
gene-SS1G_14233	128	324	335	67	124	122	102	44	61
gene-SS1G_14234	33	42	51	13	9	15	20	20	10
gene-SS1G_14235	0	0	2	0	0	0	0	1	2
gene-SS1G_14236	0	0	0	0	0	0	0	0	0
gene-SS1G_14237	3	3	13	0	2	0	0	2	4
gene-SS1G_14238	47	93	70	23	20	14	13	19	13
gene-SS1G_14239	55	105	117	22	16	23	23	14	13
gene-SS1G_14240	4	4	0	0	0	0	0	0	0
gene-SS1G_14241	0	0	0	0	0	0	0	0	0
gene-SS1G_14242	0	0	0	0	0	0	0	0	0
gene-SS1G_14243	0	0	0	0	0	0	0	0	0
gene-SS1G_14244	0	0	0	0	0	0	0	0	0
gene-SS1G_14245	0	0	0	0	0	0	0	0	0
gene-SS1G_14246	0	0	0	0	0	0	0	0	0
gene-SS1G_14247	0	2	1	0	0	0	0	0	0
gene-SS1G_14248	97	193	253	41	124	80	48	56	61
gene-SS1G_14249	54	55	171	36	34	27	20	23	54
gene-SS1G_14250	0	0	0	0	0	2	0	0	0
gene-SS1G_14251	0	0	8	4	0	0	0	0	4
gene-SS1G_14252	5	2	2	0	4	0	0	0	2
gene-SS1G_14253	0	0	0	0	0	0	0	0	0
gene-SS1G_14254	0	0	0	0	0	0	0	2	0
gene-SS1G_14255	0	0	0	0	0	0	0	0	0
gene-SS1G_14256	184	416	410	75	162	109	77	75	73
gene-SS1G_14257	475	919	1218	158	368	215	224	233	238
gene-SS1G_14258	0	0	0	0	0	0	0	0	0
gene-SS1G_14259	72	204	116	23	68	30	46	11	23
gene-SS1G_14260	75	112	128	40	37	22	21	24	44
gene-SS1G_14261	19	63	52	6	28	18	16	9	5
gene-SS1G_14262	134	251	397	46	131	84	90	60	94
gene-SS1G_14263	61	118	140	46	95	40	27	26	29
gene-SS1G_14264	0	0	0	0	0	0	0	0	0
gene-SS1G_14265	0	0	3	0	0	0	0	0	0
gene-SS1G_14266	0	0	3	0	0	0	0	0	0
gene-SS1G_14267	22	59	48	19	16	13	8	7	24
gene-SS1G_14268	105	290	306	37	81	72	57	38	99
gene-SS1G_14269	409	799	1007	149	345	232	199	186	260
gene-SS1G_14270	4	12	12	2	2	6	0	0	0
gene-SS1G_14271	268	515	529	102	145	122	135	114	94
gene-SS1G_14272	0	0	0	0	0	0	0	0	0
gene-SS1G_14273	26	38	44	7	22	15	7	14	8
gene-SS1G_14274	6	2	3	0	0	3	0	0	0
gene-SS1G_14275	0	0	0	0	0	0	2	0	0
gene-SS1G_14276	168	292	391	50	138	89	75	54	86
gene-SS1G_14277	62	74	81	46	58	60	54	44	23
gene-SS1G_14278	416	1117	1078	168	262	230	246	121	175
gene-SS1G_14279	79	148	219	32	60	42	39	32	40
gene-SS1G_14280	109	288	329	56	126	58	52	33	49
gene-SS1G_14281	62	140	172	28	79	45	27	47	28
gene-SS1G_14282	92	135	278	34	67	54	48	24	37
gene-SS1G_14283	3209	6192	8299	1226	2814	2056	1425	1061	1418
gene-SS1G_14284	70	159	160	21	34	55	39	33	36
gene-SS1G_14285	461	1169	990	149	359	151	161	115	122
gene-SS1G_14286	232	440	584	121	187	142	187	128	180
gene-SS1G_14287	54	62	80	7	29	38	43	24	23
gene-SS1G_14288	2	2	4	2	6	0	2	2	2
gene-SS1G_14289	135	89	277	48	77	38	74	54	62
gene-SS1G_14290	0	0	0	0	0	0	0	0	0
gene-SS1G_14119	0	0	0	0	0	0	0	0	0
gene-SS1G_14120	0	0	0	0	0	0	0	0	0
gene-SS1G_14121	31	74	102	10	24	22	24	9	29
gene-SS1G_14122	101	193	237	34	80	44	43	39	33
gene-SS1G_14123	0	4	4	0	4	4	2	0	0
gene-SS1G_14124	166	307	460	54	155	95	85	94	98
gene-SS1G_14125	234	524	581	109	268	135	158	98	172
gene-SS1G_14126	0	6	2	0	1	0	0	0	0
gene-SS1G_14127	99	160	332	85	79	90	65	29	136
gene-SS1G_14128	122	140	241	83	139	107	111	88	167
gene-SS1G_14129	76	137	191	41	50	46	89	29	73
gene-SS1G_14130	22	5	21	8	7	8	12	2	9
gene-SS1G_14131	0	0	0	0	0	0	0	0	0
gene-SS1G_14132	9	11	21	7	7	4	6	1	2
gene-SS1G_14133	167	162	377	86	233	90	41	44	54
gene-SS1G_14134	13	33	55	12	12	9	16	7	8
gene-SS1G_14135	92	82	182	12	48	43	24	28	17
gene-SS1G_14136	39	107	106	12	35	36	23	10	10
gene-SS1G_14137	53	102	113	27	44	17	33	20	30
gene-SS1G_14138	54	51	79	12	35	17	22	19	29
gene-SS1G_14139	119	204	324	54	119	79	41	72	83
gene-SS1G_14140	0	0	0	0	0	0	0	0	0
gene-SS1G_14141	0	0	0	0	0	0	0	0	0
gene-SS1G_14142	0	0	0	0	0	0	0	0	0
gene-SS1G_14143	1278	1319	3313	766	1360	920	609	470	817
gene-SS1G_14144	12	9	21	3	5	8	6	3	6
gene-SS1G_14145	275	432	975	154	310	173	191	112	136
gene-SS1G_14146	416	564	1223	148	690	159	396	216	202
gene-SS1G_14147	0	0	1	0	4	5	0	0	1
gene-SS1G_14148	0	0	0	0	0	0	0	0	0
gene-SS1G_14149	125	199	299	61	82	72	86	56	68
gene-SS1G_14150	0	0	0	0	0	0	0	0	0
gene-SS1G_14151	0	0	0	0	0	0	0	0	0
gene-SS1G_14152	0	0	0	0	0	0	0	0	0
gene-SS1G_14153	896	1884	2112	302	520	486	368	282	288
gene-SS1G_14154	54	162	162	22	22	62	38	27	19
gene-SS1G_14155	0	0	0	0	0	0	0	0	0
gene-SS1G_14156	184	274	352	75	100	67	89	52	86
gene-SS1G_14157	0	0	2	0	4	2	0	2	3
gene-SS1G_14158	84	266	298	53	95	85	52	50	60
gene-SS1G_14159	0	3	0	0	4	0	0	0	0
gene-SS1G_14160	128	98	203	47	79	55	56	30	54
gene-SS1G_14161	0	0	0	0	0	0	0	0	0
gene-SS1G_14162	0	0	0	0	0	0	0	0	0
gene-SS1G_14163	39	81	69	18	23	25	19	16	20
gene-SS1G_14164	3	0	14	0	0	4	8	6	0
gene-SS1G_14165	10	11	32	2	5	2	8	2	4
gene-SS1G_14166	10	23	28	5	3	8	5	10	0
gene-SS1G_14167	9	22	23	5	9	6	10	4	8
gene-SS1G_14168	34	27	49	10	10	7	13	12	9
gene-SS1G_14169	0	0	0	0	0	0	0	0	0
gene-SS1G_14170	0	0	0	0	0	0	0	0	0
gene-SS1G_14171	37	104	107	7	18	45	21	18	22
gene-SS1G_14172	78	233	187	43	63	65	92	41	53
gene-SS1G_14173	49	85	70	16	27	6	18	17	31
gene-SS1G_14174	18	51	82	8	11	9	19	6	12
gene-SS1G_14175	34	126	148	23	36	18	28	24	23
gene-SS1G_14176	0	0	0	0	0	0	0	0	0
gene-SS1G_14177	15	18	46	11	14	13	2	4	9
gene-SS1G_14178	0	0	0	0	0	0	0	0	0
gene-SS1G_14179	0	0	0	0	0	0	0	0	0
gene-SS1G_14180	6	5	17	9	4	0	4	2	6
gene-SS1G_14181	1	0	9	0	4	0	10	1	0
gene-SS1G_14182	0	0	1	0	2	0	0	0	0
gene-SS1G_14183	0	0	0	0	0	0	0	0	0
gene-SS1G_14184	26	131	199	20	38	5	16	12	19
gene-SS1G_14185	14	33	33	0	22	15	21	10	7
gene-SS1G_14186	0	1	0	0	0	0	0	2	0
gene-SS1G_14187	197	228	390	74	180	140	77	78	107
gene-SS1G_14188	177	383	536	74	178	109	101	73	109
gene-SS1G_14189	29	95	111	6	35	33	22	12	21
gene-SS1G_14190	4	24	47	13	3	1	6	5	2
gene-SS1G_14191	0	0	0	0	0	0	0	0	0
gene-SS1G_14192	51	60	53	18	42	12	18	10	22
gene-SS1G_14193	0	0	0	0	3	0	0	0	0
gene-SS1G_14194	2429	4319	6526	905	2246	1431	1163	901	1229
gene-SS1G_14195	43	60	91	8	37	18	18	5	8
gene-SS1G_14196	0	4	7	4	0	5	0	0	0
gene-SS1G_14197	0	0	0	0	0	0	0	0	0
gene-SS1G_14198	0	0	0	0	0	0	0	0	0
gene-SS1G_14199	1366	2528	3963	504	1225	893	645	511	624
gene-SS1G_14200	0	0	0	0	0	0	0	0	0
gene-SS1G_14201	106	223	318	61	72	88	60	45	56
gene-SS1G_14202	0	0	2	0	0	0	0	0	0
gene-SS1G_14203	18	46	78	12	33	15	17	20	23
gene-SS1G_14204	543	1286	1349	215	357	309	275	185	148
gene-SS1G_14205	415	720	910	134	294	266	215	127	145
gene-SS1G_14206	165	337	305	71	107	104	68	70	122
gene-SS1G_14207	0	0	0	0	0	0	0	0	0
gene-SS1G_14208	154	321	476	81	185	135	145	81	129
gene-SS1G_14209	42	52	89	11	24	22	22	29	18
gene-SS1G_14210	0	0	0	0	0	0	0	0	0
gene-SS1G_14211	0	0	0	0	0	0	0	0	0
gene-SS1G_14026	217	496	548	87	180	113	148	65	82
gene-SS1G_14027	631	1134	1586	247	513	209	365	225	235
gene-SS1G_14028	142	383	316	40	125	115	113	75	67
gene-SS1G_14029	27	54	108	2	27	23	16	4	11
gene-SS1G_14030	8	16	28	0	8	0	2	0	2
gene-SS1G_14031	30	30	32	2	23	6	20	2	7
gene-SS1G_14032	13	14	20	0	4	24	2	0	12
gene-SS1G_14033	81	187	260	29	63	22	21	44	39
gene-SS1G_14034	45	110	108	31	31	31	33	19	49
gene-SS1G_14035	3	4	0	2	0	0	0	0	4
gene-SS1G_14036	0	0	0	0	0	0	0	0	0
gene-SS1G_14037	0	0	4	0	0	0	0	0	0
gene-SS1G_14038	0	0	0	0	1	0	0	0	0
gene-SS1G_14039	73	130	175	32	64	18	30	46	39
gene-SS1G_14040	99	230	287	39	114	74	71	28	53
gene-SS1G_14041	4	6	11	2	4	4	0	4	12
gene-SS1G_14042	63	59	93	2	18	8	19	4	13
gene-SS1G_14043	30	46	82	23	30	38	22	15	22
gene-SS1G_14044	0	2	0	0	0	2	0	2	0
gene-SS1G_14045	0	0	0	0	0	0	0	0	0
gene-SS1G_14046	87	111	195	45	63	59	27	41	42
gene-SS1G_14047	45	73	138	18	25	16	17	18	11
gene-SS1G_14048	0	0	0	0	0	0	0	0	0
gene-SS1G_14049	995	798	2222	554	763	808	293	182	409
gene-SS1G_14050	0	0	0	0	0	0	0	0	0
gene-SS1G_14051	45	100	101	18	53	35	34	25	14
gene-SS1G_14052	64	104	118	24	39	11	29	10	35
gene-SS1G_14053	116	215	241	38	92	75	58	35	26
gene-SS1G_14054	0	0	0	0	0	0	0	0	0
gene-SS1G_14055	0	0	0	0	0	0	0	0	0
gene-SS1G_14056	0	0	0	0	0	0	0	0	0
gene-SS1G_14057	72	192	228	43	71	69	54	33	41
gene-SS1G_14058	96	160	201	24	68	61	36	46	46
gene-SS1G_14059	0	22	6	0	2	2	2	2	0
gene-SS1G_14060	0	1	0	0	0	0	0	0	0
gene-SS1G_14061	0	6	3	0	0	0	0	0	2
gene-SS1G_14062	10	9	22	4	9	0	2	2	0
gene-SS1G_14063	0	0	0	0	0	0	0	0	0
gene-SS1G_14064	0	0	0	0	0	0	0	0	0
gene-SS1G_14065	8	7	15	1	8	4	4	2	0
gene-SS1G_14066	0	0	0	0	0	0	0	0	0
gene-SS1G_14067	0	0	0	0	0	0	0	0	0
gene-SS1G_14068	43	48	136	17	44	18	14	15	26
gene-SS1G_14069	27	46	38	11	14	6	10	6	8
gene-SS1G_14070	50	100	69	12	27	16	23	8	22
gene-SS1G_14071	0	0	0	0	0	0	0	0	0
gene-SS1G_14072	9	44	54	15	35	18	24	10	17
gene-SS1G_14073	162	381	383	47	135	78	87	75	56
gene-SS1G_14074	611	1194	2019	305	502	396	466	300	412
gene-SS1G_14075	166	247	306	47	151	93	90	61	77
gene-SS1G_14076	221	416	576	114	180	132	121	66	117
gene-SS1G_14077	358	700	848	97	215	145	74	62	86
gene-SS1G_14078	1	6	1	0	2	0	0	4	0
gene-SS1G_14079	12	54	50	16	22	48	22	29	22
gene-SS1G_14080	75	83	221	65	70	108	131	83	102
gene-SS1G_14081	30	95	96	39	38	87	35	55	39
gene-SS1G_14082	0	0	0	0	0	0	0	0	0
gene-SS1G_14083	0	0	0	0	0	0	0	0	0
gene-SS1G_14084	0	0	0	0	0	0	0	0	0
gene-SS1G_14085	0	0	2	0	0	0	0	0	0
gene-SS1G_14086	0	0	0	0	0	0	0	0	0
gene-SS1G_14087	0	0	0	0	0	0	0	0	0
gene-SS1G_14088	60	54	79	5	59	26	37	28	35
gene-SS1G_14089	0	0	1	0	0	0	0	0	0
gene-SS1G_14090	0	0	2	0	0	0	0	0	2
gene-SS1G_14091	0	0	0	0	0	0	0	0	0
gene-SS1G_14092	76	146	153	21	52	37	25	29	26
gene-SS1G_14093	0	2	4	0	0	0	0	0	2
gene-SS1G_14094	0	0	0	0	0	0	0	0	0
gene-SS1G_14095	121	218	171	28	78	67	68	49	47
gene-SS1G_14096	89	114	142	16	29	69	26	31	43
gene-SS1G_14097	2327	3559	5013	651	1489	875	1869	1173	1073
gene-SS1G_14098	127	183	246	47	66	49	48	45	86
gene-SS1G_14099	88	124	187	30	66	50	50	35	48
gene-SS1G_14100	7	2	5	4	6	2	2	0	5
gene-SS1G_14101	0	2	0	0	4	0	0	0	1
gene-SS1G_14102	2	10	23	2	8	9	11	2	4
gene-SS1G_14103	8	67	75	7	10	6	9	6	6
gene-SS1G_14104	16	26	42	2	12	11	2	3	8
gene-SS1G_14105	0	0	0	0	0	0	0	0	0
gene-SS1G_14106	16	32	33	6	10	10	14	20	23
gene-SS1G_14107	0	0	0	0	4	0	0	0	0
gene-SS1G_14108	181	348	576	121	110	129	112	44	129
gene-SS1G_14109	0	0	2	0	2	0	0	0	0
gene-SS1G_14110	0	3	2	0	0	0	0	2	1
gene-SS1G_14111	209	421	508	61	170	102	97	64	63
gene-SS1G_14112	30	111	105	15	44	49	28	10	21
gene-SS1G_14113	0	0	0	0	0	0	0	0	0
gene-SS1G_14114	0	0	0	0	0	0	0	0	0
gene-SS1G_14115	0	0	0	0	0	0	0	0	0
gene-SS1G_14116	591	1485	1561	296	525	405	478	361	365
gene-SS1G_14117	0	0	0	0	0	0	0	0	0
gene-SS1G_14118	511	1142	1213	237	305	325	353	147	222
gene-SS1G_13882	0	0	3	0	4	2	0	1	2
gene-SS1G_13883	0	0	0	0	0	0	0	0	0
gene-SS1G_13884	0	3	5	2	4	0	0	7	0
gene-SS1G_13885	2	7	8	0	2	4	2	0	3
gene-SS1G_13886	0	0	0	0	0	0	0	0	0
gene-SS1G_13887	0	0	0	0	0	0	0	0	0
gene-SS1G_13888	0	0	0	0	0	0	0	0	0
gene-SS1G_13889	0	0	0	0	0	0	0	0	0
gene-SS1G_13890	0	0	0	0	0	0	0	0	2
gene-SS1G_13891	0	0	1	0	0	0	0	0	0
gene-SS1G_13892	0	0	2	0	0	0	0	0	0
gene-SS1G_13893	0	0	0	0	0	0	0	0	0
gene-SS1G_13894	0	0	0	0	0	0	0	0	0
gene-SS1G_13895	0	0	0	0	0	0	0	0	0
gene-SS1G_13896	0	0	2	6	0	36	6	0	0
gene-SS1G_13897	0	0	1	0	0	0	0	0	0
gene-SS1G_13898	0	0	0	0	0	0	0	0	0
gene-SS1G_13899	5	5	53	0	4	2	7	6	6
gene-SS1G_13900	0	4	0	0	0	0	0	0	0
gene-SS1G_13901	0	0	0	0	0	0	0	0	0
gene-SS1G_13902	0	0	0	0	0	0	0	0	0
gene-SS1G_14667	0	0	0	0	0	0	0	0	0
gene-SS1G_13903	0	0	0	0	0	0	0	0	0
gene-SS1G_13904	0	2	7	0	3	2	0	0	0
gene-SS1G_13905	9	8	37	2	18	9	0	2	8
gene-SS1G_13906	6	3	12	4	2	27	5	8	4
gene-SS1G_13907	129	223	153	41	30	62	56	32	48
gene-SS1G_13908	137	195	189	25	63	95	95	33	55
gene-SS1G_13909	433	513	519	111	178	269	254	107	232
gene-SS1G_13910	296	331	532	105	146	164	158	93	175
gene-SS1G_13911	24	37	27	10	27	10	19	6	16
gene-SS1G_13912	186	247	205	18	89	121	110	30	92
gene-SS1G_13913	0	0	0	0	0	0	0	0	0
gene-SS1G_13914	0	0	0	0	0	0	0	0	0
gene-SS1G_13915	0	0	0	0	0	0	0	0	0
gene-SS1G_13916	116	234	275	46	117	124	81	75	44
gene-SS1G_13917	53	142	138	24	43	39	35	35	28
gene-SS1G_13918	93	241	286	37	57	110	40	47	41
gene-SS1G_13919	11	28	40	9	20	19	9	8	14
gene-SS1G_13920	2	0	0	0	2	0	2	0	0
gene-SS1G_13921	0	0	2	0	0	0	0	0	0
gene-SS1G_13922	1315	2201	2154	303	732	303	268	191	192
gene-SS1G_13923	153	323	170	50	54	16	57	62	42
gene-SS1G_13924	462	945	1549	277	384	494	290	194	263
gene-SS1G_13925	202	423	648	105	285	103	131	130	119
gene-SS1G_13926	58	126	204	45	51	86	42	31	30
gene-SS1G_13927	33	82	75	11	66	12	26	18	17
gene-SS1G_13928	25	39	87	24	20	22	11	2	14
gene-SS1G_13929	172	160	450	122	178	198	64	53	147
gene-SS1G_13930	82	130	190	40	69	42	49	37	43
gene-SS1G_13931	56	58	114	22	37	27	31	23	22
gene-SS1G_13932	0	0	0	0	0	0	0	0	0
gene-SS1G_13933	0	0	2	0	0	0	0	2	0
gene-SS1G_13934	0	0	6	0	0	0	0	0	0
gene-SS1G_13935	2	0	2	0	0	0	0	0	0
gene-SS1G_13936	53	71	122	28	29	17	29	46	33
gene-SS1G_13937	48	152	207	42	84	44	40	40	63
gene-SS1G_13938	907	1541	2260	381	641	569	421	236	339
gene-SS1G_13939	113	51	83	96	193	28	140	106	227
gene-SS1G_13940	27	55	84	14	22	8	16	15	14
gene-SS1G_13941	7	20	21	2	4	12	6	7	8
gene-SS1G_13942	0	2	3	0	0	0	0	0	0
gene-SS1G_13943	25	57	109	24	26	21	33	13	19
gene-SS1G_13944	7	16	21	0	0	0	0	7	1
gene-SS1G_13945	380	603	884	124	195	120	136	95	110
gene-SS1G_13946	8	24	41	6	8	3	5	2	5
gene-SS1G_13947	266	572	533	99	138	73	112	89	109
gene-SS1G_13948	0	0	0	0	0	0	0	0	0
gene-SS1G_13949	0	0	0	2	0	0	0	2	0
gene-SS1G_13950	0	0	2	0	0	0	0	0	0
gene-SS1G_13951	0	0	0	0	0	0	0	0	0
gene-SS1G_13952	85	190	213	52	99	41	73	48	32
gene-SS1G_13953	43	100	104	22	41	15	21	10	22
gene-SS1G_13954	0	0	0	0	0	0	0	0	0
gene-SS1G_13955	0	0	0	0	0	0	0	0	0
gene-SS1G_13956	7	15	36	2	4	0	0	2	6
gene-SS1G_13957	69	298	266	16	45	8	18	9	37
gene-SS1G_13958	0	2	2	0	0	0	0	6	0
gene-SS1G_13959	40	131	118	7	35	35	31	14	18
gene-SS1G_13960	4	8	2	0	4	2	0	2	6
gene-SS1G_13961	21	105	325	10	20	21	4	8	19
gene-SS1G_13962	0	0	0	0	0	0	0	0	0
gene-SS1G_14652	0	0	0	0	0	0	0	0	0
gene-SS1G_13963	0	0	0	0	0	0	0	0	0
gene-SS1G_13964	2	9	30	2	0	4	3	0	6
gene-SS1G_13965	25	6	34	74	24	11	15	17	83
gene-SS1G_13966	0	0	0	0	0	0	0	0	0
gene-SS1G_13967	0	1	4	0	0	0	8	0	0
gene-SS1G_14614	0	0	0	0	0	0	0	0	0
gene-SS1G_13968	0	4	4	0	0	0	0	0	2
gene-SS1G_13969	0	2	0	0	2	0	0	0	0
gene-SS1G_13970	0	0	0	0	0	0	0	0	0
gene-SS1G_13971	15	48	34	6	6	4	6	7	6
gene-SS1G_13972	0	0	0	0	0	0	0	0	0
gene-SS1G_13973	95	141	256	48	65	66	121	106	81
gene-SS1G_13974	0	2	0	0	0	2	5	3	2
gene-SS1G_13975	684	1248	1802	225	567	337	387	286	425
gene-SS1G_13976	57	121	118	7	45	37	29	31	12
gene-SS1G_13977	0	0	0	0	0	0	0	0	0
gene-SS1G_13978	62	155	128	23	31	71	37	17	16
gene-SS1G_13979	0	0	2	0	0	0	0	0	0
gene-SS1G_13980	0	0	0	1	0	0	0	0	0
gene-SS1G_13981	68	271	326	36	100	55	95	82	84
gene-SS1G_13982	2	2	19	2	10	0	7	2	2
gene-SS1G_13983	2	0	4	0	0	0	1	0	0
gene-SS1G_13984	138	212	246	55	125	63	81	61	62
gene-SS1G_13985	0	0	0	0	0	0	0	0	0
gene-SS1G_13986	2	0	2	0	0	0	0	1	0
gene-SS1G_13987	23	2	18	14	0	7	2	2	6
gene-SS1G_13988	9	6	10	0	4	4	12	2	2
gene-SS1G_13989	30	32	114	17	20	14	12	10	16
gene-SS1G_13990	355	662	828	150	309	184	174	141	136
gene-SS1G_13991	254	423	521	116	191	104	120	128	57
gene-SS1G_13992	278	552	707	99	247	176	89	50	97
gene-SS1G_13993	69	111	224	35	90	46	44	36	51
gene-SS1G_13994	40	93	107	22	53	33	25	24	37
gene-SS1G_13995	0	0	1	0	0	0	0	0	1
gene-SS1G_13996	0	0	2	0	4	0	2	0	0
gene-SS1G_13997	0	0	0	0	0	0	0	0	0
gene-SS1G_13998	0	0	0	0	0	0	0	0	0
gene-SS1G_13999	0	0	0	0	0	0	0	0	0
gene-SS1G_14000	0	0	2	0	0	0	0	0	0
gene-SS1G_14001	270	500	441	81	167	89	205	158	149
gene-SS1G_14002	0	0	0	0	0	0	0	0	0
gene-SS1G_14003	0	0	0	0	0	0	2	0	0
gene-SS1G_14004	0	0	0	0	0	0	0	0	0
gene-SS1G_14005	0	0	0	0	0	0	0	0	0
gene-SS1G_14006	47	81	103	22	48	31	49	47	16
gene-SS1G_14007	0	12	10	0	4	2	2	2	0
gene-SS1G_14008	323	666	748	94	185	129	151	98	153
gene-SS1G_14009	30	54	82	31	19	35	18	36	18
gene-SS1G_14010	0	0	0	0	0	0	0	0	0
gene-SS1G_14011	55	106	138	38	42	22	24	9	8
gene-SS1G_14012	246	555	627	82	278	118	112	97	85
gene-SS1G_14013	201	409	447	74	168	81	75	57	113
gene-SS1G_14014	0	0	5	0	0	0	0	0	0
gene-SS1G_14015	22	37	94	19	35	29	16	13	25
gene-SS1G_14016	0	0	0	0	0	0	0	0	0
gene-SS1G_14017	2	2	0	0	0	0	0	0	0
gene-SS1G_14018	90	117	226	33	65	75	51	27	17
gene-SS1G_14019	34	73	168	34	70	25	58	44	42
gene-SS1G_14020	2	0	3	0	0	0	4	2	8
gene-SS1G_14021	0	0	0	0	0	0	1	0	0
gene-SS1G_14022	1969	2796	5393	1060	2467	1186	2114	1418	1606
gene-SS1G_14023	489	1017	1320	176	348	229	252	199	252
gene-SS1G_14024	202	393	613	79	183	96	130	89	85
gene-SS1G_14025	5	4	8	0	0	2	0	0	0
gene-SS1G_13734	62	264	104	30	31	65	32	16	9
gene-SS1G_13735	0	1	0	0	2	3	1	0	0
gene-SS1G_13736	627	385	1124	572	588	718	304	157	498
gene-SS1G_13737	0	0	0	0	0	0	0	0	0
gene-SS1G_13738	2	2	2	0	0	0	0	0	0
gene-SS1G_13739	117	146	225	50	93	85	75	30	81
gene-SS1G_13740	11	13	32	10	21	11	25	15	22
gene-SS1G_13741	28	32	46	6	23	15	54	13	27
gene-SS1G_13742	4	2	0	0	1	2	0	0	0
gene-SS1G_13743	0	2	23	0	8	2	8	2	5
gene-SS1G_13744	0	0	0	0	0	0	0	0	0
gene-SS1G_13745	126	286	244	34	95	45	60	51	93
gene-SS1G_13746	53	145	174	23	46	30	40	34	25
gene-SS1G_13747	112	127	232	36	64	57	39	26	16
gene-SS1G_13748	72	144	171	36	55	30	35	31	43
gene-SS1G_13749	0	2	0	0	0	0	0	0	0
gene-SS1G_13750	2	6	7	0	10	2	0	2	6
gene-SS1G_13751	41	33	49	14	20	21	14	20	10
gene-SS1G_13752	17	16	24	5	4	22	12	12	4
gene-SS1G_13753	2	17	8	6	6	14	4	4	14
gene-SS1G_13754	170	519	569	138	138	189	129	75	176
gene-SS1G_13755	106	181	198	58	143	100	257	171	167
gene-SS1G_13756	0	0	0	0	0	0	0	0	0
gene-SS1G_13757	61	110	169	30	48	45	54	41	114
gene-SS1G_13758	2	0	0	0	0	0	0	0	0
gene-SS1G_13759	0	2	2	0	0	0	0	1	0
gene-SS1G_13760	0	0	0	0	0	2	0	2	0
gene-SS1G_13761	0	0	0	0	0	0	0	0	0
gene-SS1G_13762	84	249	242	61	110	75	89	76	63
gene-SS1G_13763	260	503	630	112	224	170	138	128	164
gene-SS1G_13764	413	585	646	91	222	62	116	70	103
gene-SS1G_14705	0	0	0	0	0	0	0	0	0
gene-SS1G_13765	0	0	0	0	0	0	1	0	0
gene-SS1G_13766	0	0	0	0	0	0	0	0	0
gene-SS1G_13767	2	4	11	0	2	1	0	2	0
gene-SS1G_13768	6755	18752	17524	3143	6080	3356	4688	3647	3711
gene-SS1G_13769	0	0	0	0	0	0	0	0	1
gene-SS1G_13770	0	0	0	0	0	0	0	0	0
gene-SS1G_13771	0	0	0	0	0	0	0	0	0
gene-SS1G_13772	27	122	153	27	80	20	26	52	39
gene-SS1G_13773	0	0	2	0	0	0	0	0	0
gene-SS1G_13774	0	0	0	0	0	0	0	0	0
gene-SS1G_13775	2	0	0	0	1	0	1	0	0
gene-SS1G_13776	0	0	0	0	0	0	0	0	0
gene-SS1G_13777	25	63	70	15	29	7	29	16	19
gene-SS1G_13778	40	96	229	26	83	58	45	46	51
gene-SS1G_13779	25	6	22	3	17	4	3	9	9
gene-SS1G_13780	2	40	8	1	14	2	6	8	0
gene-SS1G_13781	51	96	152	27	48	23	30	23	45
gene-SS1G_13782	58	143	178	35	53	36	69	85	57
gene-SS1G_13783	0	0	4	0	1	0	1	2	0
gene-SS1G_13784	327	658	1075	140	568	160	458	353	249
gene-SS1G_13785	17	15	45	4	8	14	12	3	17
gene-SS1G_13786	149	343	498	55	131	55	77	41	76
gene-SS1G_13787	0	0	0	0	0	0	0	0	0
gene-SS1G_13788	0	0	1	0	0	0	0	0	0
gene-SS1G_13789	2	6	4	0	2	0	0	2	0
gene-SS1G_13790	0	6	6	0	4	0	0	0	2
gene-SS1G_13791	0	0	0	0	0	0	0	0	0
gene-SS1G_13792	2	2	12	0	2	3	2	0	0
gene-SS1G_13793	8	12	14	12	8	22	16	8	12
gene-SS1G_13794	35	53	64	10	12	27	48	10	12
gene-SS1G_13795	6	4	23	12	5	14	6	7	15
gene-SS1G_13796	20	11	37	6	11	12	11	4	10
gene-SS1G_13797	141	282	342	63	88	73	72	48	43
gene-SS1G_13798	293	392	1053	232	281	245	203	160	209
gene-SS1G_13799	272	556	946	110	320	207	133	116	184
gene-SS1G_13800	0	2	0	0	0	0	0	0	4
gene-SS1G_13801	148	282	466	81	156	93	95	94	136
gene-SS1G_13802	6	1	2	1	0	2	2	1	2
gene-SS1G_13803	0	0	0	0	0	0	0	0	0
gene-SS1G_13804	0	0	0	0	0	0	0	0	0
gene-SS1G_13805	400	816	1029	145	396	120	238	180	193
gene-SS1G_13806	0	0	0	0	0	0	0	0	0
gene-SS1G_14615	0	0	0	0	0	0	0	0	0
gene-SS1G_13807	0	0	3	0	0	2	0	0	0
gene-SS1G_14584	0	4	2	2	0	0	0	0	0
gene-SS1G_13809	129	481	375	66	170	80	134	113	192
gene-SS1G_13810	6	11	6	2	0	3	0	4	0
gene-SS1G_13811	3	5	0	0	0	0	2	2	2
gene-SS1G_13812	66	242	133	23	65	28	35	14	8
gene-SS1G_13813	685	1577	1774	284	611	342	261	192	264
gene-SS1G_13814	64	102	99	27	50	34	25	24	47
gene-SS1G_13815	10	44	71	5	9	9	6	17	10
gene-SS1G_13816	16	20	9	4	13	7	4	1	1
gene-SS1G_13817	92	225	249	36	60	49	45	51	32
gene-SS1G_13818	256	639	668	122	194	146	99	115	102
gene-SS1G_13819	184	211	638	133	168	178	134	114	598
gene-SS1G_13820	13	14	23	7	4	8	6	10	14
gene-SS1G_13821	4	11	20	0	2	1	6	4	2
gene-SS1G_13822	20	76	87	16	22	14	33	1	14
gene-SS1G_13823	0	0	1	0	0	0	1	0	0
gene-SS1G_13824	118	211	294	44	79	118	84	63	43
gene-SS1G_13825	2821	4911	6772	916	1698	1333	2075	1165	1146
gene-SS1G_13826	0	1	0	1	1	0	2	0	0
gene-SS1G_13827	0	0	0	0	0	0	0	0	0
gene-SS1G_14597	0	0	0	0	0	0	2	0	0
gene-SS1G_13828	20	40	78	18	38	41	50	33	36
gene-SS1G_13829	11	0	0	1	0	1	4	0	0
gene-SS1G_13830	2	0	4	0	0	0	2	0	0
gene-SS1G_13831	1	0	0	0	0	0	0	0	0
gene-SS1G_13832	0	0	0	0	0	0	0	0	0
gene-SS1G_13833	3795	7914	9023	1686	2806	2507	2168	1366	1283
gene-SS1G_13834	4	0	0	0	1	0	0	0	0
gene-SS1G_13835	0	0	0	0	0	0	0	0	0
gene-SS1G_13836	1	4	7	5	4	6	0	4	1
gene-SS1G_13837	78	149	129	28	45	43	25	33	51
gene-SS1G_13838	47	74	69	63	31	73	50	42	21
gene-SS1G_13839	40	56	88	14	17	24	24	24	14
gene-SS1G_13840	0	0	0	0	0	0	0	0	0
gene-SS1G_13841	141	178	255	31	88	40	41	54	40
gene-SS1G_13842	0	0	0	0	0	1	0	0	0
gene-SS1G_13843	0	0	0	0	0	0	0	0	0
gene-SS1G_13844	0	0	0	0	0	0	0	0	0
gene-SS1G_13845	12	9	24	2	6	10	31	15	13
gene-SS1G_13846	0	0	0	0	0	0	0	0	0
gene-SS1G_13847	52	26	146	5	26	22	34	11	40
gene-SS1G_13848	4	3	14	4	6	6	6	4	0
gene-SS1G_13849	13	12	17	3	8	2	2	13	0
gene-SS1G_13850	3	2	4	0	0	0	1	0	0
gene-SS1G_13851	17	25	26	6	8	6	0	8	0
gene-SS1G_13852	4	7	4	4	2	0	0	0	2
gene-SS1G_13853	32	43	91	6	18	19	8	11	15
gene-SS1G_13854	113	237	331	50	81	55	29	21	46
gene-SS1G_13855	4	2	2	0	0	0	0	0	0
gene-SS1G_13856	14	20	50	2	1	2	2	1	3
gene-SS1G_13857	177	254	635	45	94	83	76	61	88
gene-SS1G_13858	25	65	72	9	29	15	9	6	8
gene-SS1G_13859	25	76	57	2	30	21	8	23	6
gene-SS1G_13860	415	703	1028	210	315	231	219	142	197
gene-SS1G_13861	0	1	2	0	0	0	1	0	0
gene-SS1G_13862	116	143	304	37	125	81	105	87	88
gene-SS1G_13863	0	6	2	0	0	4	0	0	0
gene-SS1G_13864	34	85	90	3	24	18	17	23	11
gene-SS1G_13865	0	3	13	3	2	2	0	0	2
gene-SS1G_13866	141	279	311	45	107	57	63	68	62
gene-SS1G_13867	0	0	0	0	0	1	2	0	4
gene-SS1G_13868	438	867	1255	180	447	232	314	219	243
gene-SS1G_13869	778	1427	1983	356	719	442	408	333	518
gene-SS1G_13870	271	498	551	103	184	121	157	132	111
gene-SS1G_13871	99	122	257	40	65	37	67	31	34
gene-SS1G_13872	0	0	0	0	0	0	2	0	0
gene-SS1G_13873	0	0	0	0	0	0	0	0	0
gene-SS1G_13874	0	0	0	0	0	0	0	0	0
gene-SS1G_13875	0	0	0	0	0	0	0	0	0
gene-SS1G_13876	287	543	716	130	264	177	160	108	174
gene-SS1G_13877	498	975	1380	122	354	226	117	105	201
gene-SS1G_13878	83	120	160	30	58	44	38	45	29
gene-SS1G_13879	12	25	33	0	9	7	9	6	0
gene-SS1G_13880	0	12	12	4	3	2	0	1	14
gene-SS1G_13881	5	3	4	0	0	0	0	0	0
gene-SS1G_13552	120	102	270	49	129	72	83	34	79
gene-SS1G_13553	1	0	3	0	0	0	0	0	0
gene-SS1G_13554	97	195	313	68	122	103	106	49	109
gene-SS1G_13555	162	330	377	56	118	53	87	72	83
gene-SS1G_13556	5263	4408	12685	3457	4301	4681	2672	1417	3470
gene-SS1G_13557	134	210	297	44	74	80	69	59	44
gene-SS1G_13558	121	146	248	43	71	64	59	45	77
gene-SS1G_13559	1010	1188	2116	482	973	434	489	397	559
gene-SS1G_13560	187	243	419	104	229	45	79	62	149
gene-SS1G_13561	118	238	307	64	95	57	90	77	88
gene-SS1G_13562	58	112	222	42	67	23	63	46	34
gene-SS1G_13563	184	188	341	89	163	81	96	61	61
gene-SS1G_13564	1322	1896	3471	507	978	683	771	439	516
gene-SS1G_13565	128	192	246	31	95	40	66	33	52
gene-SS1G_13566	0	0	2	0	0	0	0	0	0
gene-SS1G_13567	50	162	172	21	63	36	63	24	43
gene-SS1G_13568	158	378	343	70	113	79	102	71	77
gene-SS1G_13569	63	150	183	30	93	45	55	27	55
gene-SS1G_13570	0	0	0	0	0	1	0	0	0
gene-SS1G_13571	37	44	78	15	18	12	14	19	33
gene-SS1G_13572	346	460	1193	187	329	281	248	179	230
gene-SS1G_13573	161	444	511	72	156	99	104	64	73
gene-SS1G_13574	96	242	302	64	103	85	57	17	50
gene-SS1G_13575	76	109	204	22	78	26	33	20	21
gene-SS1G_13576	76	124	216	36	69	40	72	35	61
gene-SS1G_13577	288	508	695	106	269	149	183	97	114
gene-SS1G_13578	4489	4573	11332	3283	4445	4450	2960	1742	3004
gene-SS1G_13579	0	0	0	0	0	0	0	0	0
gene-SS1G_13580	158	336	473	75	160	144	100	91	82
gene-SS1G_13581	61	85	105	45	58	34	29	24	32
gene-SS1G_13582	22	28	32	6	13	2	10	6	2
gene-SS1G_13583	57	94	119	34	64	34	47	34	37
gene-SS1G_13584	80	127	146	65	105	54	35	31	44
gene-SS1G_13585	33	49	54	3	37	19	27	30	28
gene-SS1G_13586	78	134	245	39	123	53	46	35	40
gene-SS1G_13587	0	0	0	0	0	0	0	0	0
gene-SS1G_13588	1	0	0	0	0	0	0	0	0
gene-SS1G_13589	64	176	171	40	57	86	61	40	59
gene-SS1G_13590	6	6	15	4	14	40	14	4	3
gene-SS1G_13591	0	0	0	0	0	0	0	0	0
gene-SS1G_13592	0	1	1	0	0	2	0	0	0
gene-SS1G_13593	2	9	11	6	9	7	4	7	13
gene-SS1G_13594	285	465	532	312	282	483	249	164	114
gene-SS1G_13595	292	661	983	158	343	242	180	131	146
gene-SS1G_14599	0	0	0	0	0	0	0	0	0
gene-SS1G_13596	0	0	0	0	0	0	0	0	0
gene-SS1G_13597	0	0	0	0	0	0	0	0	0
gene-SS1G_13598	12	47	48	6	22	22	43	5	5
gene-SS1G_13599	376	383	1248	291	431	587	264	164	630
gene-SS1G_13600	0	0	0	0	0	0	0	0	0
gene-SS1G_13601	0	0	0	0	0	0	0	0	0
gene-SS1G_13602	1	0	0	0	0	0	0	0	0
gene-SS1G_13603	0	0	0	0	0	0	0	0	0
gene-SS1G_13604	0	0	0	0	0	0	0	0	0
gene-SS1G_13605	0	0	0	0	0	0	0	0	0
gene-SS1G_13606	149	265	346	58	114	101	65	59	86
gene-SS1G_13607	576	1055	1655	263	534	386	336	256	363
gene-SS1G_13608	91	270	256	53	109	67	85	62	54
gene-SS1G_13609	151	345	492	88	149	97	123	68	125
gene-SS1G_13610	211	577	453	74	134	80	108	88	68
gene-SS1G_13611	309	552	754	64	164	164	179	70	119
gene-SS1G_13612	0	0	0	0	0	0	0	0	0
gene-SS1G_13613	1859	2470	3843	1607	3089	2608	1904	1288	1621
gene-SS1G_13614	0	0	0	0	0	0	0	0	0
gene-SS1G_13615	0	0	0	0	0	0	0	0	0
gene-SS1G_13616	0	0	0	0	0	0	0	0	0
gene-SS1G_13617	0	0	0	0	0	0	0	2	0
gene-SS1G_13618	10	7	44	6	14	5	10	9	2
gene-SS1G_13619	6	23	68	20	26	13	22	12	10
gene-SS1G_13620	0	0	0	0	0	0	0	0	0
gene-SS1G_13621	0	0	0	0	0	0	0	0	0
gene-SS1G_13622	0	0	0	0	0	0	0	0	0
gene-SS1G_13623	0	0	0	0	0	0	0	0	0
gene-SS1G_13624	0	0	0	0	2	0	0	0	0
gene-SS1G_13625	384	653	1048	171	329	300	240	153	174
gene-SS1G_13626	18	26	43	9	11	19	7	0	19
gene-SS1G_13627	35	65	75	20	40	14	10	15	15
gene-SS1G_13628	199	363	511	80	198	159	78	71	88
gene-SS1G_13629	76	190	218	28	40	41	16	19	28
gene-SS1G_13630	124	252	338	55	80	48	56	28	84
gene-SS1G_13631	0	0	3	2	0	0	0	0	4
gene-SS1G_13632	362	627	860	135	280	185	189	131	226
gene-SS1G_13633	56	157	211	62	44	31	67	58	53
gene-SS1G_13634	0	0	0	0	0	0	0	0	0
gene-SS1G_13635	184	355	577	114	128	75	263	238	210
gene-SS1G_13636	333	821	1441	227	263	205	457	509	523
gene-SS1G_13637	2208	4225	7929	1316	1228	1273	2363	2219	3414
gene-SS1G_13638	17	67	68	9	22	18	40	30	30
gene-SS1G_13639	36	57	150	37	14	18	31	37	43
gene-SS1G_13640	8	5	39	7	2	26	25	24	16
gene-SS1G_13641	45	63	196	33	24	16	63	32	69
gene-SS1G_13642	0	3	16	1	2	1	7	0	0
gene-SS1G_13643	0	0	4	0	0	0	0	0	0
gene-SS1G_13644	0	0	0	0	0	0	0	0	0
gene-SS1G_13645	0	0	0	0	0	0	0	0	0
gene-SS1G_13646	193	307	447	69	117	86	74	55	85
gene-SS1G_13647	2501	4535	7268	1036	2445	1686	1269	1123	1546
gene-SS1G_13648	2	4	15	4	4	7	8	2	15
gene-SS1G_13649	26	34	40	9	33	27	19	23	14
gene-SS1G_13650	42	68	81	7	34	22	32	21	13
gene-SS1G_13651	29	79	117	32	33	20	30	20	33
gene-SS1G_13652	918	2128	1676	218	565	238	353	319	205
gene-SS1G_13653	0	0	0	0	0	0	0	0	0
gene-SS1G_13654	0	0	0	0	2	6	0	0	0
gene-SS1G_13655	89	150	220	42	54	58	54	38	33
gene-SS1G_13656	226	378	500	97	198	112	169	93	90
gene-SS1G_13657	69	96	294	28	47	22	52	25	26
gene-SS1G_14648	0	0	0	0	0	0	0	0	0
gene-SS1G_14611	0	2	0	0	0	0	0	0	0
gene-SS1G_13658	29	86	102	10	21	25	4	7	8
gene-SS1G_14653	0	0	1	0	0	0	0	0	0
gene-SS1G_13659	314	708	2860	188	245	250	118	81	216
gene-SS1G_13660	195	431	462	74	144	141	92	63	75
gene-SS1G_13661	67	142	124	31	41	52	35	17	34
gene-SS1G_13662	238	452	520	77	145	94	150	125	115
gene-SS1G_13663	89	160	163	53	52	46	33	48	16
gene-SS1G_13664	0	0	0	0	0	0	0	0	1
gene-SS1G_13665	0	0	0	0	0	0	1	0	0
gene-SS1G_13666	627	1173	1729	255	450	337	281	238	252
gene-SS1G_13667	0	0	0	0	2	0	0	0	0
gene-SS1G_13668	0	2	4	0	6	0	0	0	0
gene-SS1G_13669	0	0	0	0	0	0	0	0	0
gene-SS1G_13670	14	16	19	12	8	4	2	2	0
gene-SS1G_13671	79	235	242	67	91	67	43	31	45
gene-SS1G_13672	87	150	235	37	97	52	57	29	57
gene-SS1G_13673	178	320	381	85	84	89	128	112	120
gene-SS1G_13674	5	0	19	2	10	6	2	0	0
gene-SS1G_13675	17	44	73	17	31	12	23	9	37
gene-SS1G_13676	0	2	5	0	0	0	0	2	0
gene-SS1G_13677	130	253	329	74	132	87	82	71	68
gene-SS1G_13678	1035	1873	2659	379	855	710	413	354	381
gene-SS1G_13679	178	271	407	64	135	114	106	75	86
gene-SS1G_13680	11	18	59	2	19	14	16	21	15
gene-SS1G_13681	134	369	425	85	194	127	95	119	63
gene-SS1G_13682	0	6	2	0	0	0	0	0	2
gene-SS1G_13683	186	425	448	99	162	159	166	149	96
gene-SS1G_13684	0	0	0	0	0	0	0	0	0
gene-SS1G_13685	2	0	0	0	0	0	0	0	0
gene-SS1G_13686	0	0	2	0	0	0	0	0	0
gene-SS1G_13687	0	0	0	0	0	0	0	0	0
gene-SS1G_13688	6	5	10	0	2	4	0	4	8
gene-SS1G_13689	0	0	0	0	2	0	0	0	0
gene-SS1G_13690	0	0	0	0	0	0	0	0	0
gene-SS1G_13691	0	0	2	0	0	0	0	0	0
gene-SS1G_13692	0	0	0	0	0	0	0	0	0
gene-SS1G_13693	0	0	0	0	0	0	0	0	0
gene-SS1G_13694	0	0	0	0	0	0	0	0	0
gene-SS1G_13695	4	0	1	0	0	0	7	0	0
gene-SS1G_13696	370	497	935	248	366	364	265	185	281
gene-SS1G_13697	3	6	0	2	10	0	0	6	3
gene-SS1G_13698	26	63	81	18	47	41	31	19	17
gene-SS1G_13699	0	0	0	0	0	0	0	0	0
gene-SS1G_13700	0	3	2	0	0	0	0	0	0
gene-SS1G_13701	0	8	13	2	8	4	0	6	14
gene-SS1G_13702	161	265	482	85	131	149	106	81	81
gene-SS1G_13703	86	137	208	54	39	34	44	20	39
gene-SS1G_13704	2	18	26	11	6	6	7	8	13
gene-SS1G_13705	0	0	1	0	0	6	2	0	2
gene-SS1G_13706	101	224	393	104	148	65	75	42	92
gene-SS1G_13707	44	45	101	20	37	14	15	19	32
gene-SS1G_13708	0	0	1	0	0	0	0	0	0
gene-SS1G_13709	0	0	0	0	0	0	0	0	0
gene-SS1G_13710	0	0	0	0	0	0	0	0	0
gene-SS1G_13711	0	6	12	2	0	2	0	2	2
gene-SS1G_13712	358	306	769	190	193	194	122	84	137
gene-SS1G_13713	87	130	194	44	58	28	38	23	51
gene-SS1G_13714	634	1184	1496	239	458	367	261	208	171
gene-SS1G_13715	0	0	0	0	0	0	0	0	0
gene-SS1G_13716	299	625	831	133	234	153	193	166	91
gene-SS1G_13717	0	0	1	0	0	0	0	0	0
gene-SS1G_13718	6	13	6	0	6	0	0	6	2
gene-SS1G_13719	316	442	690	153	258	181	167	98	158
gene-SS1G_13720	14	1	29	4	9	0	2	0	1
gene-SS1G_13721	11	21	23	6	4	2	12	0	3
gene-SS1G_13722	0	0	0	0	0	0	0	2	0
gene-SS1G_13723	186	352	423	76	112	104	74	70	113
gene-SS1G_13724	0	3	4	0	0	2	7	4	0
gene-SS1G_13725	12	12	29	4	16	2	1	1	6
gene-SS1G_13726	189	332	464	91	168	100	118	89	116
gene-SS1G_13727	42	112	105	31	32	35	35	24	25
gene-SS1G_13728	12	40	28	2	12	4	10	12	12
gene-SS1G_13729	34	72	61	28	22	29	40	48	38
gene-SS1G_13730	0	0	0	0	0	0	0	0	0
gene-SS1G_13731	1	0	4	0	0	1	1	0	2
gene-SS1G_13732	468	1062	1508	368	506	600	671	259	279
gene-SS1G_13733	0	0	0	0	0	0	0	0	0
gene-SS1G_13379	40	115	104	22	22	13	21	17	23
gene-SS1G_13380	2851	4876	6059	696	2014	1083	1088	802	1158
gene-SS1G_13381	0	0	0	0	0	0	0	0	0
gene-SS1G_13382	0	2	0	0	0	2	0	0	0
gene-SS1G_13383	0	0	0	0	0	0	0	0	0
gene-SS1G_13384	0	0	0	0	0	0	0	0	0
gene-SS1G_13385	1662	1839	4995	970	1318	1363	1114	674	1401
gene-SS1G_13386	894	1230	1930	394	1373	305	587	510	517
gene-SS1G_13387	4	5	4	2	0	3	4	0	2
gene-SS1G_13388	29	93	103	9	44	14	10	14	28
gene-SS1G_13389	28	42	74	7	29	6	21	13	14
gene-SS1G_13390	341	525	607	112	336	143	260	155	170
gene-SS1G_13391	289	1078	418	87	320	171	127	64	104
gene-SS1G_13392	515	1561	536	114	441	192	129	65	68
gene-SS1G_13393	12	36	35	11	11	36	15	11	8
gene-SS1G_13394	0	0	0	0	0	0	0	0	2
gene-SS1G_13395	0	0	0	0	0	0	0	0	0
gene-SS1G_13396	0	0	0	0	0	0	0	0	0
gene-SS1G_13397	9	9	12	8	19	6	10	10	2
gene-SS1G_13398	64	112	132	24	87	32	52	34	22
gene-SS1G_13399	795	1521	1884	225	570	346	304	291	306
gene-SS1G_13400	344	593	657	125	234	144	112	97	109
gene-SS1G_13401	0	0	2	0	0	0	0	0	0
gene-SS1G_13402	1	21	5	6	2	0	6	2	2
gene-SS1G_13403	0	4	0	0	0	0	4	0	4
gene-SS1G_13404	26	32	53	10	12	7	3	6	9
gene-SS1G_13405	0	0	0	0	0	0	0	0	2
gene-SS1G_13406	0	0	2	0	2	0	2	2	0
gene-SS1G_13407	0	0	0	0	0	0	0	0	2
gene-SS1G_13408	0	0	0	0	0	0	0	0	0
gene-SS1G_13409	1371	1299	3189	574	1547	540	760	451	965
gene-SS1G_13410	0	0	0	0	0	0	0	0	3
gene-SS1G_13411	76	127	69	25	36	52	20	27	26
gene-SS1G_13412	4	5	3	0	4	5	2	0	7
gene-SS1G_13413	58	74	98	58	73	48	91	32	45
gene-SS1G_13414	52	148	196	21	32	58	31	31	37
gene-SS1G_13415	0	0	0	0	0	0	0	2	0
gene-SS1G_13416	52	87	148	30	27	57	25	41	54
gene-SS1G_13417	0	2	4	0	2	0	0	0	0
gene-SS1G_13418	0	0	2	0	0	0	0	0	0
gene-SS1G_13419	0	0	4	0	0	1	0	0	0
gene-SS1G_13420	267	479	411	57	129	59	159	155	95
gene-SS1G_13421	206	403	575	74	162	188	88	54	182
gene-SS1G_13422	8	23	16	1	15	11	10	9	6
gene-SS1G_13423	760	1399	1758	291	687	341	370	277	327
gene-SS1G_13424	39	116	127	21	45	31	38	26	17
gene-SS1G_13425	45	87	105	28	36	32	30	29	16
gene-SS1G_13426	98	175	223	46	71	78	69	59	55
gene-SS1G_13427	0	0	0	0	0	0	0	0	0
gene-SS1G_13428	112	178	238	39	84	28	61	55	76
gene-SS1G_13429	88	108	159	21	44	24	55	29	49
gene-SS1G_13430	267	470	699	88	149	93	154	87	212
gene-SS1G_13431	360	420	1660	211	462	402	132	89	211
gene-SS1G_13432	13	15	34	2	4	8	10	6	7
gene-SS1G_13433	0	0	0	0	0	0	0	0	0
gene-SS1G_13434	0	0	0	0	0	0	0	0	0
gene-SS1G_13435	0	0	0	0	0	0	0	0	0
gene-SS1G_13436	0	0	0	0	0	0	0	0	6
gene-SS1G_13437	49	154	142	24	36	40	43	52	30
gene-SS1G_13438	0	0	2	0	0	0	0	0	0
gene-SS1G_13439	0	1	1	2	2	0	0	0	2
gene-SS1G_13440	0	0	0	0	0	0	0	0	0
gene-SS1G_13441	0	0	0	0	0	0	0	0	0
gene-SS1G_13442	0	0	0	0	0	0	0	0	4
gene-SS1G_13443	177	363	258	103	109	92	141	111	130
gene-SS1G_13444	0	0	0	0	0	0	0	0	0
gene-SS1G_13445	0	0	0	0	0	0	0	0	0
gene-SS1G_13446	0	0	0	0	0	0	0	0	0
gene-SS1G_13447	0	0	0	0	0	0	0	0	0
gene-SS1G_13448	116	163	217	17	66	46	49	38	38
gene-SS1G_13449	0	0	0	0	0	0	0	0	0
gene-SS1G_13450	5	5	9	6	0	1	1	3	1
gene-SS1G_13451	35	89	47	13	38	31	24	7	26
gene-SS1G_13452	17	21	31	8	18	18	12	10	0
gene-SS1G_13453	379	759	900	142	277	201	225	115	142
gene-SS1G_13454	0	0	0	0	0	0	0	0	0
gene-SS1G_13455	10	22	33	22	15	4	10	10	18
gene-SS1G_13456	0	0	0	0	0	0	0	0	0
gene-SS1G_13457	0	0	0	0	0	0	0	0	0
gene-SS1G_13458	125	121	166	56	120	63	117	69	91
gene-SS1G_13459	116	80	303	104	107	130	180	111	264
gene-SS1G_13460	0	0	0	0	0	0	0	0	0
gene-SS1G_13461	0	0	0	0	0	0	0	0	0
gene-SS1G_13462	177	418	522	79	188	49	137	96	70
gene-SS1G_13463	0	2	0	0	0	0	0	0	0
gene-SS1G_13464	266	683	853	160	317	274	247	146	244
gene-SS1G_13465	72	160	161	21	58	42	39	17	20
gene-SS1G_13466	212	284	428	76	178	115	95	60	89
gene-SS1G_13467	0	0	0	0	0	0	0	0	0
gene-SS1G_13468	0	0	0	0	0	0	0	0	0
gene-SS1G_13469	216	506	799	173	348	247	224	182	292
gene-SS1G_13470	20	45	53	23	11	14	28	32	14
gene-SS1G_13471	0	0	0	0	0	0	0	0	0
gene-SS1G_13472	2616	6492	5456	1180	2105	1317	1775	1757	1204
gene-SS1G_13473	34	59	55	23	28	19	22	9	34
gene-SS1G_13474	139	246	267	31	96	55	90	31	60
gene-SS1G_13475	286	411	594	98	167	114	126	99	122
gene-SS1G_13476	0	0	0	0	0	0	0	0	0
gene-SS1G_13477	68	146	151	27	80	29	39	49	14
gene-SS1G_13478	0	0	0	0	0	1	0	0	0
gene-SS1G_13479	0	0	0	0	0	2	0	4	8
gene-SS1G_13480	15	7	57	25	17	45	21	17	43
gene-SS1G_13481	32	51	73	5	31	34	62	24	24
gene-SS1G_13482	5	10	13	0	0	0	0	4	3
gene-SS1G_13483	255	526	609	115	181	109	142	117	136
gene-SS1G_13484	10	28	29	18	10	2	6	19	11
gene-SS1G_13485	6	12	19	8	2	4	9	14	8
gene-SS1G_13486	0	0	0	0	0	0	0	0	0
gene-SS1G_13487	0	0	2	0	0	0	0	0	0
gene-SS1G_13488	0	0	0	0	0	0	0	0	0
gene-SS1G_13489	0	0	0	0	0	0	0	0	0
gene-SS1G_13490	0	0	2	0	4	4	0	2	0
gene-SS1G_13491	564	740	1224	165	338	200	173	131	147
gene-SS1G_13492	228	446	405	100	166	121	202	130	163
gene-SS1G_13493	0	2	4	0	0	0	3	0	0
gene-SS1G_13494	0	0	0	0	0	0	0	0	0
gene-SS1G_13495	0	0	0	0	0	0	0	0	0
gene-SS1G_13496	0	0	0	0	0	0	0	0	0
gene-SS1G_14610	0	0	0	0	0	0	0	0	0
gene-SS1G_13497	54	110	150	22	66	34	34	44	46
gene-SS1G_13498	7	15	34	2	11	10	0	10	4
gene-SS1G_13499	12	8	6	0	2	0	2	0	0
gene-SS1G_13500	492	558	1976	299	498	525	358	180	370
gene-SS1G_13501	1939	3252	4369	368	1122	632	680	481	529
gene-SS1G_13502	186	417	432	87	151	131	113	82	132
gene-SS1G_13503	230	396	508	120	126	124	88	119	87
gene-SS1G_13504	0	0	0	0	0	0	0	0	0
gene-SS1G_13505	2	0	25	3	0	0	3	0	13
gene-SS1G_13506	11	11	50	8	18	4	40	16	18
gene-SS1G_13507	0	0	0	0	0	2	0	0	0
gene-SS1G_13508	203	371	441	81	175	137	155	98	126
gene-SS1G_13509	354	722	859	151	310	182	212	124	190
gene-SS1G_13510	111	227	314	83	97	61	54	34	57
gene-SS1G_13511	52	44	118	32	60	60	45	52	88
gene-SS1G_13512	234	539	327	93	220	212	241	123	135
gene-SS1G_13513	42	73	195	57	92	51	89	45	66
gene-SS1G_13514	66	183	155	28	67	22	43	32	43
gene-SS1G_13515	49	65	107	12	62	11	27	15	5
gene-SS1G_13516	99	248	319	56	133	66	86	35	76
gene-SS1G_13517	183	236	356	43	88	66	85	54	120
gene-SS1G_13518	73	120	142	26	41	41	23	24	28
gene-SS1G_13519	76	165	228	28	81	56	42	25	45
gene-SS1G_13520	72	194	197	38	73	23	42	36	26
gene-SS1G_13521	80	211	305	61	86	50	86	48	61
gene-SS1G_13522	445	684	1176	254	367	313	181	105	202
gene-SS1G_13523	282	442	872	167	296	215	114	80	284
gene-SS1G_13524	323	341	857	142	324	246	241	127	299
gene-SS1G_13525	17	20	27	2	22	4	12	2	12
gene-SS1G_13526	0	0	0	0	0	0	0	0	0
gene-SS1G_13527	0	2	0	0	0	0	0	0	0
gene-SS1G_13528	138	241	277	55	89	102	69	49	58
gene-SS1G_13529	0	0	2	0	0	0	0	0	0
gene-SS1G_13530	0	0	0	0	0	0	0	0	0
gene-SS1G_13531	0	0	0	0	0	0	0	0	0
gene-SS1G_13532	627	1056	1444	231	466	295	341	226	215
gene-SS1G_13533	10	28	44	4	30	12	22	12	10
gene-SS1G_13534	8	30	15	1	8	7	2	12	4
gene-SS1G_13535	17	18	32	10	21	11	9	0	7
gene-SS1G_13536	114	208	196	28	79	59	58	47	58
gene-SS1G_13537	0	0	0	0	0	2	0	0	0
gene-SS1G_13538	2	0	0	0	0	0	0	2	0
gene-SS1G_13539	0	5	2	0	0	0	0	0	1
gene-SS1G_13540	0	0	0	0	0	0	0	0	0
gene-SS1G_13541	303	473	582	132	249	115	126	120	192
gene-SS1G_13542	295	468	670	113	190	103	171	85	124
gene-SS1G_13543	337	712	731	115	258	171	179	120	171
gene-SS1G_13544	83	112	185	48	69	66	51	35	56
gene-SS1G_13545	77	133	216	29	73	50	58	37	58
gene-SS1G_13546	14	25	15	8	20	20	18	19	3
gene-SS1G_13547	0	1	0	0	0	0	0	0	0
gene-SS1G_13548	0	3	0	0	0	0	0	0	0
gene-SS1G_13549	789	1028	1749	495	663	540	402	279	423
gene-SS1G_13550	352	714	949	195	298	314	191	117	171
gene-SS1G_13551	1	0	1	0	0	0	0	4	3
gene-SS1G_13184	5	4	2	0	0	0	4	0	0
gene-SS1G_13185	161	131	418	43	146	74	63	61	76
gene-SS1G_13186	30	93	101	21	37	32	15	10	4
gene-SS1G_13187	0	0	2	0	0	0	0	0	0
gene-SS1G_13188	0	0	0	0	0	0	0	0	0
gene-SS1G_13189	0	0	0	0	0	0	0	0	0
gene-SS1G_13190	0	0	0	0	0	0	0	0	0
gene-SS1G_13191	0	3	6	0	2	4	0	0	0
gene-SS1G_13192	29	57	79	22	22	20	16	22	25
gene-SS1G_13193	0	8	17	0	0	5	0	0	3
gene-SS1G_13194	14	43	22	4	18	0	18	10	6
gene-SS1G_13195	0	2	0	0	0	0	0	0	2
gene-SS1G_13196	0	0	0	0	0	0	0	0	0
gene-SS1G_13197	0	1	1	0	0	0	0	0	0
gene-SS1G_13198	2	2	0	0	0	10	0	0	0
gene-SS1G_13199	348	757	769	114	299	57	34	39	64
gene-SS1G_13200	0	15	0	2	0	0	6	6	8
gene-SS1G_13201	1	5	4	4	2	15	0	0	0
gene-SS1G_13202	137	234	290	53	73	107	83	57	106
gene-SS1G_13203	19	64	58	20	38	12	17	18	6
gene-SS1G_13204	0	0	0	0	0	0	0	0	0
gene-SS1G_13205	0	0	0	0	0	0	0	0	0
gene-SS1G_13206	0	0	0	0	0	0	0	0	0
gene-SS1G_13207	0	0	0	0	0	0	0	0	0
gene-SS1G_13208	2	0	0	0	0	0	1	0	1
gene-SS1G_13209	133	292	363	62	100	78	67	45	64
gene-SS1G_13210	280	366	744	126	248	192	176	102	191
gene-SS1G_13211	25	82	76	18	25	19	59	11	48
gene-SS1G_13212	307	575	715	63	244	145	136	95	127
gene-SS1G_13213	854	1702	1981	324	451	346	244	198	205
gene-SS1G_13214	121	284	273	40	79	80	86	43	63
gene-SS1G_13215	41	83	103	23	22	16	29	11	26
gene-SS1G_13216	0	0	0	0	0	0	0	0	0
gene-SS1G_13217	2	0	0	0	0	0	2	0	0
gene-SS1G_13218	0	0	0	0	0	0	0	0	0
gene-SS1G_13219	0	0	0	0	0	0	0	0	0
gene-SS1G_13220	0	1	0	0	0	0	0	0	0
gene-SS1G_13221	90	132	123	16	24	32	25	20	15
gene-SS1G_13222	6	2	22	14	4	4	2	6	2
gene-SS1G_13223	1	6	2	0	6	0	0	0	0
gene-SS1G_14575	1	0	5	0	1	0	0	0	2
gene-SS1G_13224	13	15	25	3	13	2	6	4	5
gene-SS1G_13225	254	627	509	138	194	113	169	165	178
gene-SS1G_13226	0	4	0	0	0	0	0	0	0
gene-SS1G_13227	0	0	0	0	0	0	0	0	0
gene-SS1G_13228	0	0	0	0	0	0	0	0	0
gene-SS1G_13229	0	0	3	0	0	0	0	0	2
gene-SS1G_13230	416	803	1082	144	401	221	245	238	244
gene-SS1G_13231	0	0	0	0	0	0	0	0	0
gene-SS1G_13232	0	0	0	0	0	0	0	0	0
gene-SS1G_13233	8	4	11	0	2	0	5	1	6
gene-SS1G_13234	179	600	119	20	43	51	2	6	3
gene-SS1G_13235	2	0	0	0	0	0	0	0	0
gene-SS1G_13236	13	42	47	6	8	15	10	5	12
gene-SS1G_13237	0	0	0	0	2	0	0	0	0
gene-SS1G_13238	51	155	139	38	77	71	37	29	37
gene-SS1G_13239	64	234	305	44	91	73	73	39	72
gene-SS1G_13240	12	18	2	0	10	2	0	4	6
gene-SS1G_13241	1066	1041	3086	533	803	829	494	313	764
gene-SS1G_13242	0	3	2	0	0	0	0	0	0
gene-SS1G_13243	0	0	0	1	0	3	0	0	0
gene-SS1G_13244	0	4	6	0	0	0	0	0	0
gene-SS1G_13245	0	0	0	0	0	0	0	0	0
gene-SS1G_13246	0	0	0	0	0	0	0	0	0
gene-SS1G_13247	37	94	117	16	38	34	23	34	34
gene-SS1G_13248	71	146	152	24	43	56	49	22	40
gene-SS1G_13249	132	184	356	100	122	93	74	78	138
gene-SS1G_13250	0	0	2	0	0	0	0	0	0
gene-SS1G_13251	0	0	0	0	0	0	0	0	0
gene-SS1G_13252	0	0	0	0	0	0	0	0	0
gene-SS1G_13253	0	0	0	0	0	0	0	0	0
gene-SS1G_13254	0	0	2	0	0	0	0	0	0
gene-SS1G_13255	33	64	160	11	37	35	46	18	26
gene-SS1G_14625	0	0	0	0	0	0	0	0	0
gene-SS1G_13256	0	0	0	0	0	0	0	0	0
gene-SS1G_13257	17	35	26	0	15	14	1	8	9
gene-SS1G_13258	45	88	101	11	24	32	22	12	16
gene-SS1G_13259	14	47	124	20	37	23	20	10	24
gene-SS1G_13260	62	102	152	26	46	51	34	11	27
gene-SS1G_13261	105	162	212	35	67	36	71	43	48
gene-SS1G_13262	25	28	16	8	16	5	5	7	12
gene-SS1G_13263	25	16	55	10	19	9	8	11	15
gene-SS1G_13264	2	3	17	2	0	0	4	0	0
gene-SS1G_13265	0	0	2	1	0	0	2	0	0
gene-SS1G_13266	44	98	131	27	29	25	17	16	33
gene-SS1G_13267	48	118	149	17	52	28	35	20	35
gene-SS1G_13268	63	58	165	44	54	59	37	38	39
gene-SS1G_13269	30	28	53	21	10	22	11	11	74
gene-SS1G_13270	0	0	0	0	0	0	0	0	0
gene-SS1G_13271	0	0	0	0	0	0	0	0	0
gene-SS1G_13272	0	0	0	0	0	0	0	0	0
gene-SS1G_13273	0	0	0	0	0	0	0	0	0
gene-SS1G_13274	0	0	0	0	0	0	0	0	4
gene-SS1G_13275	133	242	215	47	76	58	40	19	51
gene-SS1G_13276	41	74	85	3	18	24	20	6	15
gene-SS1G_13277	9	6	15	0	6	4	0	6	0
gene-SS1G_13278	0	0	0	0	0	0	0	0	0
gene-SS1G_13279	0	11	6	2	8	3	0	2	0
gene-SS1G_13280	0	0	0	0	3	0	0	0	0
gene-SS1G_13281	0	0	0	0	0	0	0	0	0
gene-SS1G_13282	122	187	232	37	65	55	51	41	22
gene-SS1G_13283	88	172	186	30	54	65	62	41	63
gene-SS1G_13284	0	0	0	0	0	0	0	0	0
gene-SS1G_13285	0	0	0	0	0	0	0	0	0
gene-SS1G_13286	0	0	0	0	0	0	0	0	0
gene-SS1G_13287	19	19	37	7	13	4	13	2	1
gene-SS1G_13288	93	198	337	36	91	62	48	19	35
gene-SS1G_13289	71	158	183	41	71	35	60	41	63
gene-SS1G_13290	353	604	910	117	330	189	267	177	251
gene-SS1G_13291	72	113	105	21	55	34	36	38	32
gene-SS1G_13292	46	117	116	27	89	20	30	36	35
gene-SS1G_13293	24	13	41	3	6	0	10	4	1
gene-SS1G_13294	30	40	52	12	26	14	6	6	18
gene-SS1G_13295	0	0	0	0	0	0	0	0	0
gene-SS1G_13296	36	62	109	15	16	20	12	17	24
gene-SS1G_13297	2	11	13	1	0	2	0	0	2
gene-SS1G_13298	7	8	29	0	14	8	10	6	6
gene-SS1G_13300	327	681	897	154	337	221	171	172	100
gene-SS1G_13301	22	30	65	8	22	16	27	8	20
gene-SS1G_13302	577	1558	2050	252	811	295	373	255	244
gene-SS1G_13303	198	284	354	62	161	75	71	36	43
gene-SS1G_13304	86	108	188	18	56	28	33	26	30
gene-SS1G_13305	72	166	165	38	67	25	49	33	17
gene-SS1G_13306	79	230	305	57	107	71	78	48	80
gene-SS1G_13307	189	316	532	79	246	192	80	66	68
gene-SS1G_13308	32	39	60	6	13	14	26	12	13
gene-SS1G_13309	0	8	0	0	0	0	0	0	0
gene-SS1G_13310	0	0	1	0	0	0	0	0	0
gene-SS1G_13311	0	2	2	0	0	0	0	0	0
gene-SS1G_13312	46	69	123	36	58	87	16	13	13
gene-SS1G_13313	203	469	602	67	226	102	155	75	98
gene-SS1G_13314	50	29	47	18	25	22	31	15	44
gene-SS1G_13315	39	39	114	13	29	39	26	13	55
gene-SS1G_13316	28	54	69	5	14	12	17	20	13
gene-SS1G_13317	0	1	1	0	0	0	0	0	0
gene-SS1G_13318	6	18	31	8	4	10	6	6	14
gene-SS1G_13319	22	39	76	13	38	9	9	6	10
gene-SS1G_13320	0	0	0	0	0	0	0	0	0
gene-SS1G_13321	0	0	0	0	0	0	0	0	0
gene-SS1G_13322	44	2	52	14	27	45	10	17	50
gene-SS1G_13323	0	0	2	0	0	0	0	0	0
gene-SS1G_13324	0	1	2	0	0	0	0	0	6
gene-SS1G_13325	4	31	27	8	23	16	16	11	14
gene-SS1G_13326	837	1284	1871	397	995	677	664	387	505
gene-SS1G_13327	356	752	860	121	295	218	231	135	209
gene-SS1G_13328	26	87	72	19	42	19	26	22	17
gene-SS1G_13329	2	14	8	0	1	2	0	0	4
gene-SS1G_13330	126	234	303	53	92	86	41	34	42
gene-SS1G_13331	0	0	0	0	0	0	0	0	0
gene-SS1G_13332	0	0	0	0	0	0	0	0	0
gene-SS1G_13333	0	0	2	2	0	3	0	0	2
gene-SS1G_13334	0	0	0	0	0	0	0	0	0
gene-SS1G_13335	269	500	627	99	259	130	97	131	196
gene-SS1G_13336	95	182	256	50	73	49	54	51	58
gene-SS1G_13337	146	297	467	63	116	119	82	50	62
gene-SS1G_13338	253	515	716	85	220	176	127	86	115
gene-SS1G_13339	1994	3501	3917	534	1464	586	880	589	509
gene-SS1G_13340	2	2	0	0	0	0	2	0	0
gene-SS1G_13341	54	122	130	27	36	45	48	48	52
gene-SS1G_13342	0	0	2	0	0	0	0	0	0
gene-SS1G_13343	0	0	0	0	0	0	0	0	0
gene-SS1G_13344	194	359	597	88	155	171	100	73	157
gene-SS1G_13345	154	269	363	42	119	78	70	60	91
gene-SS1G_13346	8	12	20	0	5	5	0	0	0
gene-SS1G_13347	0	0	0	0	0	0	0	0	0
gene-SS1G_13348	0	2	2	0	0	3	0	0	0
gene-SS1G_13349	0	0	0	0	0	0	0	0	0
gene-SS1G_13350	1	0	3	0	0	3	0	0	0
gene-SS1G_13351	0	0	0	0	0	0	0	0	0
gene-SS1G_13352	447	851	1166	152	371	253	238	202	250
gene-SS1G_13353	28	77	76	20	29	15	13	17	20
gene-SS1G_13354	34	81	141	20	29	29	11	48	22
gene-SS1G_13355	49	62	142	37	76	78	77	53	38
gene-SS1G_13356	20	33	124	50	59	55	55	68	52
gene-SS1G_13357	2	0	0	0	2	0	2	0	0
gene-SS1G_13358	87	104	151	43	40	55	66	66	33
gene-SS1G_13359	118	124	394	129	154	190	275	151	121
gene-SS1G_13360	9	12	37	15	22	23	20	30	3
gene-SS1G_13361	9	0	11	5	2	3	2	12	5
gene-SS1G_13362	0	0	2	4	2	0	1	0	4
gene-SS1G_13363	157	127	356	107	85	131	84	34	90
gene-SS1G_13364	3	2	11	10	10	3	5	12	11
gene-SS1G_13365	2	4	0	0	2	2	2	2	2
gene-SS1G_13366	190	362	573	86	151	127	107	59	69
gene-SS1G_13367	62	117	139	14	49	19	34	13	15
gene-SS1G_13368	1	3	1	0	0	0	0	0	0
gene-SS1G_13369	184	247	684	100	155	201	141	139	213
gene-SS1G_13370	135	216	347	55	97	70	83	36	60
gene-SS1G_13371	0	0	0	0	0	0	1	0	0
gene-SS1G_13372	0	0	6	0	0	0	0	0	1
gene-SS1G_13373	6	17	6	15	12	17	23	12	17
gene-SS1G_13374	97	241	177	71	97	89	92	75	155
gene-SS1G_13375	0	19	8	2	4	5	12	0	14
gene-SS1G_13376	8	4	6	4	4	2	0	0	0
gene-SS1G_13377	0	0	0	2	0	0	0	0	0
gene-SS1G_13378	0	0	0	0	0	0	0	0	0
gene-SS1G_12954	407	696	672	128	181	138	249	109	131
gene-SS1G_12955	0	0	0	0	0	0	0	0	0
gene-SS1G_12956	27	25	35	0	34	13	16	6	18
gene-SS1G_12957	92	257	250	69	68	60	79	70	61
gene-SS1G_12958	145	258	417	47	129	81	85	53	85
gene-SS1G_12959	3154	4696	10504	913	1503	1046	1173	614	1069
gene-SS1G_12960	0	0	2	0	0	4	0	0	0
gene-SS1G_12961	1	2	2	0	0	0	3	0	0
gene-SS1G_12962	0	0	0	0	0	0	0	0	0
gene-SS1G_12963	5	4	8	0	6	3	7	3	7
gene-SS1G_12964	32	48	92	6	17	6	10	3	8
gene-SS1G_12965	51	82	74	18	34	29	11	18	13
gene-SS1G_12966	31	58	78	10	20	19	14	7	12
gene-SS1G_12967	71	288	309	53	78	88	77	53	48
gene-SS1G_12968	32	40	47	4	23	7	14	8	12
gene-SS1G_12969	507	887	1457	289	453	416	419	278	378
gene-SS1G_12970	0	2	3	1	0	1	0	0	3
gene-SS1G_12971	312	566	874	135	273	192	219	151	192
gene-SS1G_12972	35	24	63	4	29	20	2	12	22
gene-SS1G_12973	5	11	13	4	20	5	2	8	12
gene-SS1G_12974	153	274	309	34	86	48	79	43	59
gene-SS1G_12975	100	218	248	34	68	28	35	28	18
gene-SS1G_12976	262	418	590	85	209	150	211	154	166
gene-SS1G_12977	0	0	0	0	0	0	0	0	0
gene-SS1G_12978	31	59	121	18	26	24	16	12	21
gene-SS1G_12979	0	0	0	0	0	0	0	0	0
gene-SS1G_12980	0	0	2	0	5	2	1	0	0
gene-SS1G_12981	0	4	0	0	0	0	0	0	0
gene-SS1G_12982	0	0	0	0	0	0	0	0	0
gene-SS1G_12983	6	18	23	12	3	3	13	7	3
gene-SS1G_12984	0	0	1	0	0	0	0	2	0
gene-SS1G_12985	49	89	117	21	65	48	28	15	17
gene-SS1G_12986	16	29	48	6	34	8	9	19	30
gene-SS1G_12987	0	4	0	0	0	0	0	0	0
gene-SS1G_12988	77	109	242	73	76	58	106	74	127
gene-SS1G_12989	8	48	57	14	16	7	13	12	9
gene-SS1G_12990	0	0	0	0	0	0	0	0	0
gene-SS1G_12991	18	33	75	8	25	7	7	5	4
gene-SS1G_12992	145	503	409	64	123	125	100	78	95
gene-SS1G_12993	0	0	0	0	0	0	0	0	0
gene-SS1G_12994	95	185	342	28	123	61	77	46	44
gene-SS1G_12995	0	0	0	0	0	0	0	0	0
gene-SS1G_12996	0	0	0	0	0	0	0	0	0
gene-SS1G_12997	4	3	6	0	8	0	2	0	3
gene-SS1G_12998	3	1	0	1	2	1	0	0	0
gene-SS1G_12999	12	14	20	6	3	9	2	0	1
gene-SS1G_13000	3003	5553	8589	1124	2792	2204	1370	1110	1543
gene-SS1G_13001	33	56	62	44	33	50	39	33	60
gene-SS1G_13002	0	0	0	0	0	0	2	0	0
gene-SS1G_13003	0	0	0	0	0	0	2	0	0
gene-SS1G_13004	0	0	0	0	0	0	0	0	0
gene-SS1G_13005	0	0	0	0	0	0	0	2	2
gene-SS1G_13006	21	7	10	13	13	5	20	12	8
gene-SS1G_13007	0	0	0	0	0	0	0	0	0
gene-SS1G_13008	45	47	76	10	28	14	26	20	38
gene-SS1G_13009	0	0	0	0	0	0	0	0	0
gene-SS1G_13010	2	2	6	0	0	0	0	0	0
gene-SS1G_13011	0	0	0	0	0	0	0	0	0
gene-SS1G_13012	347	864	882	124	232	241	235	151	140
gene-SS1G_13013	52	60	114	79	51	127	35	7	37
gene-SS1G_13014	0	0	0	2	0	2	0	3	2
gene-SS1G_13015	0	0	0	0	0	0	0	0	0
gene-SS1G_13016	0	1	0	0	0	0	0	0	0
gene-SS1G_13017	3	0	0	4	0	8	0	0	4
gene-SS1G_13018	0	26	14	2	15	2	6	12	2
gene-SS1G_13019	207	294	418	68	109	99	100	62	70
gene-SS1G_13020	0	0	2	0	0	0	0	0	0
gene-SS1G_13021	0	0	0	0	0	0	0	0	0
gene-SS1G_13022	2	0	10	4	2	0	6	0	0
gene-SS1G_13023	0	0	0	0	0	0	0	0	0
gene-SS1G_13024	551	613	1024	204	457	170	360	248	314
gene-SS1G_13025	0	0	0	0	0	0	0	0	0
gene-SS1G_13026	0	0	0	0	0	0	0	0	0
gene-SS1G_13027	8	28	32	8	12	9	9	6	8
gene-SS1G_13028	3	5	2	6	0	2	10	7	0
gene-SS1G_13029	0	4	1	0	0	0	0	2	6
gene-SS1G_13030	33	80	91	20	21	19	48	23	27
gene-SS1G_13031	92	115	234	44	113	70	30	31	76
gene-SS1G_13032	0	0	0	0	2	0	0	0	0
gene-SS1G_13033	2407	4676	6773	923	2226	1707	1175	915	1274
gene-SS1G_13034	351	390	954	240	249	261	304	198	268
gene-SS1G_13035	2	5	19	8	14	3	6	1	18
gene-SS1G_13036	29	29	55	25	30	35	22	12	14
gene-SS1G_13037	17	34	18	6	10	18	17	12	12
gene-SS1G_13038	7	27	40	2	9	2	15	12	7
gene-SS1G_13039	48	227	200	65	66	63	72	42	27
gene-SS1G_13040	61	101	133	24	48	46	34	24	27
gene-SS1G_13041	23	87	123	12	41	7	28	25	31
gene-SS1G_13042	94	172	208	28	62	44	28	32	26
gene-SS1G_13043	0	0	0	0	0	0	0	0	0
gene-SS1G_13044	0	0	0	0	0	0	0	0	0
gene-SS1G_13045	8	21	8	0	4	2	10	6	4
gene-SS1G_13046	279	483	607	145	213	155	169	109	119
gene-SS1G_13047	144	196	225	52	144	59	86	94	92
gene-SS1G_13048	393	712	975	172	338	268	272	126	167
gene-SS1G_13049	404	564	826	157	316	193	224	189	215
gene-SS1G_13050	105	205	314	53	61	60	80	48	73
gene-SS1G_13051	85	115	151	83	116	122	86	47	76
gene-SS1G_13052	42	57	41	8	30	23	19	9	14
gene-SS1G_13053	0	0	0	0	0	0	0	0	0
gene-SS1G_13054	14	18	18	7	12	4	11	3	2
gene-SS1G_13055	67	88	239	41	52	54	31	39	46
gene-SS1G_13056	164	89	477	140	240	241	80	47	99
gene-SS1G_13057	47	105	99	16	14	25	13	22	11
gene-SS1G_13058	33	77	57	12	34	20	23	21	23
gene-SS1G_13059	221	537	575	94	233	139	136	112	126
gene-SS1G_13060	148	349	448	64	161	101	79	48	89
gene-SS1G_13061	79	168	132	30	77	46	42	38	55
gene-SS1G_13062	0	7	2	0	3	2	2	0	0
gene-SS1G_13063	0	0	0	0	0	0	0	0	0
gene-SS1G_13064	0	0	0	0	0	1	0	0	0
gene-SS1G_13065	182	291	366	100	166	116	101	59	77
gene-SS1G_13066	139	248	316	84	154	76	54	70	64
gene-SS1G_13067	21	57	54	10	17	16	18	22	27
gene-SS1G_13068	5	21	16	3	6	16	2	10	6
gene-SS1G_13069	20	27	55	13	32	23	3	5	11
gene-SS1G_13070	157	308	441	77	193	150	145	91	110
gene-SS1G_13071	169	386	332	77	153	107	102	52	61
gene-SS1G_13072	0	0	0	0	0	0	0	0	0
gene-SS1G_13073	520	943	1661	289	457	418	294	234	211
gene-SS1G_13074	593	1069	2136	372	494	441	252	248	219
gene-SS1G_13075	62	83	126	12	48	19	40	33	44
gene-SS1G_13076	534	1235	1429	230	476	329	290	234	196
gene-SS1G_13077	0	0	0	0	3	0	0	0	0
gene-SS1G_13078	4	6	3	2	1	4	2	0	1
gene-SS1G_13079	0	0	0	0	0	0	0	0	0
gene-SS1G_13080	50	92	115	25	19	18	14	14	13
gene-SS1G_13081	0	0	0	0	0	0	0	0	0
gene-SS1G_13082	1	2	8	0	1	0	2	8	2
gene-SS1G_13083	146	285	446	60	103	113	104	59	71
gene-SS1G_13084	53	38	117	16	34	39	27	19	25
gene-SS1G_13085	66	214	205	78	264	56	66	49	21
gene-SS1G_13086	0	0	0	0	0	0	0	0	0
gene-SS1G_13087	0	0	4	1	2	0	2	0	2
gene-SS1G_13088	9	36	14	16	15	1	6	0	2
gene-SS1G_13089	0	0	1	0	0	0	2	0	1
gene-SS1G_13090	283	382	519	84	190	145	136	110	171
gene-SS1G_13091	50	147	144	16	41	48	28	11	26
gene-SS1G_13092	10	19	21	2	12	17	8	11	0
gene-SS1G_13093	27	92	95	28	55	23	44	17	61
gene-SS1G_13094	722	784	1384	243	559	248	350	327	389
gene-SS1G_13095	38	56	89	15	40	14	23	30	29
gene-SS1G_13096	711	1430	1955	253	649	376	545	353	333
gene-SS1G_13097	107	156	254	58	93	74	70	51	60
gene-SS1G_13098	1015	1744	2305	524	822	741	576	413	589
gene-SS1G_14704	0	0	0	0	0	0	1	4	0
gene-SS1G_13100	0	0	0	0	0	0	0	0	0
gene-SS1G_13101	72	225	257	30	92	76	79	38	60
gene-SS1G_13102	320	822	1628	166	386	183	175	111	169
gene-SS1G_13103	60	81	171	24	57	28	24	26	6
gene-SS1G_13104	1	1	10	0	2	0	0	0	0
gene-SS1G_13105	0	1	5	2	0	8	0	0	4
gene-SS1G_13106	43	53	79	12	16	9	10	2	11
gene-SS1G_13107	37	62	77	18	38	34	36	8	36
gene-SS1G_13108	88	136	285	42	78	63	93	37	86
gene-SS1G_13109	107	171	326	30	55	51	61	17	50
gene-SS1G_13110	78	145	273	39	119	55	35	51	46
gene-SS1G_13111	93	164	260	50	80	40	37	36	33
gene-SS1G_13112	2	22	27	16	18	6	15	16	10
gene-SS1G_13113	0	2	0	0	2	0	2	0	0
gene-SS1G_13114	613	972	1200	270	522	398	423	369	463
gene-SS1G_13115	0	12	4	0	0	0	0	0	0
gene-SS1G_13116	19	85	113	15	30	28	46	10	16
gene-SS1G_13117	6	8	12	0	2	2	5	0	0
gene-SS1G_13118	0	0	13	0	4	0	3	2	0
gene-SS1G_13119	0	0	0	0	0	0	0	0	0
gene-SS1G_13120	65	118	180	17	33	33	78	45	28
gene-SS1G_13121	225	476	587	93	137	137	121	87	96
gene-SS1G_13122	168	301	395	75	108	144	84	49	98
gene-SS1G_13123	73	168	225	51	70	43	38	26	37
gene-SS1G_14589	0	0	5	0	0	1	0	2	6
gene-SS1G_13124	637	1234	1158	189	406	283	309	225	221
gene-SS1G_13125	0	0	0	0	0	0	0	0	0
gene-SS1G_13126	2	9	2	0	2	2	0	8	0
gene-SS1G_13127	1	0	4	0	8	0	0	2	0
gene-SS1G_13128	0	0	3	0	0	0	0	0	0
gene-SS1G_13129	766	1374	1528	280	970	323	434	269	220
gene-SS1G_13130	0	0	0	0	0	0	0	0	0
gene-SS1G_13131	246	244	781	291	458	301	401	461	168
gene-SS1G_13132	0	0	0	0	0	0	0	0	0
gene-SS1G_13133	8	19	38	5	30	12	23	5	2
gene-SS1G_13134	35	56	123	26	30	26	15	18	14
gene-SS1G_13135	0	0	0	0	0	0	0	0	0
gene-SS1G_13136	0	0	0	0	0	0	0	0	0
gene-SS1G_13137	0	0	0	0	0	0	0	0	0
gene-SS1G_13138	0	0	0	0	0	0	0	0	0
gene-SS1G_13139	0	0	0	0	0	0	0	0	0
gene-SS1G_13140	0	0	0	0	0	0	0	0	0
gene-SS1G_13141	0	4	12	0	5	0	2	0	2
gene-SS1G_13142	0	0	0	0	2	0	0	1	0
gene-SS1G_13143	4	6	7	0	0	0	0	2	0
gene-SS1G_13144	49	133	152	21	71	21	99	58	27
gene-SS1G_13145	0	0	1	0	0	0	0	1	0
gene-SS1G_13146	0	0	0	0	1	0	0	0	0
gene-SS1G_13147	0	0	2	0	0	0	0	0	0
gene-SS1G_13148	363	584	774	139	263	213	185	109	169
gene-SS1G_13149	353	614	932	145	318	225	236	184	265
gene-SS1G_13150	954	1435	2193	430	662	585	530	400	526
gene-SS1G_13151	20	58	57	57	49	81	26	26	23
gene-SS1G_13152	0	0	0	0	0	0	0	0	0
gene-SS1G_13153	0	0	0	0	0	0	0	0	0
gene-SS1G_13154	0	0	0	0	0	0	0	0	0
gene-SS1G_13155	183	114	366	111	146	328	123	141	132
gene-SS1G_13156	97	232	182	10	73	22	44	40	28
gene-SS1G_13157	15	49	61	8	20	16	8	5	18
gene-SS1G_13158	131	237	310	60	128	98	101	51	45
gene-SS1G_13159	0	0	0	0	0	0	0	0	0
gene-SS1G_13160	3782	7374	10377	1428	3232	2521	1723	1240	1651
gene-SS1G_13161	75	145	125	17	63	26	8	2	16
gene-SS1G_13162	222	538	915	86	224	120	130	83	107
gene-SS1G_13163	561	909	1429	225	450	323	331	168	271
gene-SS1G_13164	22	41	87	22	17	15	10	11	23
gene-SS1G_13165	0	0	0	0	0	0	0	0	0
gene-SS1G_13166	75	170	238	29	80	74	44	35	61
gene-SS1G_13167	123	263	353	81	168	63	88	52	54
gene-SS1G_13168	68	125	220	43	59	39	40	25	57
gene-SS1G_13169	29	44	116	10	14	28	23	6	8
gene-SS1G_13170	190	377	436	93	116	78	111	54	86
gene-SS1G_13171	0	0	0	0	0	0	0	0	0
gene-SS1G_13172	198	385	450	79	154	113	128	83	99
gene-SS1G_13173	562	1017	1327	295	596	282	486	368	381
gene-SS1G_13174	45	91	100	18	37	42	20	28	28
gene-SS1G_13175	8	16	36	2	12	7	6	2	10
gene-SS1G_13176	205	371	478	74	175	134	81	92	109
gene-SS1G_13177	58	160	197	40	79	50	45	13	26
gene-SS1G_13178	46	41	88	12	18	11	21	18	14
gene-SS1G_13179	32	68	122	16	30	29	12	2	17
gene-SS1G_13180	0	0	0	0	0	0	2	0	0
gene-SS1G_13181	0	1	4	0	0	2	0	0	0
gene-SS1G_13182	111	131	260	12	79	65	33	51	40
gene-SS1G_13183	280	579	774	155	305	155	222	137	162
gene-SS1G_12666	0	0	2	0	0	0	0	0	0
gene-SS1G_12667	80	152	220	33	46	24	50	66	50
gene-SS1G_12668	22	40	64	15	17	14	10	14	19
gene-SS1G_12669	175	297	401	63	87	45	54	48	42
gene-SS1G_12670	0	0	0	0	0	0	0	0	0
gene-SS1G_12671	0	0	0	0	0	0	0	0	0
gene-SS1G_12672	2	0	4	4	7	2	0	2	0
gene-SS1G_12673	0	0	2	0	0	0	0	0	0
gene-SS1G_12674	0	0	0	0	0	0	0	0	0
gene-SS1G_12675	0	4	5	0	1	0	0	1	2
gene-SS1G_12676	0	0	0	0	0	0	0	0	0
gene-SS1G_12677	2219	3296	7000	870	1915	1171	733	506	1153
gene-SS1G_12678	977	1388	2723	276	688	494	231	166	272
gene-SS1G_12679	465	691	1549	114	350	258	156	119	205
gene-SS1G_12680	12	28	26	14	3	6	9	24	8
gene-SS1G_12681	3	4	1	2	1	0	2	0	2
gene-SS1G_12682	75	214	232	37	65	38	26	39	27
gene-SS1G_12683	0	0	0	0	2	0	0	0	0
gene-SS1G_12684	369	879	1021	126	323	186	163	152	202
gene-SS1G_12685	56	105	169	34	65	53	50	22	35
gene-SS1G_12686	292	426	660	82	169	128	91	76	74
gene-SS1G_12687	0	0	0	0	0	0	0	2	0
gene-SS1G_12688	0	0	0	0	0	0	0	0	0
gene-SS1G_12689	0	0	0	0	0	0	0	0	0
gene-SS1G_12690	6	6	21	0	18	8	0	6	10
gene-SS1G_12691	299	625	701	166	228	157	197	129	162
gene-SS1G_12692	134	335	297	69	94	60	48	56	43
gene-SS1G_12693	33	91	68	12	29	18	12	12	47
gene-SS1G_12694	645	1448	1311	294	465	288	384	307	305
gene-SS1G_12695	37	66	81	11	30	17	16	21	26
gene-SS1G_12696	50	82	155	39	24	65	46	27	36
gene-SS1G_12697	0	0	0	0	0	0	0	0	0
gene-SS1G_12698	94	104	268	68	85	51	53	70	114
gene-SS1G_12699	100	213	193	35	43	30	57	29	25
gene-SS1G_12700	0	0	0	0	0	0	0	0	0
gene-SS1G_12701	155	246	205	13	67	51	75	49	47
gene-SS1G_12702	210	373	678	175	142	169	120	121	166
gene-SS1G_12703	22	23	44	2	19	4	7	5	6
gene-SS1G_12704	0	0	5	0	0	0	0	0	2
gene-SS1G_12705	0	0	0	0	0	0	6	0	0
gene-SS1G_12706	0	0	0	0	2	0	0	0	0
gene-SS1G_12707	0	0	0	0	0	0	0	0	0
gene-SS1G_12708	73	119	200	31	81	82	57	54	74
gene-SS1G_12709	4	0	11	0	2	2	4	0	1
gene-SS1G_12710	0	0	0	0	0	0	0	0	0
gene-SS1G_12711	0	2	0	0	0	0	0	0	0
gene-SS1G_12712	2	0	1	0	1	1	0	0	1
gene-SS1G_12713	0	0	0	0	0	0	0	0	0
gene-SS1G_12714	0	0	0	0	0	0	0	0	0
gene-SS1G_12715	0	0	0	0	0	0	0	0	0
gene-SS1G_12716	9	10	14	6	5	8	31	6	46
gene-SS1G_12717	0	0	0	0	0	0	0	0	0
gene-SS1G_12718	0	0	0	0	0	0	0	0	0
gene-SS1G_12719	0	4	6	4	0	0	0	0	0
gene-SS1G_12720	0	1	0	4	1	0	2	0	0
gene-SS1G_12721	0	12	4	0	7	0	10	6	4
gene-SS1G_12722	0	0	0	0	0	0	0	0	0
gene-SS1G_12723	0	0	0	0	0	0	6	0	0
gene-SS1G_12724	5	49	28	8	12	4	4	10	0
gene-SS1G_12725	0	0	0	0	0	0	0	0	0
gene-SS1G_12726	0	0	0	0	0	0	0	0	0
gene-SS1G_12727	2	7	1	0	0	0	2	0	0
gene-SS1G_12728	0	0	0	0	0	0	0	0	0
gene-SS1G_12729	2	0	0	3	0	0	0	0	0
gene-SS1G_12730	7	14	14	0	2	6	0	0	8
gene-SS1G_12731	0	6	11	0	1	3	2	2	0
gene-SS1G_12732	4	2	0	0	2	4	0	0	0
gene-SS1G_12733	0	0	0	0	0	0	0	0	0
gene-SS1G_12734	242	432	587	123	172	162	212	99	113
gene-SS1G_12735	292	533	835	156	256	261	205	188	200
gene-SS1G_12736	0	0	0	0	0	0	0	0	0
gene-SS1G_12737	0	0	0	0	0	0	0	0	0
gene-SS1G_12738	72	143	285	33	35	41	47	24	28
gene-SS1G_12739	0	0	0	0	0	0	0	0	0
gene-SS1G_12740	146	242	230	58	84	79	66	20	59
gene-SS1G_12741	203	630	485	139	300	219	159	165	243
gene-SS1G_12742	92	240	298	52	66	49	45	48	38
gene-SS1G_12743	0	0	0	0	0	0	0	0	0
gene-SS1G_12744	328	431	829	118	326	228	180	112	138
gene-SS1G_12745	0	1	2	0	0	0	0	4	0
gene-SS1G_12746	4	46	29	6	18	6	9	4	8
gene-SS1G_12747	233	587	723	96	218	102	151	126	103
gene-SS1G_12748	115	205	293	72	96	89	114	100	131
gene-SS1G_12749	129	309	346	54	141	70	103	93	76
gene-SS1G_12750	0	4	1	0	0	0	5	0	2
gene-SS1G_12751	123	236	316	61	80	66	52	37	61
gene-SS1G_12752	132	273	233	39	95	67	74	55	50
gene-SS1G_12753	0	0	0	0	0	0	0	0	0
gene-SS1G_12754	32	28	37	12	14	11	10	10	0
gene-SS1G_12755	12	18	30	4	15	7	1	0	2
gene-SS1G_12756	154	355	523	92	197	158	102	80	124
gene-SS1G_12757	50	107	175	10	41	32	27	14	8
gene-SS1G_12758	34	69	115	24	27	24	14	16	26
gene-SS1G_12759	58	101	154	16	68	47	17	26	29
gene-SS1G_12760	74	182	258	70	57	67	39	61	53
gene-SS1G_12761	2	30	8	0	5	11	2	0	0
gene-SS1G_12762	10	8	13	8	2	0	5	0	7
gene-SS1G_12763	2031	8073	5133	988	2160	1034	1432	1230	1231
gene-SS1G_12764	0	0	0	0	0	0	0	0	0
gene-SS1G_12765	4	2	1	1	2	3	2	0	6
gene-SS1G_12766	163	321	476	59	154	113	87	78	84
gene-SS1G_12767	54	108	178	9	60	26	16	20	33
gene-SS1G_12768	82	149	135	22	43	29	37	37	31
gene-SS1G_12769	3	1	2	0	3	1	0	0	0
gene-SS1G_12770	9	18	29	6	10	2	1	3	0
gene-SS1G_12771	70	120	136	30	69	29	54	47	60
gene-SS1G_12772	0	0	2	0	0	0	4	0	0
gene-SS1G_12773	0	0	0	0	0	0	0	0	0
gene-SS1G_12774	0	0	0	0	0	0	0	0	0
gene-SS1G_12775	2	0	9	0	6	0	4	0	0
gene-SS1G_12776	1	1	0	0	0	2	0	0	0
gene-SS1G_12778	0	0	0	0	0	0	0	1	0
gene-SS1G_12779	6	0	0	0	0	0	0	0	0
gene-SS1G_12780	0	0	0	0	0	0	0	0	0
gene-SS1G_12781	9	28	20	15	7	15	7	10	14
gene-SS1G_12782	2	0	0	0	0	0	1	1	2
gene-SS1G_12783	33	93	186	34	51	33	22	24	27
gene-SS1G_12784	19	38	72	2	19	8	10	10	4
gene-SS1G_12785	0	0	0	0	0	0	0	0	2
gene-SS1G_12786	0	0	0	0	0	0	0	0	0
gene-SS1G_14541	0	0	2	0	0	0	0	0	0
gene-SS1G_12788	0	0	2	0	0	0	0	0	0
gene-SS1G_12789	0	0	5	0	0	0	0	0	0
gene-SS1G_12790	23	37	82	14	14	8	8	8	13
gene-SS1G_12791	62	92	144	24	42	42	22	6	18
gene-SS1G_12792	1279	2519	3598	557	1091	747	942	671	703
gene-SS1G_12793	205	384	524	88	195	141	112	116	78
gene-SS1G_12794	431	496	1009	211	373	209	186	133	205
gene-SS1G_12795	1890	1718	4662	949	1374	1344	1018	630	1161
gene-SS1G_12796	26	48	78	18	26	41	15	6	21
gene-SS1G_12797	292	466	786	203	310	194	178	134	228
gene-SS1G_12798	164	226	400	48	100	85	96	75	83
gene-SS1G_12799	110	225	262	83	90	74	109	61	95
gene-SS1G_12800	0	0	0	0	0	0	0	0	0
gene-SS1G_12801	1160	1903	2650	473	922	595	370	235	468
gene-SS1G_12802	136	228	367	74	90	52	66	46	64
gene-SS1G_12803	0	0	0	0	0	0	0	0	0
gene-SS1G_12804	0	2	4	0	0	2	0	0	0
gene-SS1G_12805	0	0	0	0	0	0	0	0	0
gene-SS1G_12806	2	0	0	0	0	2	0	0	0
gene-SS1G_12807	0	0	0	0	0	0	0	0	0
gene-SS1G_12808	317	556	679	176	257	128	440	192	318
gene-SS1G_12809	0	2	0	0	0	0	0	0	0
gene-SS1G_12810	9	15	27	11	20	8	2	8	14
gene-SS1G_12811	360	464	905	208	265	236	184	121	248
gene-SS1G_12812	2	4	0	2	0	0	0	0	0
gene-SS1G_12813	0	0	0	0	0	0	0	0	0
gene-SS1G_12814	0	0	0	0	0	0	0	0	0
gene-SS1G_12815	476	645	1065	168	313	275	276	162	201
gene-SS1G_12816	232	455	721	60	155	88	105	56	87
gene-SS1G_12817	71	99	152	20	75	28	45	30	38
gene-SS1G_12818	331	534	827	132	287	161	126	96	114
gene-SS1G_12819	418	660	1061	221	349	234	222	173	191
gene-SS1G_12820	0	0	2	0	0	0	0	0	0
gene-SS1G_12821	492	1061	1371	197	452	241	239	190	243
gene-SS1G_12822	120	223	218	81	86	33	66	51	84
gene-SS1G_12824	23	66	31	16	22	21	2	15	4
gene-SS1G_12825	0	0	0	0	0	0	0	0	0
gene-SS1G_12826	0	0	0	0	0	0	0	0	0
gene-SS1G_12827	0	0	2	0	0	0	0	0	0
gene-SS1G_12828	213	354	539	104	145	153	154	77	176
gene-SS1G_12829	0	0	2	0	0	0	0	0	0
gene-SS1G_12830	60	93	109	28	42	30	47	13	39
gene-SS1G_12831	4	10	21	1	12	3	2	2	12
gene-SS1G_12832	1	4	13	0	0	0	0	0	0
gene-SS1G_12833	42	62	91	14	31	12	12	9	20
gene-SS1G_12834	62	56	180	61	82	54	75	57	54
gene-SS1G_12835	197	120	348	200	152	155	213	141	132
gene-SS1G_12836	208	124	364	101	160	292	188	137	133
gene-SS1G_12837	66	42	76	42	41	31	33	27	14
gene-SS1G_12838	0	0	0	1	0	0	0	0	0
gene-SS1G_12839	4522	10085	11081	1486	3099	1373	2373	1964	1543
gene-SS1G_12840	576	1411	1332	194	465	323	389	291	223
gene-SS1G_12841	0	0	0	0	0	0	0	0	0
gene-SS1G_12842	51	113	98	46	50	99	42	52	50
gene-SS1G_12843	903	1469	1808	266	634	459	321	229	261
gene-SS1G_12844	77	137	136	22	63	27	17	26	58
gene-SS1G_12845	0	0	0	0	0	0	0	0	0
gene-SS1G_12846	0	0	0	0	0	0	0	0	0
gene-SS1G_12847	49	100	198	38	59	29	26	39	36
gene-SS1G_12848	78	114	105	20	26	13	27	15	5
gene-SS1G_12849	0	0	0	0	0	0	0	0	0
gene-SS1G_12850	266	523	565	128	189	92	139	100	115
gene-SS1G_12851	1	8	13	0	6	4	0	0	10
gene-SS1G_12852	312	607	784	133	244	150	176	189	134
gene-SS1G_12853	8	0	0	0	2	0	0	0	0
gene-SS1G_12854	1	2	0	4	0	0	0	2	2
gene-SS1G_12855	0	0	3	0	0	0	0	0	0
gene-SS1G_12856	13	17	23	3	4	7	8	4	6
gene-SS1G_12857	261	549	672	111	206	134	186	132	186
gene-SS1G_12858	55	108	203	50	80	44	43	29	40
gene-SS1G_12859	195	474	459	87	169	121	114	127	104
gene-SS1G_12860	0	0	0	0	0	0	0	0	0
gene-SS1G_12861	11	9	59	7	15	6	0	7	5
gene-SS1G_12862	129	188	290	65	131	70	51	61	74
gene-SS1G_12863	33	72	78	8	15	13	35	17	20
gene-SS1G_12864	22	47	101	8	45	40	24	33	35
gene-SS1G_12865	2	11	11	3	7	2	0	0	4
gene-SS1G_12866	27	80	68	14	34	19	42	30	28
gene-SS1G_12867	4	18	29	6	13	2	5	4	4
gene-SS1G_12868	0	0	0	0	0	0	0	0	0
gene-SS1G_12869	0	0	0	0	0	0	0	0	0
gene-SS1G_12870	13	26	54	3	0	10	11	3	6
gene-SS1G_12871	0	0	1	0	0	0	0	0	0
gene-SS1G_12872	465	1015	1205	147	389	286	269	185	194
gene-SS1G_12873	264	452	561	72	167	134	171	126	97
gene-SS1G_12874	296	402	591	121	195	115	133	93	94
gene-SS1G_12875	184	346	543	89	238	161	87	107	93
gene-SS1G_12876	2628	4818	7401	998	2481	1873	1232	899	1225
gene-SS1G_12877	236	433	694	220	214	178	227	214	268
gene-SS1G_12878	10	16	114	30	32	60	21	20	59
gene-SS1G_12879	0	0	0	0	0	0	0	0	0
gene-SS1G_12880	0	0	0	0	0	0	2	0	0
gene-SS1G_12881	48	137	108	19	52	39	35	29	45
gene-SS1G_12882	46	42	95	15	34	16	13	6	18
gene-SS1G_12883	116	208	344	88	85	89	97	52	106
gene-SS1G_12884	2	3	0	2	4	3	2	0	2
gene-SS1G_12885	1417	2955	4432	603	1256	1039	741	559	752
gene-SS1G_12886	1495	2939	3782	585	937	783	572	365	472
gene-SS1G_12887	0	0	0	0	0	0	0	0	0
gene-SS1G_12888	0	0	0	0	0	0	0	0	0
gene-SS1G_12889	118	359	233	34	90	37	46	26	41
gene-SS1G_12890	127	306	510	84	152	87	86	59	57
gene-SS1G_12891	583	1117	1535	256	596	522	306	233	216
gene-SS1G_12892	0	0	0	0	0	0	0	0	0
gene-SS1G_12893	10	63	61	18	38	14	11	21	32
gene-SS1G_12894	0	0	0	0	0	0	0	0	0
gene-SS1G_12895	446	764	543	289	591	378	311	239	266
gene-SS1G_12896	0	0	0	0	0	0	0	0	0
gene-SS1G_12897	1071	4478	1609	1430	904	1417	1791	1008	631
gene-SS1G_12898	37	88	49	4	31	36	26	23	10
gene-SS1G_12899	489	844	1074	170	366	253	178	125	186
gene-SS1G_12900	174	310	381	72	104	82	110	64	129
gene-SS1G_12901	74	80	213	43	138	44	43	34	42
gene-SS1G_12902	97	145	321	32	99	55	33	41	64
gene-SS1G_12903	15	25	41	10	23	17	9	4	4
gene-SS1G_12904	0	9	2	0	0	0	0	1	0
gene-SS1G_12905	4820	9478	10466	1330	2444	1737	1558	928	1324
gene-SS1G_12906	67	51	103	23	49	23	32	26	16
gene-SS1G_12907	1532	3150	2480	386	1222	216	339	256	444
gene-SS1G_12908	63	138	162	13	35	19	29	12	27
gene-SS1G_12909	1	9	8	2	4	0	2	0	6
gene-SS1G_12910	164	325	236	58	97	53	72	68	27
gene-SS1G_12911	0	0	0	0	0	0	0	0	0
gene-SS1G_12912	0	0	0	0	0	0	0	0	0
gene-SS1G_12913	0	0	0	0	0	0	0	0	0
gene-SS1G_12914	0	0	0	0	0	0	0	0	2
gene-SS1G_12915	0	0	0	0	0	0	0	0	0
gene-SS1G_12916	2	2	6	0	2	0	0	0	2
gene-SS1G_12917	0	2	2	0	0	0	0	0	0
gene-SS1G_12918	0	0	0	0	0	0	0	0	0
gene-SS1G_12919	0	0	0	0	0	0	0	0	0
gene-SS1G_12920	199	348	437	73	158	66	70	47	86
gene-SS1G_12921	1698	3342	4104	640	1240	785	819	623	574
gene-SS1G_12922	0	0	0	0	1	0	0	0	0
gene-SS1G_12923	805	1801	1986	368	614	559	420	248	337
gene-SS1G_12924	326	664	806	120	283	180	195	119	110
gene-SS1G_12925	59	163	146	23	44	34	38	19	26
gene-SS1G_12926	1482	2870	4139	648	1433	1033	708	542	643
gene-SS1G_12927	2	0	0	0	0	4	2	0	0
gene-SS1G_12928	1181	2545	2795	333	583	426	527	276	246
gene-SS1G_12929	12	16	46	12	16	1	2	4	11
gene-SS1G_12930	320	963	1026	223	318	255	261	170	144
gene-SS1G_12931	119	242	285	67	95	103	68	49	93
gene-SS1G_12932	32	50	67	4	23	11	4	12	5
gene-SS1G_12933	0	2	0	0	0	2	0	0	0
gene-SS1G_12934	0	0	0	0	0	0	0	0	0
gene-SS1G_12935	43	73	150	10	74	51	12	16	11
gene-SS1G_12936	36	40	46	10	26	12	32	7	16
gene-SS1G_12937	11	22	43	5	20	10	2	26	29
gene-SS1G_12938	618	946	1406	438	608	523	496	393	389
gene-SS1G_12939	3	0	6	4	2	2	0	0	3
gene-SS1G_12940	0	0	0	0	0	0	0	0	0
gene-SS1G_12941	0	0	0	0	0	0	0	0	0
gene-SS1G_12942	0	0	0	0	0	0	0	0	0
gene-SS1G_12943	0	0	0	0	0	0	0	0	0
gene-SS1G_12944	139	344	397	83	102	101	61	50	43
gene-SS1G_12945	345	765	836	146	304	150	149	140	171
gene-SS1G_12946	35	91	112	21	39	24	25	22	22
gene-SS1G_12947	345	685	835	157	368	156	228	203	209
gene-SS1G_12948	0	0	0	2	0	0	0	0	0
gene-SS1G_12949	0	0	0	0	0	0	0	0	0
gene-SS1G_12950	1	4	11	4	0	0	0	0	2
gene-SS1G_12951	5	7	24	4	13	9	2	0	2
gene-SS1G_12952	0	0	0	1	0	0	0	0	0
gene-SS1G_12953	2	11	35	2	9	4	6	4	6
gene-SS1G_12360	0	0	0	0	0	0	0	0	0
gene-SS1G_12361	866	3078	1621	340	559	380	393	102	143
gene-SS1G_12362	0	0	0	0	2	0	0	0	0
gene-SS1G_12363	2	8	24	3	20	22	2	2	2
gene-SS1G_12364	0	0	2	0	0	0	0	0	0
gene-SS1G_12365	11	1	9	3	15	0	4	0	2
gene-SS1G_12366	4	6	2	1	4	0	2	0	0
gene-SS1G_12367	0	6	12	4	6	2	6	5	5
gene-SS1G_12368	28	36	42	6	10	9	9	7	34
gene-SS1G_12369	0	5	6	1	2	0	1	0	0
gene-SS1G_12370	0	0	0	0	0	0	0	0	0
gene-SS1G_12371	0	0	0	0	0	0	0	0	0
gene-SS1G_12372	0	0	0	0	0	0	0	0	0
gene-SS1G_12373	258	416	321	51	89	68	77	51	71
gene-SS1G_12374	7	9	13	3	5	4	5	4	4
gene-SS1G_12375	0	0	2	0	0	0	0	0	0
gene-SS1G_12376	0	0	0	0	0	0	0	0	0
gene-SS1G_12377	45	132	98	20	22	43	51	17	25
gene-SS1G_12378	93	267	217	54	85	95	80	61	26
gene-SS1G_12379	0	8	2	0	0	0	2	0	0
gene-SS1G_12380	0	0	0	0	0	4	0	0	0
gene-SS1G_12381	12	8	17	4	9	4	0	4	8
gene-SS1G_12382	50	124	249	33	46	31	32	28	45
gene-SS1G_12383	6	20	30	6	7	3	11	12	2
gene-SS1G_12384	0	0	0	0	0	0	0	0	0
gene-SS1G_12385	4	7	12	17	12	2	6	4	2
gene-SS1G_12386	3	2	1	0	1	0	5	0	0
gene-SS1G_12387	0	2	2	0	0	0	2	3	2
gene-SS1G_12388	65	170	186	33	66	41	54	54	68
gene-SS1G_12389	7	7	10	3	5	4	5	4	3
gene-SS1G_12390	73	140	256	31	69	47	34	30	33
gene-SS1G_12391	0	0	0	0	0	0	0	0	0
gene-SS1G_12392	0	2	0	1	0	0	0	0	2
gene-SS1G_12393	1	0	0	0	0	0	0	0	0
gene-SS1G_12394	0	2	0	0	0	0	6	2	2
gene-SS1G_12395	0	0	2	0	0	0	0	0	0
gene-SS1G_12396	0	15	6	0	2	2	0	1	0
gene-SS1G_12397	0	0	0	0	0	0	0	0	0
gene-SS1G_12398	0	0	0	0	0	0	0	0	0
gene-SS1G_12399	0	0	0	0	0	4	0	0	0
gene-SS1G_12400	0	0	0	0	0	0	0	0	0
gene-SS1G_12401	0	0	0	0	0	0	0	0	0
gene-SS1G_12402	1	7	0	0	0	0	2	0	4
gene-SS1G_12403	0	8	2	4	0	0	1	2	0
gene-SS1G_12404	327	910	1040	179	270	206	237	220	190
gene-SS1G_12405	0	9	2	0	0	0	2	0	0
gene-SS1G_12406	0	0	0	0	0	1	0	0	0
gene-SS1G_12407	0	4	2	0	0	0	0	1	0
gene-SS1G_12408	119	266	309	43	142	91	80	54	74
gene-SS1G_12409	230	401	706	94	252	186	152	139	168
gene-SS1G_12410	0	0	0	0	0	0	0	0	2
gene-SS1G_12411	0	2	0	0	0	0	0	0	1
gene-SS1G_12412	2099	3354	5400	1110	1887	1901	1780	1229	1574
gene-SS1G_12413	2258	3236	2358	330	966	333	546	341	354
gene-SS1G_12414	4	2	2	0	2	6	0	0	0
gene-SS1G_14698	0	0	0	0	0	0	0	0	0
gene-SS1G_14585	0	0	0	0	0	0	0	0	0
gene-SS1G_12416	0	0	0	0	0	0	0	0	0
gene-SS1G_12417	0	0	6	0	2	0	0	1	0
gene-SS1G_12418	16	20	41	3	9	8	10	4	2
gene-SS1G_12419	4	3	10	2	0	4	2	0	2
gene-SS1G_12420	0	0	0	0	0	0	0	0	0
gene-SS1G_12421	0	0	0	0	0	0	0	0	0
gene-SS1G_12422	0	0	0	0	0	0	0	0	2
gene-SS1G_12423	241	404	580	111	217	141	144	103	197
gene-SS1G_12424	8	6	15	1	14	2	1	4	6
gene-SS1G_12425	0	0	0	0	0	0	0	0	0
gene-SS1G_14634	0	0	1	0	0	2	0	0	0
gene-SS1G_14643	0	0	0	1	0	0	0	0	0
gene-SS1G_12427	0	0	0	0	0	0	0	0	0
gene-SS1G_12428	0	0	6	0	2	0	0	0	0
gene-SS1G_12429	34	55	77	17	38	25	33	6	8
gene-SS1G_12430	0	0	0	0	0	0	1	0	0
gene-SS1G_12431	0	0	0	0	0	0	0	0	0
gene-SS1G_12432	135	218	413	56	124	80	96	59	73
gene-SS1G_12433	89	151	183	26	82	70	60	41	45
gene-SS1G_12434	206	349	462	64	158	95	133	93	74
gene-SS1G_12435	170	245	425	54	80	102	81	53	63
gene-SS1G_12436	208	307	519	63	117	83	120	100	114
gene-SS1G_12437	0	0	0	0	0	0	0	0	0
gene-SS1G_12438	2	0	0	0	0	0	0	0	0
gene-SS1G_12439	0	0	0	0	0	0	0	0	0
gene-SS1G_12440	0	0	0	0	0	0	0	0	0
gene-SS1G_12441	0	0	0	0	0	0	0	0	0
gene-SS1G_12442	0	0	1	0	0	0	0	0	0
gene-SS1G_12443	0	0	0	0	0	0	0	0	0
gene-SS1G_12444	0	0	0	0	0	0	0	0	4
gene-SS1G_12445	66	194	183	27	52	38	40	33	23
gene-SS1G_12446	0	0	0	0	0	0	4	0	0
gene-SS1G_12447	332	635	673	175	345	141	276	202	220
gene-SS1G_12448	147	326	348	72	125	112	78	48	102
gene-SS1G_12449	40	31	81	19	20	17	9	10	28
gene-SS1G_12450	0	0	0	0	0	0	0	0	0
gene-SS1G_12451	0	0	0	0	0	0	0	0	0
gene-SS1G_12452	0	0	0	0	0	0	0	0	0
gene-SS1G_12453	0	0	0	0	0	0	0	0	0
gene-SS1G_12454	0	0	0	0	0	0	0	0	0
gene-SS1G_12455	0	0	0	0	0	0	0	0	0
gene-SS1G_12456	159	345	403	136	224	144	195	213	228
gene-SS1G_12457	38	91	134	17	41	37	17	9	10
gene-SS1G_12458	11	44	33	11	29	10	12	10	16
gene-SS1G_12459	161	342	352	52	106	71	77	64	45
gene-SS1G_12460	163	417	602	96	202	152	120	87	110
gene-SS1G_12461	67	76	169	17	54	39	33	29	33
gene-SS1G_12462	186	384	486	46	106	82	56	42	43
gene-SS1G_12463	7	5	14	6	15	5	4	2	2
gene-SS1G_12464	0	2	1	0	0	0	0	0	0
gene-SS1G_12465	0	0	0	0	0	0	0	0	0
gene-SS1G_12466	0	2	0	0	0	0	0	0	0
gene-SS1G_12467	0	0	0	0	0	0	0	0	0
gene-SS1G_12468	10	6	6	3	2	0	0	2	0
gene-SS1G_12470	0	0	0	0	2	0	0	2	0
gene-SS1G_12471	21	70	96	12	24	21	29	5	62
gene-SS1G_12472	0	0	0	0	0	0	0	0	0
gene-SS1G_12473	0	0	0	0	0	0	0	0	0
gene-SS1G_12474	0	0	0	0	0	0	1	0	0
gene-SS1G_12475	2	9	16	0	15	2	4	4	0
gene-SS1G_12476	28	70	94	23	30	19	16	16	21
gene-SS1G_12477	2149	4075	6433	894	2160	1343	967	723	1148
gene-SS1G_12478	82	181	256	60	103	65	77	75	63
gene-SS1G_12479	2113	4111	6134	890	2050	1416	1063	801	1160
gene-SS1G_12480	676	1381	1388	191	478	293	301	180	224
gene-SS1G_12481	2	4	10	0	0	0	4	0	2
gene-SS1G_12482	0	2	0	0	0	0	2	0	0
gene-SS1G_12483	375	707	1117	132	246	254	183	146	170
gene-SS1G_12484	54	168	202	14	63	38	47	26	14
gene-SS1G_12485	107	259	225	53	52	62	53	58	64
gene-SS1G_14556	0	0	0	0	0	0	0	0	0
gene-SS1G_12486	1	4	2	2	0	0	0	0	0
gene-SS1G_12487	0	0	1	0	0	2	1	0	0
gene-SS1G_12488	82	88	160	35	63	56	48	19	52
gene-SS1G_12489	0	0	0	0	2	0	0	0	0
gene-SS1G_12490	0	0	2	0	0	0	0	0	0
gene-SS1G_12491	0	0	0	0	0	0	0	0	0
gene-SS1G_12492	1	0	1	0	0	0	0	0	3
gene-SS1G_12493	90	168	231	23	108	45	48	31	26
gene-SS1G_12494	0	0	5	0	0	0	0	0	0
gene-SS1G_12495	153	390	600	81	115	91	72	54	63
gene-SS1G_12496	8	15	16	6	12	5	2	10	2
gene-SS1G_12497	94	136	157	27	33	36	40	34	21
gene-SS1G_12498	37	34	91	14	20	36	25	16	20
gene-SS1G_12499	485	948	1299	119	339	234	138	99	93
gene-SS1G_12500	2049	3202	4131	886	1445	1008	1568	992	918
gene-SS1G_12501	56	64	105	25	44	54	29	17	10
gene-SS1G_12502	2614	5211	7803	1034	2563	1683	1200	982	1401
gene-SS1G_12503	3045	5907	8680	1211	2752	2070	1473	1219	1478
gene-SS1G_12504	0	0	0	0	0	0	0	0	0
gene-SS1G_12505	175	190	356	81	91	108	94	61	58
gene-SS1G_12506	0	2	0	0	2	0	0	0	0
gene-SS1G_12507	4	27	19	1	12	14	6	0	6
gene-SS1G_12508	2	2	2	0	4	6	0	0	0
gene-SS1G_12509	0	0	0	0	0	0	0	2	0
gene-SS1G_12510	2	0	0	0	0	2	0	0	0
gene-SS1G_12511	28	45	91	12	39	26	28	13	23
gene-SS1G_12512	0	0	0	0	0	0	1	2	0
[truncated: 12,715 more rows]
